# Supplementary material for: Proteomic-based identification of maternal proteins in mature mouse oocytes
Source: BMC Genomics. 2009 Aug 3;10:348. doi: 10.1186/1471-2164-10-348 (PMC2730056; doi:10.1186/1471-2164-10-348)
Supplement: Additional file 1 — Identified mouse oocyte proteins. Contains a list of all identified proteins from mouse MII oocytes in this study. Peptide information and spectrum information are also included. [file 1471-2164-10-348-S1.xls]

## Sheet: Protein report
Protein name	Protein accession numbers	GeneID	Protein molecular weight (Da)	Protein identification probability	Number of unique peptides	Number of unique spectra	Number of total spectra	Percentage of total spectra	Percentage sequence coverage
Gene_Symbol=Cltc Clathrin heavy chain	IPI00169916,IPI00648173	67300	191972	1	26	29	96	0.00158	0.229
Gene_Symbol=Dnmt1 Dnmt1 protein	IPI00469323	13433	183999	1	25	31	172	0.00283	0.225
Gene_Symbol=Nlrp14 NACHT, LRR and PYD domains-containing protein 14	IPI00460862	76858	113346	1	25	33	135	0.00222	0.319
Gene_Symbol=Hsp90aa1 Heat shock protein HSP 90-alpha	IPI00330804	15519	84773.2	1	21	25	161	0.00265	0.337
Gene_Symbol=Nlrp5 Isoform 3 of NACHT, LRR and PYD domains-containing protein 5	IPI00128823,IPI00845607,IPI00845650,IPI00845699	23968	128339	1	20	21	144	0.00237	0.234
Gene_Symbol=Uhrf1 E3 ubiquitin-protein ligase UHRF1	IPI00130200	18140	88285.7	1	17	23	82	0.00135	0.288
Gene_Symbol=Hsp90b1 Endoplasmin precursor	IPI00129526	22027	92460.6	1	15	17	60	0.000986	0.257
Gene_Symbol=Nlrp4f NACHT, LRR and PYD domains-containing protein 4F	IPI00471050	97895	110354	1	14	15	43	0.000706	0.193
Gene_Symbol=Pkm2 Isoform M2 of Pyruvate kinase isozymes M1/M2	IPI00407130	18746	57985.8	1	13	14	47	0.000772	0.364
Gene_Symbol=Tubb5 Tubulin beta-5 chain	IPI00117352	22154	49652.6	1	13	19	80	0.00131	0.462
Gene_Symbol=Pla2g4c Pla2g4c protein	IPI00465872	232889	68948.4	1	13	14	48	0.000788	0.262
Gene_Symbol=Aldh7a1 13 days embryo liver cDNA, RIKEN full-length enriched library, clone:I920089D15 product:aldehyde dehydrogenase family 7, member A1, full insert sequence	IPI00230084	110695	58843.7	1	12	15	42	0.00069	0.321
Gene_Symbol=Padi6 Protein-arginine deiminase type-6	IPI00170156	242726	76762.1	1	12	16	382	0.00628	0.273
Gene_Symbol=2410004A20Rik ES cells cDNA, RIKEN full-length enriched library, clone:2410004A20 product:hypothetical Alanine-rich region containing protein, full insert sequence	IPI00109600	66991	47974.8	1	12	15	49	0.000805	0.377
Gene_Symbol=Ldhb L-lactate dehydrogenase B chain	IPI00229510	16832	36554.4	1	11	15	124	0.00204	0.368
Gene_Symbol=AI314180 Isoform 1 of Proteasome-associated protein ECM29 homolog	IPI00321646,IPI00553357	230249	203704	1	11	11	28	0.00046	0.0853
Gene_Symbol=Oas1e 2'-5'olygoadenylate synthetase 1E, 45kD isoform	IPI00172238	231699	45297.6	1	11	12	62	0.00102	0.358
Gene_Symbol=Atp5b ATP synthase subunit beta, mitochondrial precursor	IPI00468481	11947	56283.2	1	10	11	21	0.000345	0.282
Gene_Symbol=Ckb Creatine kinase B-type	IPI00136703	12709	42696.1	1	10	10	54	0.000887	0.357
Gene_Symbol=Ddx6 Probable ATP-dependent RNA helicase DDX6	IPI00109932	13209	54175.6	1	10	10	22	0.000361	0.288
Gene_Symbol=Pdia3 Protein disulfide-isomerase A3 precursor	IPI00230108	14827	56662.4	1	10	10	33	0.000542	0.248
Gene_Symbol=Tuba4a Tubulin alpha-4A chain	IPI00117350	22145	49906.6	1	10	14	67	0.0011	0.353
Gene_Symbol=Vcp Transitional endoplasmic reticulum ATPase	IPI00622235	269523	89306.8	1	10	10	28	0.00046	0.181
Gene_Symbol=Eef2 Elongation factor 2	IPI00466069	13629	95298	1	9	9	19	0.000312	0.126
Gene_Symbol=Gdi2 Isoform 1 of Rab GDP dissociation inhibitor beta	IPI00122565,IPI00416577	14569	46641.6	1	9	10	24	0.000394	0.269
Gene_Symbol=C85627 In vitro fertilized eggs cDNA, RIKEN full-length enriched library, clone:7420444B21 product:similar to F-box protein FBX12	IPI00652362	546161	54129.2	1	9	11	51	0.000838	0.294
Gene_Symbol=Tomm34 Mitochondrial import receptor subunit TOM34	IPI00165694	67145	34261.2	1	9	10	31	0.000509	0.369
Gene_Symbol=Bpgm Bisphosphoglycerate mutase	IPI00221663	12183	29961.1	1	8	9	29	0.000476	0.328
Gene_Symbol=Bub1b Mitotic checkpoint serine/threonine-protein kinase BUB1 beta	IPI00353560	12236	118389	1	8	8	14	0.00023	0.113
Gene_Symbol=Hspd1 Isoform 1 of 60 kDa heat shock protein, mitochondrial precursor	IPI00308885	15510	60938.8	1	8	10	24	0.000394	0.23
Gene_Symbol=Prdx1 Peroxiredoxin-1	IPI00121788	18477	22159.5	1	8	9	44	0.000723	0.503
Gene_Symbol=Vdac3 Voltage-dependent anion channel 3	IPI00122548,IPI00762642	22335	30867.2	1	8	9	31	0.000509	0.426
Gene_Symbol=EG382106 Predicted	IPI00471457	382106	53382.3	1	8	10	56	0.00092	0.29
Gene_Symbol=Aldh2 Aldehyde dehydrogenase, mitochondrial precursor	IPI00111218	11669	56519.6	1	7	7	26	0.000427	0.177
Gene_Symbol=Cct2 T-complex protein 1 subunit beta	IPI00320217	12461	57460.8	1	7	7	15	0.000246	0.228
Gene_Symbol=G6pdx Glucose-6-phosphate 1-dehydrogenase X	IPI00228385	14381	59245.6	1	7	7	25	0.000411	0.169
Gene_Symbol=Mdh2 Malate dehydrogenase, mitochondrial precursor	IPI00323592	17448	35593.9	1	7	8	19	0.000312	0.308
Gene_Symbol=EG665511;Phb Prohibitin	IPI00133440	18673	29802.6	1	7	7	17	0.000279	0.349
Gene_Symbol=Paox Isoform 1 of Peroxisomal N1-acetyl-spermine/spermidine oxidase	IPI00223861	212503	55429.2	1	7	7	13	0.000214	0.2
Gene_Symbol=Astl Isoform 2 of Astacin-like metalloendopeptidase precursor	IPI00283246,IPI00621570,IPI00756542	215095	45119.5	1	7	10	90	0.00148	0.268
Gene_Symbol=Ube1y1;Ube1x Ubiquitin-activating enzyme E1 X	IPI00123313	22201	117792	1	7	7	24	0.000394	0.117
Gene_Symbol=Uchl1 Ubiquitin carboxyl-terminal hydrolase isozyme L1	IPI00313962,IPI00653686	22223	24820.2	1	7	12	57	0.000936	0.511
Gene_Symbol=Fbxw19 2 days pregnant adult female ovary cDNA, RIKEN full-length enriched library, clone:E330023O18 product:F-BOX PROTEIN FBX12 homolog	IPI00224866	235612	53574.8	1	7	8	56	0.00092	0.197
Gene_Symbol=Cops4 COP9 signalosome complex subunit 4	IPI00131871	26891	46268.1	1	7	7	19	0.000312	0.266
Gene_Symbol=Aldh9a1 aldehyde dehydrogenase 9, subfamily A1	IPI00124372	56752	55869.7	1	7	8	19	0.000312	0.166
Gene_Symbol=Psmd5 26S proteasome non-ATPase regulatory subunit 5	IPI00457661	66998	55954.9	1	7	7	18	0.000296	0.204
Gene_Symbol=Rab14 Ras-related protein Rab-14	IPI00126042	68365	23879.6	1	7	8	53	0.000871	0.456
Gene_Symbol=Pfn1 Profilin-1	IPI00224740	18643	14939.3	1	6	7	26	0.000427	0.536
Gene_Symbol=Acat1 Acetyl-CoA acetyltransferase, mitochondrial precursor	IPI00154054	110446	44798.4	1	6	6	14	0.00023	0.236
Gene_Symbol=Pecr Peroxisomal trans-2-enoyl-CoA reductase	IPI00331596,IPI00652845	111175	28310.4	1	6	12	63	0.00104	0.405
Gene_Symbol=Actb Actin, cytoplasmic 1	IPI00110850,IPI00473320,IPI00652436,IPI00828459	11461	41783	1	6	10	56	0.00092	0.286
Gene_Symbol=Adss Adenylosuccinate synthetase isozyme 2	IPI00135969	11566	50003.4	1	6	7	23	0.000378	0.202
Gene_Symbol=Anxa7 Annexin A7	IPI00114017	11750	49922.8	1	6	7	22	0.000361	0.147
Gene_Symbol=Atp5a1 ATP synthase subunit alpha, mitochondrial precursor	IPI00130280	11946	59736.1	1	6	6	22	0.000361	0.161
Gene_Symbol=Grcc10;Phb2 Prohibitin-2	IPI00321718	12034	33279.6	1	6	8	20	0.000328	0.284
Gene_Symbol=Hyou1 Hypoxia up-regulated protein 1 precursor	IPI00123342	12282	111165	1	6	6	14	0.00023	0.0951
Gene_Symbol=Cbr1 Carbonyl reductase [NADPH] 1	IPI00314191	12408	30623.4	1	6	6	18	0.000296	0.354
Gene_Symbol=Cdc2a Cell division control protein 2 homolog	IPI00114491	12534	34090.3	1	6	6	15	0.000246	0.306
Gene_Symbol=Gnb2l1 Guanine nucleotide-binding protein subunit beta 2-like 1	IPI00317740	14694	35059	1	6	6	14	0.00023	0.243
Gene_Symbol=Gstm5 Glutathione S-transferase Mu 5	IPI00114380	14866	26618.5	1	6	8	21	0.000345	0.286
Gene_Symbol=Hsd17b10 Hydroxyacyl-Coenzyme A dehydrogenase type II	IPI00626132,IPI00830581	15108	28355.9	1	6	7	25	0.000411	0.336
Gene_Symbol=Hspa8 Heat shock cognate 71 kDa protein	IPI00323357,IPI00480560,IPI00753407	15481	70854.7	1	6	6	25	0.000411	0.125
Gene_Symbol=Hsp110 Isoform HSP105-alpha of Heat-shock protein 105 kDa	IPI00123802,IPI00224109,IPI00830204	15505	91679.6	1	6	6	14	0.00023	0.104
Gene_Symbol=Ldhc L-lactate dehydrogenase C chain	IPI00467457	16833	35894.1	1	6	7	21	0.000345	0.22
Gene_Symbol=Myh9 15 days pregnant adult female amnion cDNA, RIKEN full-length enriched library, clone:M421002E03 product:myosin heavy chain IX, full insert sequence	IPI00788324	17886	226360	1	6	6	17	0.000279	0.0551
Gene_Symbol=Pdcd6ip Isoform 3 of Programmed cell death 6-interacting protein	IPI00323483,IPI00453818	18571	95994.5	1	6	6	14	0.00023	0.104
Gene_Symbol=Spin1 In vitro fertilized eggs cDNA, RIKEN full-length enriched library, clone:7420421O20 product:spindlin, full insert sequence (Fragment)	IPI00117822,IPI00162994,IPI00620436	20729	29624.5	1	6	6	22	0.000361	0.286
Gene_Symbol=Gmds GDP-mannose 4,6 dehydratase	IPI00169546	218138	41967.2	1	6	6	14	0.00023	0.237
Gene_Symbol=E330017A01Rik 2 days pregnant adult female ovary cDNA, RIKEN full-length enriched library, clone:E330017A01 product:hypothetical Ferritin-like structure containing protein, full insert sequence	IPI00225235	224247	22005.7	1	6	8	17	0.000279	0.323
Gene_Symbol=Pebp1 Phosphatidylethanolamine-binding protein 1	IPI00137730	23980	20812.5	1	6	7	18	0.000296	0.476
Gene_Symbol=Cops7a Isoform 1 of COP9 signalosome complex subunit 7a	IPI00123465,IPI00317701	26894	30206.6	1	6	6	17	0.000279	0.331
Gene_Symbol=Nudt5 ADP-sugar pyrophosphatase	IPI00123572	53893	23966.2	1	6	7	23	0.000378	0.45
Gene_Symbol=Actn4 Alpha-actinin-4	IPI00118899	60595	104962	1	6	6	9	0.000148	0.0888
Gene_Symbol=Gdpd1 Glycerophosphodiester phosphodiesterase domain-containing protein 1	IPI00134420	66569	35850.2	1	6	7	16	0.000263	0.258
Gene_Symbol=Fahd2a Fumarylacetoacetate hydrolase domain-containing protein 2A	IPI00121218	68126	34671.7	1	6	6	19	0.000312	0.259
Gene_Symbol=Cryl1 Lambda-crystallin homolog	IPI00409345	68631	35191.1	1	6	7	18	0.000296	0.223
Gene_Symbol=Pgs1 Adult male corpora quadrigemina cDNA, RIKEN full-length enriched library, clone:B230346M03 product:PHOSPHATIDYLGLYCEROPHOSPHATE SYNTHASE homolog	IPI00221857	74451	62472.2	1	6	6	16	0.000263	0.174
Gene_Symbol=Mvp TIB-55 BB88 cDNA, RIKEN full-length enriched library, clone:I730057I21 product:major vault protein, full insert sequence	IPI00111258	78388	96740.2	1	6	6	13	0.000214	0.0989
Gene_Symbol=Atp5o ATP synthase O subunit, mitochondrial precursor	IPI00118986	28080	23346.4	1	5	6	13	0.000214	0.39
Gene_Symbol=Otub1 Ubiquitin thioesterase OTUB1	IPI00154004,IPI00755837	107260	28019.1	1	5	6	20	0.000328	0.261
Gene_Symbol=Tle6 Transducin-like enhancer protein 6	IPI00125810	114606	65097.6	1	5	5	34	0.000558	0.145
Gene_Symbol=Aldoa Fructose-bisphosphate aldolase A	IPI00221402	11674	39338.5	1	5	7	18	0.000296	0.297
Gene_Symbol=Arf1 ADP-ribosylation factor 1	IPI00221613,IPI00221614	11840	20679.6	1	5	5	13	0.000214	0.376
Gene_Symbol=Eef1a1 Elongation factor 1-alpha 1	IPI00307837	13627	50736.9	1	5	9	32	0.000526	0.179
Gene_Symbol=Eno1;EG433182 Alpha-enolase	IPI00462072,IPI00756027	13806	47107.6	1	5	5	11	0.000181	0.217
Gene_Symbol=Gbas Protein NipSnap2	IPI00115827,IPI00651782	14467	32853.4	1	5	6	11	0.000181	0.178
Gene_Symbol=Hsd17b4 Peroxisomal multifunctional enzyme type 2	IPI00331628	15488	79464.7	1	5	5	11	0.000181	0.0844
Gene_Symbol=Rab7 Ras-related protein Rab-7a	IPI00408892	19349	23472	1	5	5	17	0.000279	0.295
Gene_Symbol=Rps8 40S ribosomal protein S8	IPI00466820,IPI00475203,IPI00621229,IPI00828628	20116	24188.4	1	5	5	13	0.000214	0.327
Gene_Symbol=Tpmt Thiopurine S-methyltransferase	IPI00115215	22017	27568.6	1	5	5	12	0.000197	0.329
Gene_Symbol=Ywhaz 14-3-3 protein zeta/delta	IPI00116498	22631	27753.9	1	5	6	39	0.000641	0.29
Gene_Symbol=Rps3 40S ribosomal protein S3	IPI00134599	27050	26656.5	1	5	5	12	0.000197	0.235
Gene_Symbol=Fbxw16 F-box and WD-40 domain protein 16	IPI00844813	320083	53605.3	1	5	6	25	0.000411	0.162
Gene_Symbol=Gm813 In vitro fertilized eggs cDNA, RIKEN full-length enriched library, clone:7420498P21 product:hypothetical Ferritin-like diiron domain profile/Ferritin/ribonucleotide reductase-like containing protein, full insert sequence	IPI00341738	328695	20603.9	1	5	7	31	0.000509	0.182
Gene_Symbol=Prdx5 Isoform Mitochondrial of Peroxiredoxin-5, mitochondrial precursor	IPI00129517,IPI00759999	54683	21879.6	1	5	5	13	0.000214	0.329
Gene_Symbol=Akr1a4 Alcohol dehydrogenase	IPI00466128	58810	36569.2	1	5	5	14	0.00023	0.24
Gene_Symbol=Rab2 Ras-related protein Rab-2A	IPI00137227	59021	23530.2	1	5	5	13	0.000214	0.321
Gene_Symbol=Pdia6 CRL-1722 L5178Y-R cDNA, RIKEN full-length enriched library, clone:I730077L17 product:thioredoxin domain containing 7, full insert sequence	IPI00222496	71853	48640.1	1	5	5	18	0.000296	0.171
Gene_Symbol=Zbed3 In vitro fertilized eggs cDNA, RIKEN full-length enriched library, clone:7420443B10 product:weakly similar to Zinc finger BED domain containing protein 3	IPI00132691	72114	25590.7	1	5	7	33	0.000542	0.333
Gene_Symbol=Slc25a31 Adult male testis cDNA, RIKEN full-length enriched library, clone:4922503A02 product:similar to ADP-ATP translocator	IPI00265371	73333	35241.4	1	5	5	14	0.00023	0.175
Gene_Symbol=Kpna2;LOC670551 Importin subunit alpha-2	IPI00124973	16647	57911.2	1	4	4	7	0.000115	0.125
Gene_Symbol=Akr1b3 Aldose reductase	IPI00223757,IPI00663309	11677	35727.8	1	4	5	17	0.000279	0.228
Gene_Symbol=Arg2 Arginase-2, mitochondrial precursor	IPI00114974	11847	38860.7	1	4	4	16	0.000263	0.158
Gene_Symbol=Copa 7 days neonate cerebellum cDNA, RIKEN full-length enriched library, clone:A730099C22 product:COATOMER ALPHA SUBUNIT	IPI00229834,IPI00761529	12847	138432	1	4	4	5	8.249e-05	0.0425
Gene_Symbol=Cox4i1 Cytochrome c oxidase subunit 4 isoform 1, mitochondrial precursor	IPI00117978	12857	19513	1	4	6	16	0.000263	0.325
Gene_Symbol=Ddb1 DNA damage-binding protein 1	IPI00316740	13194	126895	1	4	4	10	0.000164	0.0666
Gene_Symbol=Eif4a1 Eukaryotic initiation factor 4A-I	IPI00118676	13681	46137.3	1	4	5	11	0.000181	0.131
Gene_Symbol=Gstt2 Adult male kidney cDNA, RIKEN full-length enriched library, clone:0610009G07 product:glutathione S-transferase, theta 2, full insert sequence	IPI00126680,IPI00554870	14872	27662.5	1	4	4	12	0.000197	0.225
Gene_Symbol=Fabp5 Fatty acid-binding protein, epidermal	IPI00114162	16592	15119.3	1	4	4	8	0.000131	0.481
Gene_Symbol=Mdh1 Malate dehydrogenase, cytoplasmic	IPI00336324	17449	36494.1	1	4	4	8	0.000131	0.18
Gene_Symbol=Rfpl4 Ret finger protein-like 4	IPI00127657	192658	32313.8	1	4	4	11	0.000181	0.202
Gene_Symbol=Rdx In vitro fertilized eggs cDNA, RIKEN full-length enriched library, clone:7420453D08 product:radixin, full insert sequence	IPI00653921	19684	68526.2	1	4	4	18	0.000296	0.0943
Gene_Symbol=Skp1a S-phase kinase-associated protein 1A	IPI00331163	21402	18654.4	1	4	4	32	0.000526	0.19
Gene_Symbol=Rab21 Ras-related protein Rab-21	IPI00337980	216344	24088.6	1	4	4	11	0.000181	0.266
Gene_Symbol=Prdx2 Peroxiredoxin-2	IPI00117910	21672	21761.1	1	4	4	13	0.000214	0.227
Gene_Symbol=Tuba1c Tubulin alpha-1C chain	IPI00403810	22146	49891.6	1	4	4	33	0.000542	0.416
Gene_Symbol=Ywhae 14-3-3 protein epsilon	IPI00118384	22627	29157	1	4	4	15	0.000246	0.271
Gene_Symbol=Ywhag 14-3-3 protein gamma	IPI00230707	22628	28285.1	1	4	4	14	0.00023	0.36
Gene_Symbol=Ywhaq Isoform 1 of 14-3-3 protein theta	IPI00408378,IPI00656269	22630	27683.6	1	4	4	21	0.000345	0.247
Gene_Symbol=Psmf1 Proteasome inhibitor PI31 subunit	IPI00403055,IPI00653095	228769	29647.4	1	4	4	10	0.000164	0.207
Gene_Symbol=Flnb similar to Filamin-B (FLN-B) (Beta-filamin) (Actin-binding-like protein) (ABP-280-like protein) isoform 1	IPI00381295,IPI00663627,IPI00845852,IPI00850928	286940	277469	1	4	4	4	6.555e-05	0.0258
Gene_Symbol=E330009P21Rik 2 days pregnant adult female ovary cDNA, RIKEN full-length enriched library, clone:E330009P21 product:similar to F-BOX PROTEIN FBX12	IPI00221970	320082	54436.3	1	4	4	11	0.000181	0.214
Gene_Symbol=LOC381404 Orthologue of H. sapiens chromosome 20 open reading frame 119	IPI00756383	381404	67415.1	1	4	4	12	0.000197	0.122
Gene_Symbol=LOC668758;Fbxw14 2 days pregnant adult female ovary cDNA, RIKEN full-length enriched library, clone:E330007B15 product:F-box only protein 12, full insert sequence	IPI00785224	50757	52741.8	1	4	4	15	0.000246	0.159
Gene_Symbol=Hip2 Ubiquitin-conjugating enzyme E2-25 kDa	IPI00322440	53323	22389.1	1	4	4	13	0.000214	0.28
Gene_Symbol=EG668548;LOC638031 similar to Peptidyl-prolyl cis-trans isomerase A	IPI00670985	668548	17996.6	1	4	4	9	0.000148	0.165
Gene_Symbol=Arl8b ADP-ribosylation factor-like protein 8B	IPI00133218	67166	21522	1	4	5	6	9.854e-05	0.215
Gene_Symbol=Armc10 10, 11 days embryo whole body cDNA, RIKEN full-length enriched library, clone:2810037C14 product:hypothetical protein, full insert sequence	IPI00757909	67211	33277.7	1	4	4	8	0.000131	0.212
Gene_Symbol=2410146L05Rik ES cells cDNA, RIKEN full-length enriched library, clone:2410146L05 product:hypothetical protein, full insert sequence	IPI00109043	67968	18442.8	1	4	5	31	0.000509	0.25
Gene_Symbol=Gnpda2 Adult male testis cDNA, RIKEN full-length enriched library, clone:4933412A11 product:similar to GLUCOSAMINE-6-PHOSPHATE ISOMERASE	IPI00271010	67980	30896.5	1	4	4	9	0.000148	0.201
Gene_Symbol=Dcakd 9 days embryo whole body cDNA, RIKEN full-length enriched library, clone:D030055P10 product:weakly similar to DEPHOSPHO-COA KINASE	IPI00221828	68087	26459.4	1	4	5	10	0.000164	0.234
Gene_Symbol=Pdhb Pyruvate dehydrogenase E1 component subunit beta, mitochondrial precursor	IPI00132042	68263	38919	1	4	5	13	0.000214	0.164
Gene_Symbol=March5 E3 ubiquitin-protein ligase MARCH5	IPI00131895	69104	31213.8	1	4	4	18	0.000296	0.223
Gene_Symbol=St13 Hsc70-interacting protein	IPI00116308	70356	41638.7	1	4	4	11	0.000181	0.146
Gene_Symbol=Cand1 TBP-interacting protein isoform 1	IPI00420562,IPI00753059	71902	156918	1	4	4	6	9.854e-05	0.0351
Gene_Symbol=Gapdh Glyceraldehyde-3-phosphate dehydrogenase	IPI00273646,IPI00848511,IPI00849031	14433	33904	1	3	3	31	0.000509	0.143
Gene_Symbol=Ube2d2 Ubiquitin-conjugating enzyme E2 D2	IPI00125135,IPI00411116	56550	16670	1	3	5	15	0.000246	0.361
Gene_Symbol=- similar to Cofilin-1	IPI00848816	100048522	18497	1	3	3	10	0.000164	0.271
Gene_Symbol=Oas1d In vitro fertilized eggs cDNA, RIKEN full-length enriched library, clone:7420445E17 product:2'-5' oligoadenylate synthetase 1D, full insert sequence	IPI00128954	100535	42943.1	1	3	6	16	0.000263	0.205
Gene_Symbol=Mat2b Isoform 1 of Methionine adenosyltransferase 2 subunit beta	IPI00468802,IPI00649402	108645	36192.1	1	3	3	10	0.000164	0.155
Gene_Symbol=Cops8 COP9 signalosome complex subunit 8	IPI00187407	108679	23238	1	3	3	8	0.000131	0.239
Gene_Symbol=Cyb5r3 13 days embryo liver cDNA, RIKEN full-length enriched library, clone:2500002N19 product:NADH-CYTOCHROME B5 REDUCTASE (EC 1.6.2.2) homolog	IPI00110885	109754	33614.5	1	3	3	8	0.000131	0.096
Gene_Symbol=Akr7a5 Aflatoxin B1 aldehyde reductase member 2	IPI00331490	110198	40580.3	1	3	4	8	0.000131	0.125
Gene_Symbol=Etfa Electron transfer flavoprotein subunit alpha, mitochondrial precursor	IPI00116753	110842	34991.8	1	3	3	6	9.854e-05	0.138
Gene_Symbol=Ak2 Adenylate kinase isoenzyme 2, mitochondrial	IPI00269076,IPI00648318,IPI00648541	11637	26451.9	1	3	4	17	0.000279	0.18
Gene_Symbol=Ak3l1 Adult male medulla oblongata cDNA, RIKEN full-length enriched library, clone:6330443H16 product:adenylate kinase 4, full insert sequence (Fragment)	IPI00651878	11639	37885.7	1	3	3	9	0.000148	0.189
Gene_Symbol=Alb Serum albumin precursor	IPI00131695	11657	68674.9	1	3	3	167	0.00274	0.0641
Gene_Symbol=Arbp 60S acidic ribosomal protein P0	IPI00314950,IPI00626366	11837	34199.4	1	3	3	5	8.249e-05	0.205
Gene_Symbol=Bcl2l10 Apoptosis regulator Bcl-B	IPI00129078	12049	22284.9	1	3	4	10	0.000164	0.246
Gene_Symbol=Cct4 T-complex protein 1 subunit delta	IPI00116277	12464	58049.8	1	3	3	5	8.249e-05	0.0779
Gene_Symbol=Cct8 T-complex protein 1 subunit theta	IPI00469268	12469	59538.1	1	3	3	3	4.951e-05	0.0602
Gene_Symbol=Cdk5 Cell division protein kinase 5	IPI00309262	12568	33502	1	3	3	6	9.854e-05	0.167
Gene_Symbol=Ddost Dolichyl-diphosphooligosaccharide--protein glycosyltransferase 48 kDa subunit precursor	IPI00117705,IPI00410819	13200	48997.1	1	3	3	4	6.555e-05	0.0839
Gene_Symbol=Ddt D-dopachrome decarboxylase	IPI00230034	13202	13059.6	1	3	4	10	0.000164	0.424
Gene_Symbol=Gstp1 Glutathione S-transferase P 1	IPI00555023	14869	23592.1	1	3	3	4	6.555e-05	0.233
Gene_Symbol=Hsp90ab1 Heat shock protein 84b	IPI00229080	15516	83266.3	1	3	3	13	0.000214	0.166
Gene_Symbol=Kpnb1 Importin subunit beta-1	IPI00323881,IPI00742334	16211	97167.3	1	3	3	4	6.555e-05	0.0525
Gene_Symbol=Rpsa 40S ribosomal protein SA	IPI00123604,IPI00553810,IPI00622968,IPI00677305,IPI00850840	16785	28872.2	1	3	3	5	8.249e-05	0.228
Gene_Symbol=Myh11 Isoform 1 of Myosin-11	IPI00114894,IPI00227865	17880	223253	1	3	3	8	0.000131	0.0325
Gene_Symbol=Slc25a15 Mitochondrial ornithine transporter 1	IPI00125853	18408	32806.2	1	3	3	4	6.555e-05	0.153
Gene_Symbol=Pcna Proliferating cell nuclear antigen	IPI00113870,IPI00848977	18538	28767.5	1	3	3	9	0.000148	0.218
Gene_Symbol=Psmb5 proteasome (prosome, macropain) subunit, beta type 5	IPI00317902	19173	28515	1	3	3	6	9.854e-05	0.148
Gene_Symbol=Rab3d Ras-related protein Rab-3D	IPI00116688	19340	24399	1	3	3	9	0.000148	0.274
Gene_Symbol=Ran GTP-binding nuclear protein Ran	IPI00134621	19384	24405.1	1	3	3	8	0.000131	0.194
Gene_Symbol=Rgn Regucalcin	IPI00133456	19733	33389.1	1	3	4	12	0.000197	0.151
Gene_Symbol=Sec22b Vesicle-trafficking protein SEC22b	IPI00114368	20333	24723.4	1	3	3	11	0.000181	0.209
Gene_Symbol=Srm Spermidine synthase	IPI00136912	20810	33976.9	1	3	3	7	0.000115	0.103
Gene_Symbol=Srprb Signal recognition particle receptor subunit beta	IPI00111271	20818	29562.1	1	3	3	11	0.000181	0.171
Gene_Symbol=Vamp3 Vesicle-associated membrane protein 3	IPI00132276	22319	11462.1	1	3	4	10	0.000164	0.388
Gene_Symbol=OTTMUSG00000014964 1 cell embryo 1 cell cDNA, RIKEN full-length enriched library, clone:I0C0028J24 product:Peptidyl-prolyl cis-trans isomerase NIMA- interacting 1 (EC 5.2.1.8) (Rotamase Pin1) (PPIase Pin1) homolog	IPI00354224	241593	17975.6	1	3	3	6	9.854e-05	0.333
Gene_Symbol=Oog4 2 days pregnant adult female ovary cDNA, RIKEN full-length enriched library, clone:E330017M15 product:weakly similar to HYPOTHETICAL PROTEIN DJ1198H6.2	IPI00403108,IPI00626554	242737	57199.2	1	3	3	6	9.854e-05	0.0837
Gene_Symbol=Nlrp9b Isoform 1 of NACHT, LRR and PYD domains-containing protein 9B	IPI00471053	243874	114789	1	3	3	8	0.000131	0.0419
Gene_Symbol=Gcat 2-amino-3-ketobutyrate coenzyme A ligase, mitochondrial precursor	IPI00136655	26912	44913.9	1	3	3	6	9.854e-05	0.13
Gene_Symbol=Mecr Trans-2-enoyl-CoA reductase, mitochondrial precursor	IPI00121276	26922	40325.4	1	3	3	7	0.000115	0.0938
Gene_Symbol=Iqgap1 Ras GTPase-activating-like protein IQGAP1	IPI00467447	29875	188744	1	3	3	7	0.000115	0.032
Gene_Symbol=Fbxl10 Isoform 1 of JmjC domain-containing histone demethylation protein 1B	IPI00420248,IPI00480427	30841	149086	1	3	3	8	0.000131	0.0307
Gene_Symbol=Aass Alpha-aminoadipic semialdehyde synthase, mitochondrial precursor	IPI00387491	30956	102960	1	3	3	4	6.555e-05	0.0464
Gene_Symbol=Vapa Vesicle-associated membrane protein-associated protein A	IPI00125267	30960	27837.9	1	3	3	20	0.000328	0.112
Gene_Symbol=Npm2 Nucleoplasmin-2	IPI00330555	328440	23291.2	1	3	5	28	0.00046	0.213
Gene_Symbol=Nsfl1c Isoform 3 of NSFL1 cofactor p47	IPI00387232,IPI00399449	386649	40692.2	1	3	3	4	6.555e-05	0.135
Gene_Symbol=Zcd1 Zinc finger CDGSH domain-containing protein 1	IPI00128346	52637	12079.1	1	3	3	6	9.854e-05	0.352
Gene_Symbol=Ybx2 Isoform 1 of Y-box-binding protein 2	IPI00131034	53422	38251.9	1	3	3	7	0.000115	0.125
Gene_Symbol=Cope Coatomer subunit epsilon	IPI00130840	59042	34549.8	1	3	3	10	0.000164	0.14
Gene_Symbol=LOC631286;Acp1 Isoform 1 of Low molecular weight phosphotyrosine protein phosphatase	IPI00134135,IPI00474286	631286	18192	1	3	3	5	8.249e-05	0.26
Gene_Symbol=Mgst3 Microsomal glutathione S-transferase 3	IPI00132002	66447	16940	1	3	3	13	0.000214	0.183
Gene_Symbol=Uqcrc2;4930408O21Rik Ubiquinol-cytochrome-c reductase complex core protein 2, mitochondrial precursor	IPI00119138	67003	48218	1	3	3	6	9.854e-05	0.11
Gene_Symbol=Polr2g DNA-directed RNA polymerase II subunit RPB7	IPI00263106	67710	19276.6	1	3	3	5	8.249e-05	0.227
Gene_Symbol=Idh3a Isoform 1 of Isocitrate dehydrogenase [NAD] subunit alpha, mitochondrial precursor	IPI00459725,IPI00608078	67834	39621.4	1	3	3	5	8.249e-05	0.131
Gene_Symbol=A030007L17Rik Uncharacterized protein C7orf24 homolog	IPI00111004	68252	21148.2	1	3	3	8	0.000131	0.192
Gene_Symbol=Ndufs3 NADH dehydrogenase [ubiquinone] iron-sulfur protein 3, mitochondrial precursor	IPI00121309	68349	30131.4	1	3	3	10	0.000164	0.148
Gene_Symbol=Efha1 EF-hand domain-containing family member A1	IPI00453906	68514	49458.8	1	3	3	6	9.854e-05	0.0718
Gene_Symbol=Nat13 Isoform 4 of N-acetyltransferase NAT13	IPI00400163,IPI00753284,IPI00845843	72117	19396.9	1	3	3	6	9.854e-05	0.243
Gene_Symbol=Lonp1 Adult male tongue cDNA, RIKEN full-length enriched library, clone:2310015G08 product:protease, serine, 15, full insert sequence	IPI00319518,IPI00761408	74142	105826	1	3	3	7	0.000115	0.0379
Gene_Symbol=Nlrp14 RNI-like protein	IPI00623771	76858	75395.1	1	3	3	13	0.000214	0.262
Gene_Symbol=Rps16 Rps16 protein	IPI00469918,IPI00755046,IPI00849364	20055	16338.9	1	2	2	4	6.555e-05	0.145
Gene_Symbol=LOC670174;Ptges3 Prostaglandin E synthase 3	IPI00127989,IPI00762817,IPI00830960	56351	18703.9	1	2	2	3	4.951e-05	0.188
Gene_Symbol=Tpt1 Translationally-controlled tumor protein	IPI00129685	22070	19444.9	0.998	2	2	7	0.000115	0.157
Gene_Symbol=Arpc4;Ttll3 Actin-related protein 2/3 complex subunit 4	IPI00138691,IPI00816863	101100	19470	0.998	2	2	4	6.555e-05	0.114
Gene_Symbol=Iars Isoleucyl-tRNA synthetase, cytoplasmic	IPI00225201	105148	144242	1	2	2	3	4.951e-05	0.0206
Gene_Symbol=Napa Alpha-soluble NSF attachment protein	IPI00118930	108124	33172.8	1	2	2	8	0.000131	0.0915
Gene_Symbol=Slc25a5 ADP/ATP translocase 2	IPI00127841	11740	32914.6	1	2	2	7	0.000115	0.0805
Gene_Symbol=Prdx3 Thioredoxin-dependent peroxide reductase, mitochondrial precursor	IPI00116192	11757	28109	0.999	2	2	4	6.555e-05	0.101
Gene_Symbol=Atp5c1 ATP synthase gamma chain, mitochondrial precursor	IPI00313475,IPI00750074,IPI00751391,IPI00775853,IPI00776084,IPI00776275	11949	32754.3	0.998	2	2	4	6.555e-05	0.0774
Gene_Symbol=Canx Calnexin precursor	IPI00119618	12330	67262.1	1	2	2	3	4.951e-05	0.0491
Gene_Symbol=Capzb Isoform 1 of F-actin capping protein subunit beta	IPI00406800	12345	31328.5	1	2	2	3	4.951e-05	0.0975
Gene_Symbol=Cct3 T-complex protein 1 subunit gamma	IPI00116283	12462	60613.1	1	2	2	6	9.854e-05	0.044
Gene_Symbol=Cct7 T-complex protein 1 subunit eta	IPI00331174	12468	59635.2	1	2	2	5	8.249e-05	0.0552
Gene_Symbol=Cfl2 Cofilin-2	IPI00266188	12632	18692.3	1	2	2	3	4.951e-05	0.253
Gene_Symbol=Cs Citrate synthase, mitochondrial precursor	IPI00113141	12974	51720.1	1	2	2	4	6.555e-05	0.0582
Gene_Symbol=Dci Dodecenoyl-Coenzyme A delta isomerase	IPI00331692	13177	32233.5	1	2	2	3	4.951e-05	0.0969
Gene_Symbol=Esd S-formylglutathione hydrolase	IPI00109142	13885	31487.5	1	2	2	2	3.257e-05	0.141
Gene_Symbol=Fbp1 Fructose-1,6-bisphosphatase 1	IPI00228630	14121	36895.8	1	2	2	6	9.854e-05	0.101
Gene_Symbol=Fkbp2 FK506-binding protein 2 precursor	IPI00133948	14227	15326.5	0.998	2	2	3	4.951e-05	0.0929
Gene_Symbol=Gnai2 Guanine nucleotide-binding protein G(i), alpha-2 subunit	IPI00228617,IPI00652902	14678	40472.1	1	2	2	4	6.555e-05	0.0901
Gene_Symbol=Gnai3 Guanine nucleotide-binding protein G	IPI00338854	14679	40521.3	0.998	2	2	3	4.951e-05	0.0904
Gene_Symbol=Gpi1 Glucose-6-phosphate isomerase	IPI00228633	14751	62750.8	1	2	2	5	8.249e-05	0.052
Gene_Symbol=Lancl1 LanC-like protein 1	IPI00131535	14768	45324.8	1	2	2	3	4.951e-05	0.0852
Gene_Symbol=Gpx1 Glutathione peroxidase 1	IPI00319652	14775	22265	1	2	2	6	9.854e-05	0.144
Gene_Symbol=Hspa5 78 kDa glucose-regulated protein precursor	IPI00319992	14828	72405.6	1	2	2	5	8.249e-05	0.0718
Gene_Symbol=Hrsp12 Ribonuclease UK114	IPI00130640	15473	14237.5	0.998	2	2	4	6.555e-05	0.222
Gene_Symbol=Hsd17b7 3-keto-steroid reductase	IPI00316067,IPI00474810	15490	37624.3	1	2	2	2	3.257e-05	0.095
Gene_Symbol=Hspa4 Heat shock 70 kDa protein 4	IPI00331556	15525	94115.4	1	2	2	6	9.854e-05	0.0488
Gene_Symbol=Acot8 Acyl-coenzyme A thioesterase 8	IPI00309365	170789	35808.6	1	2	2	3	4.951e-05	0.0969
Gene_Symbol=Mtx1 Metaxin-1	IPI00112327	17827	35607.4	1	2	2	4	6.555e-05	0.101
Gene_Symbol=Myo6 146 kDa protein	IPI00776145	17920	146295	0.998	2	2	4	6.555e-05	0.0253
Gene_Symbol=Naca Nascent polypeptide-associated complex subunit alpha, muscle-specific form	IPI00111831	17938	220583	0.998	2	2	4	6.555e-05	0.0133
Gene_Symbol=Nap1l4 Bone marrow stroma cell CRL-2028 SR-4987 cDNA, RIKEN full-length enriched library, clone:G430136P17 product:nucleosome assembly protein 1-like 4, full insert sequence	IPI00133977	17955	47344.1	1	2	2	4	6.555e-05	0.0829
Gene_Symbol=Nipsnap1 Protein NipSnap1	IPI00115824	18082	33346.3	0.998	2	2	4	6.555e-05	0.081
Gene_Symbol=Pafah1b1 Isoform 2 of Platelet-activating factor acetylhydrolase IB subunit alpha	IPI00227864	18472	44469.5	1	2	2	4	6.555e-05	0.0716
Gene_Symbol=Pcbp2 Isoform 1 of Poly(rC)-binding protein 2	IPI00127707,IPI00221796,IPI00221799	18521	34899.9	1	2	2	4	6.555e-05	0.0997
Gene_Symbol=Cnot7 CCR4-NOT transcription complex subunit 7	IPI00121265	18983	32701	0.998	2	2	11	0.000181	0.0877
Gene_Symbol=Ppib peptidylprolyl isomerase B	IPI00135686	19035	23695.8	1	2	2	12	0.000197	0.12
Gene_Symbol=Arhgdia Rho GDP-dissociation inhibitor 1	IPI00322312	192662	23390	1	2	2	11	0.000181	0.157
Gene_Symbol=Rab4a Ras-related protein Rab-4A	IPI00113127	19341	24447.7	1	2	2	4	6.555e-05	0.178
Gene_Symbol=Rab5c Ras-related protein Rab-5C	IPI00224518,IPI00404579	19345	23394.7	0.998	2	2	5	8.249e-05	0.204
Gene_Symbol=Rpl5 60S ribosomal protein L5	IPI00308706,IPI00469084,IPI00828516	19983	34252.3	0.998	2	2	8	0.000131	0.0946
Gene_Symbol=Rps3a 40S ribosomal protein S3a	IPI00331345,IPI00473521	20091	29867.3	0.999	2	2	5	8.249e-05	0.0833
Gene_Symbol=Sar1a Osteoclast-like cell cDNA, RIKEN full-length enriched library, clone:I420011G14 product:SAR1a gene homolog 1 (S. cerevisiae), full insert sequence	IPI00115644	20224	22309.8	0.998	2	2	4	6.555e-05	0.116
Gene_Symbol=Spr Sepiapterin reductase	IPI00129164	20751	27910.8	0.998	2	2	4	6.555e-05	0.118
Gene_Symbol=Eif2b1 Translation initiation factor eIF-2B subunit alpha	IPI00116761	209354	33799.5	0.998	2	2	3	4.951e-05	0.0951
Gene_Symbol=Tcl1 T-cell leukemia/lymphoma protein 1A	IPI00112071	21432	14229.7	0.998	2	2	4	6.555e-05	0.162
Gene_Symbol=Tcp1 Isoform 1 of T-complex protein 1 subunit alpha B	IPI00459493,IPI00845611	21454	60431.9	1	2	2	2	3.257e-05	0.045
Gene_Symbol=Rufy1 RUN and FYVE domain-containing protein 1	IPI00222147	216724	80359.7	0.998	2	2	4	6.555e-05	0.0365
Gene_Symbol=Ahsa1 Activator of 90 kDa heat shock protein ATPase homolog 1	IPI00153740	217737	38099.3	1	2	2	2	3.257e-05	0.0769
Gene_Symbol=Tkt Transketolase	IPI00137409	21881	67613.9	1	2	2	2	3.257e-05	0.0594
Gene_Symbol=Tsn Translin	IPI00124684	22099	26183.4	0.998	2	2	4	6.555e-05	0.0658
Gene_Symbol=Tuba3b;Tuba3a Tubulin alpha-3 chain	IPI00466390	22144	49941.6	1	2	2	8	0.000131	0.364
Gene_Symbol=Tyms Thymidylate synthase	IPI00130734	22171	34941.1	1	2	2	3	4.951e-05	0.0814
Gene_Symbol=Ube2m NEDD8-conjugating enzyme Ubc12	IPI00169448	22192	20882.9	1	2	2	7	0.000115	0.148
Gene_Symbol=Vdac2 Voltage-dependent anion-selective channel protein 2	IPI00122547	22334	31715.6	1	2	2	7	0.000115	0.112
Gene_Symbol=Bat3 Large proline-rich protein BAT3	IPI00130381,IPI00277446	224727	121018	0.998	2	2	3	4.951e-05	0.0407
Gene_Symbol=Rab3gap1 Rab3 GTPase-activating protein catalytic subunit	IPI00469255,IPI00749720	226407	110130	1	2	2	4	6.555e-05	0.0377
Gene_Symbol=Tubb2c Tubulin beta-2C chain	IPI00169463	227613	49812.7	1	2	3	12	0.000197	0.4
Gene_Symbol=Nlrp2 NACHT, leucine rich repeat and PYD containing 2	IPI00226332	232827	118628	1	2	2	8	0.000131	0.0335
Gene_Symbol=Acaa1b;Acaa1a 3-ketoacyl-CoA thiolase A, peroxisomal precursor	IPI00121833	235674	43935.2	1	2	2	2	3.257e-05	0.101
Gene_Symbol=Mpst 3-mercaptopyruvate sulfurtransferase	IPI00114957,IPI00604945,IPI00762185	246221	33279.8	1	2	2	5	8.249e-05	0.1
Gene_Symbol=Psma7 Proteasome subunit alpha type 7	IPI00131406	26444	27837.2	1	2	2	11	0.000181	0.117
Gene_Symbol=Psmb2 Proteasome subunit beta type 2	IPI00128945	26445	22889.5	1	2	2	4	6.555e-05	0.159
Gene_Symbol=Psmb3 Proteasome subunit beta type 3	IPI00314467	26446	22947.5	0.998	2	2	4	6.555e-05	0.166
Gene_Symbol=Galm Aldose 1-epimerase	IPI00169670	319625	37780.2	1	2	2	2	3.257e-05	0.0906
Gene_Symbol=Igf2bp2 Isoform 1 of Insulin-like growth factor 2 mRNA-binding protein 2	IPI00761863	319765	65566.8	1	2	2	2	3.257e-05	0.049
Gene_Symbol=Pisd Phosphatidylserine decarboxylase proenzyme	IPI00310099	320951	45909.5	1	2	2	6	9.854e-05	0.0714
Gene_Symbol=Krt78 keratin Kb40	IPI00348328,IPI00752759	332131	112240	0.998	2	2	45	0.000739	0.0131
Gene_Symbol=EG382156 hypothetical protein LOC382156	IPI00381322	382156	53980.9	1	2	2	2	3.257e-05	0.152
Gene_Symbol=Dppa5 ES cells cDNA, RIKEN full-length enriched library, clone:2410016M12 product:hypothetical protein, full insert sequence	IPI00173116,IPI00282073,IPI00752097	434423	16644.7	1	2	5	15	0.000246	0.231
Gene_Symbol=Fbxw12 F-box and WD-40 domain protein 12	IPI00462464	434440	53957	1	2	2	4	6.555e-05	0.12
Gene_Symbol=Eef1b2 Elongation factor 1-beta	IPI00320208	55949	24676	0.999	2	2	6	9.854e-05	0.124
Gene_Symbol=Btg4 Protein BTG4	IPI00119352,IPI00653268	56057	28566.1	1	2	2	3	4.951e-05	0.112
Gene_Symbol=Arl2 ADP-ribosylation factor-like protein 2	IPI00315504	56327	20847.1	0.999	2	2	3	4.951e-05	0.12
Gene_Symbol=Stx5a Isoform 2 of Syntaxin-5	IPI00331533,IPI00785417	56389	34086	0.998	2	2	7	0.000115	0.143
Gene_Symbol=Miox Inositol oxygenase	IPI00128313	56727	33146	1	2	3	7	0.000115	0.0912
Gene_Symbol=Pdxp Pyridoxal phosphate phosphatase	IPI00118654	57028	31494.4	1	2	2	9	0.000148	0.127
Gene_Symbol=Dnaja4 DnaJ homolog subfamily A member 4	IPI00125454,IPI00750890	58233	61647.5	0.998	2	2	4	6.555e-05	0.0432
Gene_Symbol=Hnrpll Phospholipid hydroperoxide glutathione peroxidase	IPI00463220	625249	19203.1	0.998	2	2	4	6.555e-05	0.147
Gene_Symbol=Pgls 6-phosphogluconolactonase	IPI00132080	66171	27237.3	1	2	2	4	6.555e-05	0.128
Gene_Symbol=Cyc1 Isoform 1 of Cytochrome c1 heme protein, mitochondrial precursor	IPI00132728,IPI00845772	66445	35310.4	1	2	2	3	4.951e-05	0.0862
Gene_Symbol=2400001E08Rik UPF0404 protein C11orf59 homolog	IPI00315187	66508	17731.2	0.998	2	2	4	6.555e-05	0.161
Gene_Symbol=Stoml2 Stomatin-like protein 2	IPI00115117	66592	38366.9	1	2	2	2	3.257e-05	0.0878
Gene_Symbol=Eef1d eukaryotic translation elongation factor 1 delta isoform a	IPI00118875,IPI00515654,IPI00831202	66656	15713.7	1	2	2	4	6.555e-05	0.252
Gene_Symbol=Rpl30;EG667779;LOC666899;LOC675333;LOC675317;LOC670014 60S ribosomal protein L30	IPI00222549,IPI00283156,IPI00377381,IPI00463886,IPI00475363,IPI00757540,IPI00762797,IPI00850777	666899	12804.7	0.998	2	2	6	9.854e-05	0.244
Gene_Symbol=LOC675179;EG667978;EG668045;Pgam1;LOC669836 Phosphoglycerate mutase 1	IPI00457898	667978	28814.8	1	2	2	6	9.854e-05	0.154
Gene_Symbol=ENSMUSG00000058057 UbiE3 protein	IPI00466793	668178	28009.8	1	2	2	3	4.951e-05	0.127
Gene_Symbol=Eef1g Elongation factor 1-gamma	IPI00318841,IPI00467651	67160	50043.3	1	2	2	5	8.249e-05	0.0503
Gene_Symbol=2900073G15Rik myosin light chain, regulatory B-like	IPI00109044,IPI00132705,IPI00758006	67268	19878.4	0.998	2	2	4	6.555e-05	0.122
Gene_Symbol=LOC675985;EG214738 similar to 40S ribosomal protein S6	IPI00108454,IPI00113655,IPI00474622,IPI00480225,IPI00671512,IPI00761509,IPI00850626	675985	28404.3	1	2	2	2	3.257e-05	0.109
Gene_Symbol=Anp32b Isoform 2 of Acidic leucine-rich nuclear phosphoprotein 32 family member B	IPI00113536,IPI00831258	67628	31061.2	1	2	2	11	0.000181	0.114
Gene_Symbol=Iah1 isoamyl acetate-hydrolyzing esterase 1 homolog	IPI00119004	67732	27957.1	1	2	2	4	6.555e-05	0.137
Gene_Symbol=Dnajb11 DnaJ homolog subfamily B member 11 precursor	IPI00320241	67838	40537.6	0.998	2	2	2	3.257e-05	0.0754
Gene_Symbol=Tceb1 Transcription elongation factor B polypeptide 1	IPI00323130	67923	12455.4	0.998	2	3	5	8.249e-05	0.286
Gene_Symbol=Sugt1 Suppressor of G2 allele of SKP1 homolog	IPI00408957	67955	38141.9	1	2	2	6	9.854e-05	0.0804
Gene_Symbol=Ndufb10 NADH dehydrogenase [ubiquinone] 1 beta subcomplex subunit 10	IPI00121288	68342	21006	0.998	2	2	2	3.257e-05	0.171
Gene_Symbol=Sirt5 NAD-dependent deacetylase sirtuin-5	IPI00169883	68346	34116.1	1	2	2	3	4.951e-05	0.0806
Gene_Symbol=Rraga Ras-related GTP-binding protein A	IPI00229392	68441	36549.2	1	2	2	6	9.854e-05	0.0703
Gene_Symbol=Ttc9c Ttc9c protein	IPI00329837	70387	19980	0.998	2	2	13	0.000214	0.158
Gene_Symbol=Obox1 In vitro fertilized eggs cDNA, RIKEN full-length enriched library, clone:7420700M11 product:OBOX2 homolog	IPI00135372	71468	22857.2	0.998	2	2	7	0.000115	0.191
Gene_Symbol=Dppa3 Developmental pluripotency-associated protein 3	IPI00154079	73708	17652.6	1	2	2	4	6.555e-05	0.207
Gene_Symbol=Tubb2b Tubulin beta-2B chain	IPI00109061,IPI00338039	73710	49889.1	0.998	2	3	7	0.000115	0.373
Gene_Symbol=Arpc5l Actin-related protein 2/3 complex subunit 5-like protein	IPI00111117	74192	17011.7	0.998	2	2	4	6.555e-05	0.162
Gene_Symbol=Dtx2 Isoform 2 of Protein deltex-2	IPI00111429	74198	62393.7	0.998	2	2	5	8.249e-05	0.0611
Gene_Symbol=Eif4enif1 Isoform 1 of Eukaryotic translation initiation factor 4E transporter	IPI00113532	74203	107968	1	2	2	4	6.555e-05	0.0458
Gene_Symbol=Pank2 Pantothenate kinase 2	IPI00171989	74450	50196.8	1	2	2	5	8.249e-05	0.0636
Gene_Symbol=Rab1b Ras-related protein Rab-1B	IPI00133706	76308	22169.9	1	2	2	4	6.555e-05	0.189
Gene_Symbol=Rpl18a 60S ribosomal protein L18a	IPI00162790	76808	20714.6	0.998	2	2	2	3.257e-05	0.153
Gene_Symbol=Wdr82 WD repeat protein 82	IPI00221414	77305	35062.4	1	2	3	11	0.000181	0.102
Gene_Symbol=Dlst Isoform 1 of Dihydrolipoyllysine-residue succinyltransferase component of 2- oxoglutarate dehydrogenase complex, mitochondrial precursor	IPI00134809	78920	48976.5	0.998	2	2	4	6.555e-05	0.0705
Gene_Symbol=Zfp313 Zinc finger protein 313	IPI00113520	81018	25726.7	1	2	2	5	8.249e-05	0.1
Gene_Symbol=Hist2h4;Hist1h4b;Hist1h4c;Hist1h4k;Hist1h4a;Hist1h4i;Hist1h4j;Hist1h4f;Hist1h4h;4930558J22Rik;Hist4h4;Hist1h4d;Hist1h4m Histone H4	IPI00407339,IPI00621374,IPI00621789,IPI00623776,IPI00624840,IPI00624933,IPI00844736	97122	11610.1	1	2	2	6	9.854e-05	0.171
Gene_Symbol=Rab3gap2 similar to Rab3 GTPase-activating protein non-catalytic subunit (Rab3 GTPase-activating protein 150 kDa subunit) (Rab3-GAP p150) (Rab3-GAP regulatory subunit) (RAB3-GAP150) isoform 4	IPI00404477,IPI00756920	98732	154670	1	2	2	4	6.555e-05	0.0173
Gene_Symbol=- 23 kDa protein	IPI00761338		23368.7	0.998	2	2	3	4.951e-05	0.0781
Gene_Symbol=- similar to proteasome alpha7/C8 subunit	IPI00475256	100038973	28636.9	0.9	1	1	1	1.64e-05	0.0394
Gene_Symbol=- similar to Glyceraldehyde-3-phosphate dehydrogenase (GAPDH) isoform 1	IPI00849530	100039229	35794.1	0.9	1	1	5	8.249e-05	0.0931
Gene_Symbol=Rps13;EG625298 40S ribosomal protein S13	IPI00125901,IPI00673997,IPI00751092	68052	17231.5	0.999	1	1	2	3.257e-05	0.0795
Gene_Symbol=Magmas Mitochondrial import inner membrane translocase subunit TIM16	IPI00133167,IPI00762013	66449	13766.6	0.989	1	1	3	4.951e-05	0.216
Gene_Symbol=Pdcd5 Programmed cell death protein 5	IPI00116120	56330	14517.7	0.998	1	1	3	4.951e-05	0.102
Gene_Symbol=Rpl19 60S ribosomal protein L19	IPI00122426,IPI00264398,IPI00354889,IPI00466604,IPI00648315,IPI00850221	19921	23449.4	0.9	1	1	2	3.257e-05	0.0867
Gene_Symbol=Carhsp1 Calcium-regulated heat stable protein 1	IPI00133349,IPI00475159	52502	16029.8	0.9	1	1	4	6.555e-05	0.108
Gene_Symbol=Stx12 Syntaxin-12	IPI00111416	100226	31177.5	0.998	1	1	3	4.951e-05	0.0547
Gene_Symbol=Arl1 Arl1 protein	IPI00608124	104303	15282.8	0.977	1	1	3	4.951e-05	0.0803
Gene_Symbol=Ccdc117 Coiled-coil domain-containing protein 117	IPI00321929	104479	30409.6	0.998	1	1	1	1.64e-05	0.0578
Gene_Symbol=Txndc5 Thioredoxin domain-containing protein 5 precursor	IPI00163011	105245	46397.3	0.998	1	1	1	1.64e-05	0.0264
Gene_Symbol=Fbxo38 F-box only protein 38	IPI00341601	107035	133910	0.998	1	1	1	1.64e-05	0.0159
Gene_Symbol=Eprs Bifunctional aminoacyl-tRNA synthetase	IPI00339916	107508	170220	0.998	1	1	1	1.64e-05	0.00991
Gene_Symbol=2410014A08Rik Uncharacterized protein KIAA0152 precursor	IPI00312018	109154	32381.5	0.9	1	1	1	1.64e-05	0.0445
Gene_Symbol=Qdpr Dihydropteridine reductase	IPI00459279	110391	25552.2	0.998	1	1	3	4.951e-05	0.0747
Gene_Symbol=Cse1l Exportin-2	IPI00112414	110750	110442	0.999	1	1	3	4.951e-05	0.0165
Gene_Symbol=Etfb Electron transfer flavoprotein subunit beta	IPI00121440	110826	27605.2	1	1	1	3	4.951e-05	0.0823
Gene_Symbol=Ppp2r4 Serine/threonine-protein phosphatase 2A regulatory subunit B'	IPI00118723	110854	36692.5	0.9	1	1	2	3.257e-05	0.0403
Gene_Symbol=Prss1 Trypsinogen 16	IPI00130391	114228	26116.5	0.9	1	2	231	0.0038	0.0813
Gene_Symbol=Aco1 Cytoplasmic aconitase	IPI00622780	11428	99086.4	0.994	1	1	2	3.257e-05	0.0156
Gene_Symbol=Acta1 Actin, alpha skeletal muscle	IPI00110827,IPI00114593,IPI00480406,IPI00653007,IPI00654242	11459	42034.1	0.9	1	1	2	3.257e-05	0.143
Gene_Symbol=EG667682;Rpl31;LOC676592 60S ribosomal protein L31	IPI00123007,IPI00126910,IPI00676466,IPI00677102,IPI00753412	114641	14317	0.9	1	1	1	1.64e-05	0.113
Gene_Symbol=Ada Adenosine deaminase	IPI00261467	11486	39974	1	1	1	2	3.257e-05	0.0455
Gene_Symbol=Dcun1d1 testis derived transcript 3	IPI00316951,IPI00752092,IPI00785543,IPI00849604	114893	46427.2	0.9	1	1	4	6.555e-05	0.0412
Gene_Symbol=Adh5 Alcohol dehydrogenase class 3	IPI00555004	11532	39529.2	0.998	1	1	2	3.257e-05	0.0455
Gene_Symbol=Adk Isoform Long of Adenosine kinase	IPI00126940,IPI00138084	11534	40131.5	1	1	1	1	1.64e-05	0.036
Gene_Symbol=Adsl Lung RCB-0558 LLC cDNA, RIKEN full-length enriched library, clone:G730029K06 product:adenylosuccinate lyase, full insert sequence	IPI00265471,IPI00308217	11564	54791.3	0.9	1	1	2	3.257e-05	0.0227
Gene_Symbol=Vps4a Vacuolar protein sorting-associating protein 4A	IPI00312172	116733	48890.3	0.9	1	1	1	1.64e-05	0.032
Gene_Symbol=Slc25a4 ADP/ATP translocase 1	IPI00115564,IPI00676622	11739	27960.3	0.998	1	1	2	3.257e-05	0.0433
Gene_Symbol=Atg5 Autophagy protein 5	IPI00114936	11793	32384.9	0.9	1	1	1	1.64e-05	0.0546
Gene_Symbol=Arf5 ADP-ribosylation factor 5	IPI00221615	11844	20512.1	0.9	1	1	3	4.951e-05	0.294
Gene_Symbol=Rab27a Ras-related protein Rab-27A	IPI00112374	11891	24999.9	0.9	1	1	2	3.257e-05	0.0588
Gene_Symbol=Atp1a1 Sodium/potassium-transporting ATPase subunit alpha-1 precursor	IPI00311682	11928	112967	0.998	1	1	1	1.64e-05	0.0176
Gene_Symbol=Atp5f1 ATP synthase B chain, mitochondrial precursor	IPI00341282,IPI00758392	11950	28931.4	0.9	1	1	1	1.64e-05	0.0313
Gene_Symbol=Atp6v1e1 Vacuolar ATP synthase subunit E 1	IPI00119115	11973	26140.3	0.9	1	1	6	9.854e-05	0.062
Gene_Symbol=C1qbp complement component 1, q subcomponent binding protein	IPI00132799	12261	31007.5	0.9	1	1	3	4.951e-05	0.0717
Gene_Symbol=Calm3;Calm1;Calm2 12 days pregnant adult female placenta cDNA, RIKEN full-length enriched library, clone:I530005B05 product:calmodulin 1, full insert sequence	IPI00467841,IPI00761696	12315	21542.3	1	1	1	3	4.951e-05	0.0812
Gene_Symbol=Calr Calreticulin precursor	IPI00123639	12317	47978.1	0.9	1	1	3	4.951e-05	0.0289
Gene_Symbol=Cap1 Adenylyl cyclase-associated protein 1	IPI00137331	12331	51557.1	0.9	1	1	1	1.64e-05	0.038
Gene_Symbol=Capza1 F-actin capping protein subunit alpha-1	IPI00330063,IPI00653841,IPI00848950	12340	32921.9	0.995	1	1	2	3.257e-05	0.035
Gene_Symbol=Cct5 T-complex protein 1 subunit epsilon	IPI00116279	12465	59607.6	0.9	1	1	3	4.951e-05	0.0296
Gene_Symbol=Cdo1 Cysteine dioxygenase type 1	IPI00134144	12583	23008.2	0.9	1	1	3	4.951e-05	0.075
Gene_Symbol=Clta clathrin, light polypeptide (Lca) isoform d	IPI00648658,IPI00828932	12757	23460.7	0.998	1	1	3	4.951e-05	0.0972
Gene_Symbol=Cnbp Isoform 2 of Cellular nucleic acid-binding protein	IPI00137229,IPI00330767,IPI00454151	12785	18723.3	0.9	1	1	5	8.249e-05	0.0882
Gene_Symbol=Cops2 Isoform 1 of COP9 signalosome complex subunit 2	IPI00120513,IPI00480307,IPI00756831	12848	51581.7	0.9	1	1	1	1.64e-05	0.0316
Gene_Symbol=Crym Mu-crystallin homolog	IPI00120030	12971	33504.9	0.9	1	1	3	4.951e-05	0.0479
Gene_Symbol=Cycs;LOC672195 Cytochrome c, somatic	IPI00222419,IPI00265239	13063	11588	0.9	1	1	3	4.951e-05	0.105
Gene_Symbol=Slc25a1 NOD-derived CD11c +ve dendritic cells cDNA, RIKEN full-length enriched library, clone:F630026H16 product:solute carrier family 25 (mitochondrial carrier; citrate transporter), member 1, full insert sequence	IPI00276926	13358	33984.3	0.9	1	1	2	3.257e-05	0.0386
Gene_Symbol=Dld TIB-55 BB88 cDNA, RIKEN full-length enriched library, clone:I730035F24 product:dihydrolipoamide dehydrogenase, full insert sequence	IPI00331564	13382	54580.6	0.998	1	1	1	1.64e-05	0.0333
Gene_Symbol=Dpm1 Dolichol-phosphate mannosyltransferase	IPI00115668,IPI00751087	13480	29158.3	0.9	1	1	1	1.64e-05	0.0539
Gene_Symbol=Mapre1 Microtubule-associated protein RP/EB family member 1	IPI00117896	13589	29998.7	1	1	1	3	4.951e-05	0.0709
Gene_Symbol=Ddx19a ATP-dependent RNA helicase DDX19A	IPI00123651	13680	53871.6	1	1	1	5	8.249e-05	0.0314
Gene_Symbol=Chchd2 Coiled-coil-helix-coiled-coil-helix domain-containing protein 2	IPI00284925,IPI00407413	14004	84250.4	1	1	1	5	8.249e-05	0.0132
Gene_Symbol=Fdft1 Squalene synthetase	IPI00134836,IPI00338068	14137	48109.3	0.9	1	1	1	1.64e-05	0.0289
Gene_Symbol=Fh1 Isoform Mitochondrial of Fumarate hydratase, mitochondrial precursor	IPI00129928,IPI00759940	14194	54353.1	0.996	1	1	3	4.951e-05	0.0355
Gene_Symbol=Fkbp1a 14 days pregnant adult female placenta cDNA, RIKEN full-length enriched library, clone:I530022I01 product:FK506 binding protein 1a, full insert sequence	IPI00653179	14225	17102.6	0.9	1	2	5	8.249e-05	0.0933
Gene_Symbol=Ganab Isoform 2 of Neutral alpha-glucosidase AB precursor	IPI00115679	14376	109388	0.985	1	1	1	1.64e-05	0.0155
Gene_Symbol=Usp15 Isoform 1 of Ubiquitin carboxyl-terminal hydrolase 15	IPI00154012,IPI00403342	14479	109304	0.9	1	1	1	1.64e-05	0.0147
Gene_Symbol=Gda Guanine deaminase	IPI00469987	14544	50995.7	0.98	1	1	1	1.64e-05	0.0198
Gene_Symbol=Gclm Glutamate--cysteine ligase regulatory subunit	IPI00114329	14630	30517.2	0.9	1	1	4	6.555e-05	0.0547
Gene_Symbol=Gnb1 Guanine nucleotide-binding protein G(I)/G(S)/G(T) subunit beta 1	IPI00120716	14688	37359.5	0.998	1	1	2	3.257e-05	0.0559
Gene_Symbol=Gsta4 Glutathione S-transferase A4	IPI00323911	14860	25547.2	1	1	1	3	4.951e-05	0.0541
Gene_Symbol=Guk1 18-day embryo whole body cDNA, RIKEN full-length enriched library, clone:1110048P09 product:guanylate kinase 1, full insert sequence	IPI00228828	14923	24015.2	0.9	1	1	1	1.64e-05	0.0548
Gene_Symbol=H2-Ke6 Isoform Short of Estradiol 17-beta-dehydrogenase 8	IPI00115598,IPI00230550	14979	26627.3	0.998	1	1	1	1.64e-05	0.0885
Gene_Symbol=Hadh Hydroxyacyl-coenzyme A dehydrogenase, mitochondrial precursor	IPI00121105	15107	34446.7	0.9	1	1	1	1.64e-05	0.035
Gene_Symbol=Hint1 Histidine triad nucleotide-binding protein 1	IPI00108189	15254	13759.2	0.9	1	1	3	4.951e-05	0.111
Gene_Symbol=Hmox2 Heme oxygenase 2	IPI00309322	15369	35721.4	0.9	1	1	1	1.64e-05	0.0571
Gene_Symbol=Hpca Neuron-specific calcium-binding protein hippocalcin	IPI00230310,IPI00230449	15444	22321.2	0.993	1	1	1	1.64e-05	0.13
Gene_Symbol=Hspa9 Stress-70 protein, mitochondrial precursor	IPI00133903	15526	73511.1	0.9	1	1	1	1.64e-05	0.0236
Gene_Symbol=Itgb4bp Eukaryotic translation initiation factor 6	IPI00115862	16418	26492.1	1	1	1	1	1.64e-05	0.0571
Gene_Symbol=Krt14 Type I epidermal keratin (Fragment)	IPI00828528	16664	10643.3	0.9	1	1	4	6.555e-05	0.237
Gene_Symbol=Krt1 Keratin, type II cytoskeletal 1	IPI00625729,IPI00828242	16678	65589.1	0.998	1	1	14	0.00023	0.0188
Gene_Symbol=Lamb1-1 laminin B1 subunit 1	IPI00338785	16777	202421	0.998	1	1	1	1.64e-05	0.00818
Gene_Symbol=Lrpap1 Alpha-2-macroglobulin receptor-associated protein precursor	IPI00469307	16976	42198.8	0.998	1	1	3	4.951e-05	0.0361
Gene_Symbol=Lyz Lysozyme C type P precursor	IPI00113427	17110	18400.3	0.9	1	1	1	1.64e-05	0.0736
Gene_Symbol=Amacr Alpha-methylacyl-CoA racemase	IPI00114331,IPI00607025	17117	41701.1	0.9	1	1	1	1.64e-05	0.0368
Gene_Symbol=Rdh11 Retinol dehydrogenase 11	IPI00136098	17252	35479.3	1	1	1	3	4.951e-05	0.0439
Gene_Symbol=Mif Macrophage migration inhibitory factor	IPI00230427	17319	12486.4	0.9	1	1	1	1.64e-05	0.183
Gene_Symbol=Mllt4 myeloid/lymphoid or mixed lineage-leukemia translocation to 4 homolog isoform 1	IPI00137836,IPI00660193,IPI00753111,IPI00845596	17356	100420	0.9	1	1	1	1.64e-05	0.0203
Gene_Symbol=Sept2 Septin-2	IPI00114945	18000	41508.3	0.998	1	1	2	3.257e-05	0.0443
Gene_Symbol=Ints6 Isoform 1 of Integrator complex subunit 6	IPI00461472,IPI00798463	18130	98619.7	0.955	1	1	1	1.64e-05	0.0195
Gene_Symbol=Ogdh Isoform 4 of 2-oxoglutarate dehydrogenase E1 component, mitochondrial precursor	IPI00420882,IPI00626237,IPI00719841,IPI00845652	18293	118163	1	1	1	5	8.249e-05	0.0193
Gene_Symbol=P4hb 17 days embryo kidney cDNA, RIKEN full-length enriched library, clone:I920160L24 product:prolyl 4-hydroxylase, beta polypeptide, full insert sequence	IPI00122815,IPI00133522	18453	57042.6	1	1	1	4	6.555e-05	0.0314
Gene_Symbol=Pafah1b3 Platelet-activating factor acetylhydrolase IB subunit gamma	IPI00118819	18476	25834.9	0.992	1	1	3	4.951e-05	0.0388
Gene_Symbol=Pcmt1 Isoform 1 of Protein-L-isoaspartate(D-aspartate) O-methyltransferase	IPI00329913,IPI00480558,IPI00757109	18537	24659.9	0.9	1	1	3	4.951e-05	0.0746
Gene_Symbol=Pcx Activated spleen cDNA, RIKEN full-length enriched library, clone:F830201B12 product:pyruvate carboxylase, full insert sequence	IPI00114710	18563	129843	1	1	1	2	3.257e-05	0.0119
Gene_Symbol=Pdha1 Pyruvate dehydrogenase E1 component alpha subunit, somatic form, mitochondrial precursor	IPI00337893	18597	43214.5	0.997	1	1	5	8.249e-05	0.0333
Gene_Symbol=Pfdn2 Prefoldin subunit 2	IPI00119545	18637	16515.7	0.998	1	1	3	4.951e-05	0.0909
Gene_Symbol=Pfn2 Isoform 2 of Profilin-2	IPI00227805,IPI00228645,IPI00845675	18645	9780.4	0.9	1	1	2	3.257e-05	0.143
Gene_Symbol=Pitpna Phosphatidylinositol transfer protein alpha isoform	IPI00230003	18738	31875.4	0.9	1	1	1	1.64e-05	0.0849
Gene_Symbol=Plaa Phospholipase A-2-activating protein	IPI00226234,IPI00828952	18786	87205.3	0.998	1	1	1	1.64e-05	0.029
Gene_Symbol=Lcp1 Plastin-2	IPI00118892	18826	70133.9	0.9	1	1	4	6.555e-05	0.0255
Gene_Symbol=Ppp2cb Serine/threonine-protein phosphatase 2A catalytic subunit beta isoform	IPI00111556,IPI00120374,IPI00473972,IPI00751938	19053	35590.6	0.998	1	1	2	3.257e-05	0.0453
Gene_Symbol=Prei3 Preimplantation protein 3	IPI00420832	19070	26014.5	0.9	1	1	1	1.64e-05	0.0667
Gene_Symbol=Psen1 Isoform 1 of Presenilin-1	IPI00117124	19164	52622.9	0.9	1	1	3	4.951e-05	0.0407
Gene_Symbol=Psma2 In vitro fertilized eggs cDNA, RIKEN full-length enriched library, clone:7420458H06 product:proteasome (prosome, macropain) subunit, alpha type 2, full insert sequence	IPI00420745	19166	27491.7	0.998	1	1	1	1.64e-05	0.085
Gene_Symbol=Psmb1 Proteasome subunit beta type 1 precursor	IPI00113845	19170	26355	0.9	1	1	4	6.555e-05	0.0583
Gene_Symbol=Psme3 Proteasome activator complex subunit 3	IPI00113660,IPI00649191	19192	29489.3	0.995	1	1	2	3.257e-05	0.0591
Gene_Symbol=Rab1 Ras-related protein Rab-1A	IPI00114560	19324	22660.5	0.9	1	1	1	1.64e-05	0.185
Gene_Symbol=Rab11b Ras-related protein Rab-11B	IPI00135869,IPI00651918	19326	21771.8	1	1	1	5	8.249e-05	0.0674
Gene_Symbol=Rab22a Ras-related protein Rab-22A	IPI00116729,IPI00751807	19334	20877.2	0.998	1	1	2	3.257e-05	0.0588
Gene_Symbol=Rab5b Rab5B	IPI00116563,IPI00458976,IPI00849548	19344	25256.7	0.9	1	1	2	3.257e-05	0.131
Gene_Symbol=Rac1 Mammary gland RCB-0527 Jyg-MC(B) cDNA, RIKEN full-length enriched library, clone:G930005L08 product:RAS-related C3 botulinum substrate 1, full insert sequence	IPI00127408,IPI00761613	19353	23414.9	0.998	1	1	1	1.64e-05	0.0806
Gene_Symbol=Rad51 DNA repair protein RAD51 homolog 1	IPI00118524,IPI00750989,IPI00756623	19361	25980.1	0.9	1	1	1	1.64e-05	0.0675
Gene_Symbol=AI316787 Uncharacterized protein C17orf32 homolog	IPI00265298	195040	23081.4	0.9	1	1	1	1.64e-05	0.0865
Gene_Symbol=Utp14b;Acsl3 UTP14, U3 small nucleolar ribonucleoprotein, homolog B	IPI00345617	195434	88620.9	0.9	1	1	2	3.257e-05	0.0128
Gene_Symbol=LOC675088;EG621100;Rpl27;LOC669376 60S ribosomal protein L27	IPI00122421,IPI00626531,IPI00674087	19942	15372.8	0.998	1	1	1	1.64e-05	0.159
Gene_Symbol=Rpl6 60S ribosomal protein L6	IPI00313222,IPI00626312	19988	33464.6	0.998	1	1	3	4.951e-05	0.0574
Gene_Symbol=Rpl9 60S ribosomal protein L9	IPI00122413,IPI00407917,IPI00473762,IPI00850681	20005	21835.5	0.9	1	1	1	1.64e-05	0.099
Gene_Symbol=Rps19 40S ribosomal protein S19	IPI00113241,IPI00125787,IPI00665513	20085	16067.5	0.997	1	1	3	4.951e-05	0.0897
Gene_Symbol=Rps4x 40S ribosomal protein S4, X isoform	IPI00331092,IPI00662162,IPI00752798	20102	29581.3	1	1	1	2	3.257e-05	0.0342
Gene_Symbol=Rps5 40S ribosomal protein S5	IPI00125521	20103	22872	0.984	1	1	3	4.951e-05	0.0637
Gene_Symbol=Apcs Serum amyloid P-component precursor	IPI00309214	20219	26229.3	0.9	1	1	1	1.64e-05	0.0893
Gene_Symbol=Sdf2 Stromal cell-derived factor 2 precursor	IPI00123852	20316	23140.3	0.9	1	1	2	3.257e-05	0.114
Gene_Symbol=Sel1l Isoform 1 of Sel-1 homolog precursor	IPI00131143,IPI00224252	20338	82716.7	0.977	1	1	1	1.64e-05	0.027
Gene_Symbol=Sfrs3 Isoform Long of Splicing factor, arginine/serine-rich 3	IPI00129323,IPI00221826,IPI00346575,IPI00474970,IPI00756474,IPI00850997	20383	14185.3	0.9	1	1	2	3.257e-05	0.0726
Gene_Symbol=Ski Sloan-Kettering viral oncogene homolog	IPI00462772,IPI00622896	20481	80344.2	0.9	1	1	1	1.64e-05	0.0138
Gene_Symbol=Snrpd1 Small nuclear ribonucleoprotein Sm D1	IPI00322749	20641	13263.9	1	1	1	1	1.64e-05	0.109
Gene_Symbol=Sod1 Superoxide dismutase	IPI00130589	20655	16432.6	1	1	1	3	4.951e-05	0.0818
Gene_Symbol=Sox15 SOX-15 protein	IPI00118219	20670	25293.7	0.9	1	1	1	1.64e-05	0.0606
Gene_Symbol=ORF34 similar to Protein CXorf17 homolog isoform 2	IPI00750786	207375	113342	0.988	1	1	1	1.64e-05	0.0185
Gene_Symbol=Ssr4 10 day old male pancreas cDNA, RIKEN full-length enriched library, clone:1810061C01 product:signal sequence receptor, delta, full insert sequence	IPI00122346	20832	18989.5	0.9	1	1	2	3.257e-05	0.0636
Gene_Symbol=Stip1 Stress-induced-phosphoprotein 1	IPI00121514	20867	62566.9	0.996	1	1	2	3.257e-05	0.0239
Gene_Symbol=Surf4 Surfeit locus protein 4	IPI00133249	20932	30364.5	0.9	1	1	1	1.64e-05	0.0483
Gene_Symbol=Nlrp4b NACHT, LRR and PYD domains-containing protein 4B	IPI00226298	210045	99941.9	0.998	1	1	3	4.951e-05	0.0128
Gene_Symbol=Mapre2 Isoform 1 of Microtubule-associated protein RP/EB family member 2	IPI00403682,IPI00474073	212307	36052.4	0.9	1	1	1	1.64e-05	0.0599
Gene_Symbol=Rbbp5 NOD-derived CD11c +ve dendritic cells cDNA, RIKEN full-length enriched library, clone:F630106K17 product:retinoblastoma binding protein 5, full insert sequence	IPI00226384	213464	59080.6	0.9	1	1	1	1.64e-05	0.0353
Gene_Symbol=EG216818 similar to ubiquitin A-52 residue ribosomal protein fusion product 1	IPI00345192,IPI00849015	216818	16426.9	0.9	1	1	1	1.64e-05	0.146
Gene_Symbol=Dhrs7b Dehydrogenase/reductase	IPI00114878	216820	34969.5	0.9	1	1	1	1.64e-05	0.0464
Gene_Symbol=Tmem11 Transmembrane protein 11	IPI00222447	216821	21293.9	0.9	1	1	3	4.951e-05	0.0842
Gene_Symbol=OTTMUSG00000001305 CDNA sequence BC099439	IPI00346337	217066	18396.5	0.998	1	2	5	8.249e-05	0.137
Gene_Symbol=Eif4e1b 2 cells egg cDNA, RIKEN full-length enriched library, clone:B020005H16 product:weakly similar to Eukaryotic translation initiation factor eIF4E-1	IPI00341534	218268	27967.2	1	1	1	3	4.951e-05	0.0451
Gene_Symbol=Timm44 Import inner membrane translocase subunit TIM44, mitochondrial precursor	IPI00135068	21856	51160.1	0.998	1	1	1	1.64e-05	0.031
Gene_Symbol=Dtymk Isoform Long of Thymidylate kinase	IPI00130997,IPI00230524,IPI00831272	21915	8929.5	0.9	1	1	2	3.257e-05	0.138
Gene_Symbol=Tpd52 Tumor protein D52	IPI00408626,IPI00473743,IPI00622606,IPI00622833,IPI00625441	21985	20041.4	0.979	1	1	1	1.64e-05	0.0757
Gene_Symbol=Tpi1 Triosephosphate isomerase	IPI00467833	21991	26694.2	0.986	1	1	3	4.951e-05	0.0562
Gene_Symbol=Rpl13a 60S ribosomal protein L13a	IPI00223217,IPI00654400	22121	23446.9	0.9	1	1	1	1.64e-05	0.0591
Gene_Symbol=Upp1 Uridine phosphorylase 1	IPI00323353	22271	34068.1	0.998	1	1	2	3.257e-05	0.0354
Gene_Symbol=Uqcrq Ubiquinol-cytochrome c reductase complex ubiquinone-binding protein QP-C	IPI00224210	22272	9750.5	0.9	1	1	3	4.951e-05	0.159
Gene_Symbol=Uqcrc1 Ubiquinol-cytochrome-c reductase complex core protein 1, mitochondrial precursor	IPI00111885,IPI00653598	22273	52750.8	1	1	2	3	4.951e-05	0.0396
Gene_Symbol=Usp9x Ubiquitin specific peptidase 9, X chromosome	IPI00798468	22284	290569	1	1	1	2	3.257e-05	0.00547
Gene_Symbol=Vdac1 Isoform Pl-VDAC1 of Voltage-dependent anion-selective channel protein 1	IPI00122549,IPI00230540	22333	32334.7	1	1	1	1	1.64e-05	0.071
Gene_Symbol=Eif4h Isoform Long of Eukaryotic translation initiation factor 4H	IPI00124742,IPI00222560	22384	25168.7	0.9	1	1	6	9.854e-05	0.0921
Gene_Symbol=Krt79 Keratin 79	IPI00124499	223917	57535.3	0.9	1	1	10	0.000164	0.0226
Gene_Symbol=Dus3l Isoform 1 of tRNA-dihydrouridine synthase 3-like	IPI00129184	224907	71060.5	0.9	1	1	1	1.64e-05	0.033
Gene_Symbol=Zp1 Zona pellucida sperm-binding protein 1 precursor	IPI00310464	22786	68704.9	1	1	1	1	1.64e-05	0.0241
Gene_Symbol=Zp3 Zona pellucida sperm-binding protein 3 precursor	IPI00114128	22788	46284.5	0.9	1	1	4	6.555e-05	0.0401
Gene_Symbol=BC023882 CDNA sequence BC023882	IPI00387484	231123	66258.2	0.9	1	1	1	1.64e-05	0.0316
Gene_Symbol=Ube1l2 Ubiquitin-activating enzyme E1-like protein 2	IPI00226815	231380	117951	0.998	1	1	1	1.64e-05	0.0124
Gene_Symbol=Dera Putative deoxyribose-phosphate aldolase	IPI00130333	232449	34958	1	1	1	4	6.555e-05	0.0377
Gene_Symbol=C730024G19Rik similar to F-box/LRR-repeat protein 20 (F-box and leucine-rich repeat protein 20) (F-box/LRR-repeat protein 2-like) isoform 1	IPI00658665,IPI00674232,IPI00761387	232566	27656.3	0.9	1	1	1	1.64e-05	0.064
Gene_Symbol=Dmn Synemin isoform H	IPI00469184	233335	173189	0.9	1	1	1	1.64e-05	0.0147
Gene_Symbol=Tufm Isoform 1 of Elongation factor Tu, mitochondrial precursor	IPI00274407,IPI00460132,IPI00625588	233870	49490.8	0.998	1	1	1	1.64e-05	0.031
Gene_Symbol=Edc4 Isoform 1 of Enhancer of mRNA-decapping protein 4	IPI00330066,IPI00831141	234699	152467	1	1	1	1	1.64e-05	0.0142
Gene_Symbol=Dnajc13 DnaJ (Hsp40) homolog, subfamily C, member 13 isoform 1	IPI00378580,IPI00458074	235567	274988	1	1	1	1	1.64e-05	0.00575
Gene_Symbol=Apeh Isoform 2 of Acylamino-acid-releasing enzyme	IPI00279218,IPI00387245	235606	79887.5	0.9	1	1	5	8.249e-05	0.0209
Gene_Symbol=Nbeal2 mKIAA0540 protein	IPI00421222,IPI00675407	235627	304799	0.9	1	1	12	0.000197	0.00685
Gene_Symbol=LOC675151;Ogdhl oxoglutarate dehydrogenase-like	IPI00342603,IPI00749952,IPI00755352,IPI00756987	239017	114526	0.986	1	1	2	3.257e-05	0.0168
Gene_Symbol=Pcbp1 Poly(rC)-binding protein 1	IPI00128904	23983	37480.2	0.998	1	1	2	3.257e-05	0.0927
Gene_Symbol=Klk7 Kallikrein-7 precursor	IPI00126800	23993	27239	0.9	1	1	1	1.64e-05	0.0643
Gene_Symbol=Lsm14b LSM14 protein homolog B	IPI00229470	241846	42322.9	0.998	1	1	3	4.951e-05	0.0494
Gene_Symbol=EG243302 similar to 40S ribosomal protein S25	IPI00115992,IPI00137735,IPI00461419,IPI00605858,IPI00624402,IPI00625320,IPI00677917,IPI00848593,IPI00850188	243302	13740.1	0.9	1	1	2	3.257e-05	0.088
Gene_Symbol=Elmod2 ELMO domain-containing protein 2	IPI00467315	244548	34730.8	0.998	1	1	1	1.64e-05	0.0444
Gene_Symbol=Apoa1bp Apolipoprotein A-I-binding protein precursor	IPI00170307	246703	30955.6	0.9	1	1	1	1.64e-05	0.0567
Gene_Symbol=Psma1 Proteasome subunit alpha type 1	IPI00283862	26440	29529	1	1	1	5	8.249e-05	0.057
Gene_Symbol=Psma4 Proteasome subunit alpha type 4	IPI00277001	26441	29453.6	1	1	1	2	3.257e-05	0.0383
Gene_Symbol=Cops3 COP9 signalosome complex subunit 3	IPI00131870,IPI00650021	26572	27875.3	0.9	1	1	2	3.257e-05	0.082
Gene_Symbol=Cops5 COP9 signalosome complex subunit 5	IPI00135087	26754	37531.7	0.998	1	1	1	1.64e-05	0.0569
Gene_Symbol=Rnf31 Muscle protein 534 (Fragment)	IPI00461570,IPI00468517,IPI00474602,IPI00762546,IPI00762888	268749	20480.7	0.9	1	1	1	1.64e-05	0.109
Gene_Symbol=Cops6 COP9 signalosome complex subunit 6	IPI00131873,IPI00830393,IPI00830412	26893	13444.1	0.9	1	1	3	4.951e-05	0.123
Gene_Symbol=Vat1 Synaptic vesicle membrane protein VAT-1 homolog	IPI00126072	26949	43077.8	0.998	1	1	1	1.64e-05	0.037
Gene_Symbol=Cul1 Cullin-1	IPI00124047	26965	89676.4	0.999	1	1	1	1.64e-05	0.0193
Gene_Symbol=Nat14 Adult male olfactory brain cDNA, RIKEN full-length enriched library, clone:6430557O09 product:LEUCINE-ZIPPER-LIKE PROTEIN 1 homolog	IPI00225865	269854	21759.8	0.9	1	1	1	1.64e-05	0.107
Gene_Symbol=Bcap31 B-cell receptor-associated protein 31	IPI00230422,IPI00828225	27061	27905.7	0.9	1	1	2	3.257e-05	0.0776
Gene_Symbol=Rab5a Ras-related protein Rab-5A	IPI00132410	271457	23580.8	1	1	1	3	4.951e-05	0.0512
Gene_Symbol=Rps11 Adult male cerebellum cDNA, RIKEN full-length enriched library, clone:1500004H08 product:ribosomal protein S11, full insert sequence	IPI00117569	27207	19397.2	0.982	1	1	4	6.555e-05	0.108
Gene_Symbol=Gyg Glycogenin-1	IPI00264062	27357	37384.7	0.998	1	1	4	6.555e-05	0.042
Gene_Symbol=Tcl1b1 TCL1B1 protein	IPI00116164	27379	13572.6	0.9	1	1	3	4.951e-05	0.102
Gene_Symbol=Tcl1b2 TCL1B2 protein	IPI00116165	27381	13812	0.9	1	1	3	4.951e-05	0.168
Gene_Symbol=Eif5a Eukaryotic translation initiation factor 5A-1	IPI00108125,IPI00648714	276770	16285	1	1	1	5	8.249e-05	0.0805
Gene_Symbol=Lsm2 SnRNP core Sm protein homolog Sm-X5	IPI00136054,IPI00461314	27756	14839.1	0.9	1	1	4	6.555e-05	0.145
Gene_Symbol=Vkorc1 Vitamin K epoxide reductase complex subunit 1	IPI00133579	27973	17750.6	0.9	1	1	1	1.64e-05	0.0807
Gene_Symbol=D10Jhu81e ES1 protein homolog, mitochondrial precursor	IPI00133284	28295	28071.8	0.998	1	2	3	4.951e-05	0.094
Gene_Symbol=Txnl2 Thioredoxin-like protein 2	IPI00315550	30926	37760.7	1	1	1	1	1.64e-05	0.0326
Gene_Symbol=Vps26a Isoform 2 of Vacuolar protein sorting-associated protein 26A	IPI00329942	30930	41531.2	0.998	1	1	1	1.64e-05	0.0501
Gene_Symbol=Zar1 Zygote arrest 1	IPI00280501	317755	39966.9	0.9	1	1	3	4.951e-05	0.0637
Gene_Symbol=Hist1h2bl;Hist1h2bf;Hist1h2bj;Hist1h2bn;RP23-38E20.1;Hist1h2be;OTTMUSG00000013203;Hist1h2bc;Hist1h2bg;Hist1h2bb similar to Histone H2B F	IPI00461514,IPI00752556	319179	17921	0.9	1	3	6	9.854e-05	0.0926
Gene_Symbol=LOC677429;9630033F20Rik Uncharacterized protein C12orf5 homolog	IPI00227451	319801	29173	0.998	1	1	3	4.951e-05	0.0632
Gene_Symbol=AU042651 Expressed sequence AU042651	IPI00226116	328258	33369.1	0.9	1	1	1	1.64e-05	0.049
Gene_Symbol=Gmppb 2 days neonate thymus thymic cells cDNA, RIKEN full-length enriched library, clone:E430010H19 product:GDP-MANNOSE PYROPHOSPHORYLASE B homolog	IPI00113992	331026	39898.2	0.9	1	1	2	3.257e-05	0.05
Gene_Symbol=Lyrm4 LYR motif-containing protein 4	IPI00169804	380840	10836.9	0.9	1	1	1	1.64e-05	0.154
Gene_Symbol=Ssbp1 single-stranded DNA binding protein 1 isoform 1	IPI00408243	381760	17138.3	0.9	1	1	1	1.64e-05	0.122
Gene_Symbol=Tatdn2 Activated spleen cDNA, RIKEN full-length enriched library, clone:F830011G01 product:similar to Putative deoxyribonuclease KIAA0218	IPI00622729,IPI00762372	381801	89044.7	0.9	1	1	1	1.64e-05	0.0214
Gene_Symbol=LOC382492 similar to 40S ribosomal protein S17	IPI00381546,IPI00465880,IPI00755495,IPI00756135,IPI00848900	382492	15506.4	0.9	1	1	3	4.951e-05	0.163
Gene_Symbol=EG432865 similar to ribosomal protein S12	IPI00116908,IPI00225634,IPI00405659,IPI00463049,IPI00463052,IPI00473415,IPI00757455	432865	14495.9	0.9	1	1	2	3.257e-05	0.114
Gene_Symbol=EG432987 Predicted	IPI00330480	432987	35147.8	0.982	1	1	44	0.000723	0.037
Gene_Symbol=Pgk1;EG433594;EG668435 Phosphoglycerate kinase 1	IPI00555069	433594	44533.1	0.998	1	1	3	4.951e-05	0.036
Gene_Symbol=Lsm4 13 days embryo liver cDNA, RIKEN full-length enriched library, clone:2510005B08 product:U6 snRNA-associated SM-like protein 4, full insert sequence	IPI00134784	50783	15186.8	0.9	1	1	2	3.257e-05	0.0725
Gene_Symbol=Nit2 Nit protein 2	IPI00119945	52633	30484.6	0.9	1	1	1	1.64e-05	0.0399
Gene_Symbol=Sart3 Isoform 1 of Squamous cell carcinoma antigen recognized by T-cells 3	IPI00458854	53890	109602	0.9	1	1	1	1.64e-05	0.0125
Gene_Symbol=EG545121;LOC672818 similar to ribosomal protein S14	IPI00112407,IPI00322562,IPI00663582	545121	16302	0.9	1	1	1	1.64e-05	0.0861
Gene_Symbol=Snx12 10 day old male pancreas cDNA, RIKEN full-length enriched library, clone:1810035A22 product:sorting nexin 12, full insert sequence	IPI00468902,IPI00762269	55988	19790.4	0.9	1	1	1	1.64e-05	0.0823
Gene_Symbol=Mad2l1 Mitotic spindle assembly checkpoint protein MAD2A	IPI00323422	56150	23580.2	0.998	1	1	3	4.951e-05	0.0781
Gene_Symbol=Hsd17b12 Isoform 1 of Estradiol 17-beta-dehydrogenase 12	IPI00119219,IPI00458208	56348	34725.1	0.9	1	1	2	3.257e-05	0.0513
Gene_Symbol=Arl3 ADP-ribosylation factor-like protein 3	IPI00124787	56350	20469.3	0.9	1	1	3	4.951e-05	0.0604
Gene_Symbol=Ykt6 Synaptobrevin homolog YKT6	IPI00453771	56418	22296.8	0.9	1	1	2	3.257e-05	0.0859
Gene_Symbol=Dstn Destrin	IPI00127942	56431	18504.1	0.9	1	1	3	4.951e-05	0.0667
Gene_Symbol=Vps29 Isoform 1 of Vacuolar protein sorting-associated protein 29	IPI00136936,IPI00230513	56433	20899.5	0.9	1	1	1	1.64e-05	0.0699
Gene_Symbol=Rbx1 RING-box protein 1	IPI00124752,IPI00849056,IPI00850857	56438	12282.5	0.9	1	1	1	1.64e-05	0.13
Gene_Symbol=Dnaja2 DnaJ homolog subfamily A member 2	IPI00136251	56445	45727.6	0.9	1	1	3	4.951e-05	0.0461
Gene_Symbol=Copz1 Coatomer subunit zeta-1	IPI00139637,IPI00761970	56447	20176.8	0.9	1	1	3	4.951e-05	0.108
Gene_Symbol=Dynll1 Dynein light chain 1, cytoplasmic	IPI00121623,IPI00381660	56455	10348.1	0.9	1	1	3	4.951e-05	0.124
Gene_Symbol=Asna1 Arsenical pump-driving ATPase	IPI00624501	56495	38933.7	1	1	1	2	3.257e-05	0.06
Gene_Symbol=Hibadh 3-hydroxyisobutyrate dehydrogenase, mitochondrial precursor	IPI00116222	58875	35422.6	0.9	1	1	6	9.854e-05	0.0418
Gene_Symbol=Ndufs5;LOC631712 NADH dehydrogenase [ubiquinone] iron-sulfur protein 5	IPI00117300,IPI00649019	595136	12630.3	0.9	1	1	1	1.64e-05	0.113
Gene_Symbol=Iigp1 Interferon-inducible GTPase 1	IPI00323496,IPI00849310	60440	47557.4	0.9	1	1	1	1.64e-05	0.0412
Gene_Symbol=EG626175 similar to 40S ribosomal protein S26	IPI00261455,IPI00377441,IPI00658829,IPI00674601,IPI00754798,IPI00762861	626175	12994.4	0.9	1	1	2	3.257e-05	0.13
Gene_Symbol=LOC627816 similar to protein phosphatase 1, catalytic subunit, gamma isoform isoform 9	IPI00752131	627816	37253.7	0.9	1	1	1	1.64e-05	0.0554
Gene_Symbol=LOC676847;EG639162 similar to ribosomal protein S15a	IPI00113394,IPI00230660,IPI00749889,IPI00849692	639162	14822	0.998	1	2	4	6.555e-05	0.108
Gene_Symbol=Sdf2l1 Stromal cell-derived factor 2-like protein 1 precursor	IPI00227657	64136	23884.9	0.9	1	1	2	3.257e-05	0.107
Gene_Symbol=Htra2 Serine protease HTRA2, mitochondrial precursor	IPI00275992,IPI00830249,IPI00830364,IPI00831347	64704	31829.3	0.9	1	1	1	1.64e-05	0.0442
Gene_Symbol=Rpl23 60S ribosomal protein L23	IPI00139780,IPI00849782	65019	14441.4	0.997	1	1	3	4.951e-05	0.149
Gene_Symbol=4930420K17Rik similar to chromosome 7 open reading frame 23 isoform 2	IPI00752344,IPI00754821,IPI00755055	652925	13374	0.9	1	1	2	3.257e-05	0.161
Gene_Symbol=Chchd6 Coiled-coil-helix-coiled-coil-helix domain-containing protein 6	IPI00313390	66098	29780.1	0.9	1	1	4	6.555e-05	0.055
Gene_Symbol=Tmem14c Transmembrane protein 14C	IPI00132768	66154	11624.4	0.998	1	1	5	8.249e-05	0.0965
Gene_Symbol=Pycrl pyrroline-5-carboxylate reductase-like	IPI00153234	66194	28702.6	1	1	1	8	0.000131	0.0693
Gene_Symbol=1500019G21Rik Hsp70-binding protein 1	IPI00120257	66245	39148.8	0.9	1	1	1	1.64e-05	0.0308
Gene_Symbol=Atp6v1c1 Vacuolar ATP synthase subunit C 1	IPI00130186	66335	43870.8	0.998	1	1	2	3.257e-05	0.0524
Gene_Symbol=Tsfm Elongation factor Ts, mitochondrial precursor	IPI00113052	66399	35316.4	0.998	1	1	3	4.951e-05	0.0525
Gene_Symbol=Fis1 Mitochondrial fission 1 protein	IPI00132217	66437	16991.1	0.9	1	1	1	1.64e-05	0.0724
Gene_Symbol=2610019P18Rik 10 days embryo whole body cDNA, RIKEN full-length enriched library, clone:2610019P18 product:hypothetical protein, full insert sequence	IPI00224957	66455	28598.6	0.9	1	1	1	1.64e-05	0.0843
Gene_Symbol=Rps23 11 days embryo whole body cDNA, RIKEN full-length enriched library, clone:2700086E01 product:ribosomal protein S23, full insert sequence	IPI00131357,IPI00605025,IPI00750216,IPI00761494,IPI00762201	66475	15484.1	0.9	1	1	3	4.951e-05	0.078
Gene_Symbol=EG665646 similar to Heterogeneous nuclear ribonucleoprotein A1 (Helix-destabilizing protein) (Single-strand binding protein) (hnRNP core protein A1) (HDP-1) (Topoisomerase-inhibitor suppressed) isoform 2	IPI00224251,IPI00553777,IPI00753579,IPI00753723,IPI00817004	665646	38786	0.995	1	1	1	1.64e-05	0.0402
Gene_Symbol=Rpe Unknown protein (Fragment)	IPI00459757	66646	16056.8	0.9	1	1	3	4.951e-05	0.131
Gene_Symbol=LOC671726;EG666974 similar to Proteasome subunit alpha type 5 (Proteasome zeta chain) (Macropain zeta chain) (Multicatalytic endopeptidase complex zeta chain) isoform 1	IPI00122562,IPI00131407,IPI00757768	666974	26393.3	0.9	1	1	1	1.64e-05	0.0788
Gene_Symbol=Actr2 Actin-like protein 2	IPI00177038,IPI00457901	66713	37304.3	0.998	1	1	2	3.257e-05	0.0424
Gene_Symbol=EG667847;LOC676775 similar to 40S ribosomal protein S2 isoform 2	IPI00752723,IPI00753940	667847	31347.2	0.999	1	1	2	3.257e-05	0.0375
Gene_Symbol=EG668182;LOC675192;LOC672281 similar to 60S ribosomal protein L13	IPI00134097,IPI00224505,IPI00621028,IPI00625838,IPI00653474,IPI00761637	668182	19481.7	0.978	1	1	2	3.257e-05	0.0592
Gene_Symbol=Them2 Thioesterase superfamily member 2	IPI00132958	66834	15164.9	0.9	1	1	1	1.64e-05	0.0857
Gene_Symbol=LOC668706;LOC672854 similar to 60S ribosomal protein L12	IPI00338838	668706	17774.9	1	1	1	4	6.555e-05	0.097
Gene_Symbol=Cpne8 copine VIII isoform 2	IPI00118969,IPI00120173,IPI00461579	66871	18000.6	0.9	1	1	1	1.64e-05	0.127
Gene_Symbol=LOC675789;Rpl24;EG668829 similar to ribosomal protein L24	IPI00134202,IPI00323806,IPI00762051	668829	12199.6	1	1	1	1	1.64e-05	0.125
Gene_Symbol=Lman2 9 days embryo whole body cDNA, RIKEN full-length enriched library, clone:D030015M14 product:VESICULAR INTEGRAL-MEMBRANE PROTEIN VIP36 (VIP36) homolog	IPI00308609,IPI00321634	66890	40412.4	0.999	1	1	3	4.951e-05	0.0335
Gene_Symbol=Eif4e3 Eukaryotic translation initiation factor 4E type 3	IPI00319027	66892	22817.9	0.9	1	1	1	1.64e-05	0.0725
Gene_Symbol=Mtap S-methyl-5-thioadenosine phosphorylase	IPI00132096	66902	31044.1	0.9	1	1	2	3.257e-05	0.0636
Gene_Symbol=Chordc1 18-day embryo whole body cDNA, RIKEN full-length enriched library, clone:1110001O09 product:cysteine and histidine-rich domain	IPI00134017	66917	37332.5	0.9	1	1	1	1.64e-05	0.0453
Gene_Symbol=Rpl11 60S ribosomal protein L11	IPI00331461,IPI00340036,IPI00474856,IPI00624735,IPI00626239	67025	20235.2	0.9	1	1	5	8.249e-05	0.0787
Gene_Symbol=2610030H06Rik ES cells cDNA, RIKEN full-length enriched library, clone:C330020E23 product:similar to RNA BINDING PROTEIN	IPI00132334,IPI00652117,IPI00762458	67048	9316.1	0.9	1	1	2	3.257e-05	0.145
Gene_Symbol=1700012G19Rik RIKEN cDNA 1700012G19 gene	IPI00380195	67078	34523.1	0.9	1	1	3	4.951e-05	0.0498
Gene_Symbol=Psmc6 26S protease regulatory subunit S10B	IPI00125971	67089	44156.9	1	1	1	1	1.64e-05	0.036
Gene_Symbol=Ltb4dh NADP-dependent leukotriene B4 12-hydroxydehydrogenase	IPI00131887	67103	35542.3	0.9	1	1	2	3.257e-05	0.0578
Gene_Symbol=Rpl14 60S ribosomal protein L14	IPI00133185,IPI00473728,IPI00848835	67115	23475.8	1	1	1	5	8.249e-05	0.0556
Gene_Symbol=Ube2g1 Ubiquitin-conjugating enzyme E2 G1	IPI00310850	67128	19491.8	0.998	1	1	4	6.555e-05	0.106
Gene_Symbol=Rnf141 NOD-derived CD11c +ve dendritic cells cDNA, RIKEN full-length enriched library, clone:F630030D05 product:ring finger protein 141, full insert sequence	IPI00454038	67150	31186.1	0.9	1	1	1	1.64e-05	0.0466
Gene_Symbol=Eif2s2 Eukaryotic translation initiation factor 2 subunit 2	IPI00116302,IPI00480398	67204	38103.6	0.9	1	1	1	1.64e-05	0.0302
Gene_Symbol=Lsm1 U6 snRNA-associated Sm-like protein LSm1	IPI00121579	67207	15218.9	0.9	1	1	3	4.951e-05	0.12
Gene_Symbol=Dock7 Isoform 2 of Dedicator of cytokinesis protein 7	IPI00339428,IPI00816914,IPI00828891	67299	241425	0.9	1	3	12	0.000197	0.00751
Gene_Symbol=Snrpd3 Small nuclear ribonucleoprotein Sm D3	IPI00119224	67332	13898.6	0.9	1	1	1	1.64e-05	0.0794
Gene_Symbol=Rps20 40S ribosomal protein S20	IPI00323819	67427	13355	0.9	1	1	1	1.64e-05	0.101
Gene_Symbol=1110007L15Rik Isoform 1 of UPF0363 protein C7orf20 homolog	IPI00272521,IPI00742325	67604	30542.2	0.9	1	1	3	4.951e-05	0.0547
Gene_Symbol=Tceb2 Transcription elongation factor B polypeptide 2	IPI00131224	67673	13152.2	0.9	1	1	3	4.951e-05	0.102
Gene_Symbol=Lsm3 U6 snRNA-associated Sm-like protein LSm3	IPI00230388	67678	11827.5	0.9	1	1	2	3.257e-05	0.118
Gene_Symbol=Ubxd2 UBX domain-containing protein 2	IPI00165799,IPI00719854	67812	56454.7	0.9	1	1	1	1.64e-05	0.0376
Gene_Symbol=Echdc3 Enoyl Coenzyme A hydratase domain containing 3	IPI00318283	67856	32384.7	0.9	1	1	3	4.951e-05	0.0767
Gene_Symbol=Dcxr L-xylulose reductase	IPI00395140,IPI00649563	67880	24971.4	0.9	1	1	2	3.257e-05	0.0678
Gene_Symbol=Tmem66 transmembrane protein 66	IPI00469002	67887	38688.3	0.9	1	1	1	1.64e-05	0.0496
Gene_Symbol=Ndufc2 Adult male small intestine cDNA, RIKEN full-length enriched library, clone:2010300P09 product:1810004I06RIK PROTEIN (SIMILAR TO NADH DEHYDROGENASE (UBIQUINONE) 1, SUBCOMPLEX UNKNOWN, 2) (14.5KD, B14.5B) homolog	IPI00110825	68197	14304.6	0.9	1	1	1	1.64e-05	0.107
Gene_Symbol=Rpa3 Replication protein A 14 kDa subunit	IPI00132128	68240	13566.1	0.9	1	1	3	4.951e-05	0.141
Gene_Symbol=Slc25a22 Mitochondrial glutamate carrier 1	IPI00109275,IPI00756073	68267	24622.5	0.9	1	1	3	4.951e-05	0.0655
Gene_Symbol=0610008C08Rik similar to Novel transmembrane domain containing protein	IPI00807819	68316	22682.7	0.996	1	1	2	3.257e-05	0.0558
Gene_Symbol=Tmem109 Transmembrane protein 109 precursor	IPI00153101	68539	26289.3	0.9	1	1	1	1.64e-05	0.0494
Gene_Symbol=Sec31a SEC31-like 1	IPI00377592,IPI00850448	69162	144056	0.999	1	1	1	1.64e-05	0.0113
Gene_Symbol=Polr2d DNA-directed RNA polymerase II subunit RPB4	IPI00268215	69241	16293.8	0.998	1	1	1	1.64e-05	0.106
Gene_Symbol=Dctn2 Dynactin subunit 2	IPI00116112	69654	44099.4	0.9	1	1	1	1.64e-05	0.0398
Gene_Symbol=Ranbp5 Isoform 2 of Importin beta-3	IPI00409936,IPI00626994	70572	116900	0.9	1	1	1	1.64e-05	0.0164
Gene_Symbol=Pgrmc2 Membrane-associated progesterone receptor component 2	IPI00351206	70804	23316.9	0.998	1	1	2	3.257e-05	0.0876
Gene_Symbol=Usp19 16 days embryo kidney cDNA, RIKEN full-length enriched library, clone:I920015N15 product:ubiquitin specific protease 19, full insert sequence	IPI00420483,IPI00457619,IPI00762408	71472	150530	1	1	1	2	3.257e-05	0.0118
Gene_Symbol=Ap2b1 Isoform 1 of AP-2 complex subunit beta-1	IPI00119689,IPI00378063	71770	104567	0.9	1	1	1	1.64e-05	0.016
Gene_Symbol=Tom1l1 Isoform 1 of TOM1-like protein 1	IPI00124710,IPI00230596,IPI00649476	71943	44610.5	0.9	1	1	1	1.64e-05	0.0678
Gene_Symbol=Rbpms2 RNA-binding protein with multiple splicing 2	IPI00121434,IPI00461350	71973	22445.4	0.998	1	1	3	4.951e-05	0.068
Gene_Symbol=Slc25a35 Solute carrier family 25 member 35	IPI00111884,IPI00648190	71998	32613.3	0.998	1	1	3	4.951e-05	0.05
Gene_Symbol=Adpgk Isoform 2 of ADP-dependent glucokinase	IPI00556819	72141	16846.6	0.9	1	1	2	3.257e-05	0.101
Gene_Symbol=Rab38 Ras-related protein Rab-38	IPI00154087	72433	23758.5	0.998	1	1	3	4.951e-05	0.0521
Gene_Symbol=Pgam5 Isoform 2 of Phosphoglycerate mutase family member 5 precursor	IPI00226387,IPI00461730,IPI00848970	72542	31849	0.998	1	1	1	1.64e-05	0.0592
Gene_Symbol=Tbcc Tubulin-specific chaperone C	IPI00122348	72726	38106.7	0.9	1	1	2	3.257e-05	0.0469
Gene_Symbol=Ppp2r1b Adult male testis cDNA, RIKEN full-length enriched library, clone:4933415I16 product:SERINE/THREONINE PROTEIN PHOSPHATASE 2A, 65 kDa REGULATORY SUBUNIT A, BETA ISOFORM (PP2A, SUBUNIT A, PR65-BETA ISOFORM) (PP2A, SUBUNIT A, R1-BETA ISOFORM) homolog	IPI00222306,IPI00655135	73699	65932.5	0.998	1	1	1	1.64e-05	0.03
Gene_Symbol=Atp6v1d Vacuolar ATP synthase subunit D	IPI00118787	73834	28352.6	0.998	1	1	1	1.64e-05	0.0648
Gene_Symbol=Dnm1l Isoform 2 of Dynamin-1-like protein	IPI00172221,IPI00556723,IPI00556781	74006	77994.9	0.9	1	1	1	1.64e-05	0.03
Gene_Symbol=Sgms2 Phosphatidylcholine:ceramide cholinephosphotransferase 2	IPI00187570	74442	42231.6	0.9	1	1	1	1.64e-05	0.0301
Gene_Symbol=Armet ARMET protein precursor	IPI00110350,IPI00404019,IPI00775791	74840	18995.2	0.9	1	1	1	1.64e-05	0.0848
Gene_Symbol=Ckap5 Cytoskeleton associated protein 5	IPI00317134,IPI00337930	75786	225624	0.9	1	1	1	1.64e-05	0.00591
Gene_Symbol=Grhpr Glyoxylate reductase/hydroxypyruvate reductase	IPI00130530	76238	35311.7	0.9	1	1	2	3.257e-05	0.0366
Gene_Symbol=Osbp oxysterol binding protein	IPI00755161	76303	88780.5	0.9	1	2	4	6.555e-05	0.036
Gene_Symbol=Immt Isoform 1 of Mitochondrial inner membrane protein	IPI00228150,IPI00381412,IPI00381413,IPI00554845	76614	83883.1	0.998	1	1	1	1.64e-05	0.0225
Gene_Symbol=Rps9 40S ribosomal protein S9	IPI00420726	76846	22574.5	1	1	1	1	1.64e-05	0.0464
Gene_Symbol=Chmp5 Charged multivesicular body protein 5	IPI00110729	76959	24558.8	0.9	1	1	2	3.257e-05	0.0731
Gene_Symbol=Ube2s Ubiquitin-conjugating enzyme E2 S	IPI00121891	77891	24166	0.998	1	1	1	1.64e-05	0.0404
Gene_Symbol=Acox3 Acyl-coenzyme A oxidase 3, peroxisomal	IPI00318108,IPI00404363	80911	77853.1	0.9	1	1	1	1.64e-05	0.0215
Gene_Symbol=Pcdhga2 Protocadherin gamma A2	IPI00229636	93710	100955	0.9	1	1	1	1.64e-05	0.0226
Gene_Symbol=Echs1 Enoyl-CoA hydratase, mitochondrial precursor	IPI00454049	93747	31457.3	0.988	1	1	5	8.249e-05	0.0724
Gene_Symbol=Ube2n Ubiquitin-conjugating enzyme E2 N	IPI00165854,IPI00850217	93765	25926.4	0.997	1	1	1	1.64e-05	0.0431
Gene_Symbol=Nans N-acetylneuraminic acid synthase	IPI00114925	94181	40006.7	0.9	1	1	2	3.257e-05	0.0501
Gene_Symbol=Mtmr14 Myotubularin-related protein 14 precursor	IPI00396726	97287	72426.9	0.998	1	1	1	1.64e-05	0.0139
Gene_Symbol=Nlrp4f 85 kDa protein	IPI00761310	97895	85086.8	0.9	1	1	2	3.257e-05	0.207
Gene_Symbol=Nlrp4f ES cells cDNA, RIKEN full-length enriched library, clone:C330026N02 product:hypothetical Leucine rich repeat, ribonuclease inhibitor type containing protein, full insert sequence	IPI00226572	97895	44451.9	0.9	1	2	9	0.000148	0.215
Gene_Symbol=Lrrc59 Leucine-rich repeat-containing protein 59	IPI00123281,IPI00653744	98238	20390.9	1	1	1	1	1.64e-05	0.0645
Gene_Symbol=- 22 kDa protein	IPI00762428		22283	0.998	1	1	1	1.64e-05	0.0628
Gene_Symbol=- 23 kDa protein	IPI00761220		23123	0.9	1	1	1	1.64e-05	0.0711
Gene_Symbol=- 27 kDa protein	IPI00625569		27419.9	0.997	1	1	3	4.951e-05	0.048
Gene_Symbol=- 29 kDa protein	IPI00626848		28779.1	0.9	1	1	4	6.555e-05	0.0567
Gene_Symbol=- similar to ribosomal protein L21	IPI00661977		18677.3	0.9	1	1	4	6.555e-05	0.0938
Gene_Symbol=E330021D16Rik In vitro fertilized eggs cDNA, RIKEN full-length enriched library, clone:7420462M15 product:similar to NICE-5 protein, full insert sequence	IPI00226065		42210.7	1	1	1	1	1.64e-05	0.035
Gene_Symbol=EG233991 similar to 60S ribosomal protein L22	IPI00350162,IPI00755995		16070.5	0.9	1	1	2	3.257e-05	0.0797
Gene_Symbol=LOC630393 similar to PRAME family member DJ1198H6.2 isoform 6	IPI00623662,IPI00667531,IPI00848712		59622.4	1	1	1	2	3.257e-05	0.0287
Gene_Symbol=LOC671953 similar to Myosin light polypeptide 6	IPI00264053,IPI00354819,IPI00409817,IPI00474757,IPI00753099,IPI00848866		23140.2	1	1	1	1	1.64e-05	0.0619
Gene_Symbol=LOC673608 similar to 60S ribosomal protein L27a	IPI00754044		16669.6	0.9	1	1	1	1.64e-05	0.0743

## Sheet: Peptide report
Protein name	Protein accession numbers	Protein molecular weight (Da)	Protein identification probability	Number of unique peptides	Number of unique spectra	Number of total spectra	Percentage of total spectra	Percentage sequence coverage	Peptide sequence	Previous amino acid	Next amino acid	Best Peptide identification probability	Best SEQUEST XCorr score	Best SEQUEST DCn score	Number of identified +1H spectra	Number of identified +2H spectra	Number of identified +3H spectra	Number of identified +4H spectra	Number of enzymatic termini	Calculated Peptide Mass (AMU)	Peptide start index	Peptide stop index	Exclusive	Other Proteins
Gene_Symbol=Lsm2 SnRNP core Sm protein homolog Sm-X5	IPI00136054,IPI00461314	14839.1	0.9	1	1	4	6.555e-05	0.145	YVQLPADEVDTQLLQDAAR	R	K	0.95	4.84	0.619	0	4	0	0	2	2145.08	105	123	TRUE	-
Gene_Symbol=Dynll1 Dynein light chain 1, cytoplasmic	IPI00121623,IPI00381660	10348.1	0.9	1	1	3	4.951e-05	0.124	YNPTWHCIVGR	K	N	0.95	2.49	0.6	0	3	0	0	2	1402.67	50	60	TRUE	-
Gene_Symbol=Rps3 40S ribosomal protein S3	IPI00134599	26656.5	1	5	5	12	0.000197	0.235	AELNEFLTR	K	E	0.95	2.31	0.521	0	2	0	0	2	1092.57	19	27	TRUE	-
Gene_Symbol=Rps3 40S ribosomal protein S3	IPI00134599	26656.5	1	5	5	12	0.000197	0.235	ELAEDGYSGVEVR	R	V	0.95	2.61	0.665	0	2	0	0	2	1423.67	28	40	TRUE	-
Gene_Symbol=Rps3 40S ribosomal protein S3	IPI00134599	26656.5	1	5	5	12	0.000197	0.235	FGFPEGSVELYAEK	R	V	0.95	3.07	0.615	0	1	0	0	2	1572.76	77	90	TRUE	-
Gene_Symbol=Rps3 40S ribosomal protein S3	IPI00134599	26656.5	1	5	5	12	0.000197	0.235	GLCAIAQAESLR	R	Y	0.95	2.99	0.593	0	4	0	0	2	1288.67	95	106	TRUE	-
Gene_Symbol=Rps3 40S ribosomal protein S3	IPI00134599	26656.5	1	5	5	12	0.000197	0.235	TEIIILATR	R	T	0.95	2.94	0.374	0	3	0	0	2	1029.63	46	54	TRUE	-
Gene_Symbol=Arl2 ADP-ribosylation factor-like protein 2	IPI00315504	20847.1	0.999	2	2	3	4.951e-05	0.12	ELQSLLVEER	R	L	0.95	2.29	0.29	0	1	0	0	2	1215.66	105	114	TRUE	-
Gene_Symbol=Arl2 ADP-ribosylation factor-like protein 2	IPI00315504	20847.1	0.999	2	2	3	4.951e-05	0.12	LAGATLLIFANK	R	Q	0.95	2.48	0.699	0	2	0	0	2	1231.74	115	126	TRUE	-
Gene_Symbol=Hint1 Histidine triad nucleotide-binding protein 1	IPI00108189	13759.2	0.9	1	1	3	4.951e-05	0.111	AQVAQPGGDTIFGK	K	I	0.95	2.46	0.68	0	3	0	0	2	1388.72	8	21	TRUE	-
Gene_Symbol=Arl8b ADP-ribosylation factor-like protein 8B	IPI00133218	21522	1	4	5	6	9.854e-05	0.215	EEMELTLVGLQYSGK	K	T	0.95	2.05	0.635	0	1	0	0	2	1712.84	19	33	TRUE	-
Gene_Symbol=Arl8b ADP-ribosylation factor-like protein 8B	IPI00133218	21522	1	4	5	6	9.854e-05	0.215	GVNAIVYMIDAADR	R	E	0.95	2.3	0.493	0	3	0	0	2	1507.76	88	101	TRUE	-
Gene_Symbol=Arl8b ADP-ribosylation factor-like protein 8B	IPI00133218	21522	1	4	5	6	9.854e-05	0.215	GVNAIVYMIDAADREK	R	I	0.95	2.12	0.694	0	1	0	0	2	1764.9	88	103	TRUE	-
Gene_Symbol=Arl8b ADP-ribosylation factor-like protein 8B	IPI00133218	21522	1	4	5	6	9.854e-05	0.215	IWDIGGQPR	K	F	0.95	2.09	0.396	0	1	0	0	2	1041.55	69	77	TRUE	-
Gene_Symbol=Lman2 9 days embryo whole body cDNA, RIKEN full-length enriched library, clone:D030015M14 product:VESICULAR INTEGRAL-MEMBRANE PROTEIN VIP36 (VIP36) homolog	IPI00308609,IPI00321634	40412.4	0.999	1	1	3	4.951e-05	0.0335	WSELAGCTADFR	R	N	0.95	3.7	0.792	0	3	0	0	2	1412.63	198	209	TRUE	-
Gene_Symbol=- similar to proteasome alpha7/C8 subunit	IPI00475256	28636.9	0.9	1	1	1	1.64e-05	0.0394	SNFGYNIPLK	R	H	0.95	2.02	0.553	0	1	0	0	2	1152.61	100	109	TRUE	-
Gene_Symbol=Lrrc59 Leucine-rich repeat-containing protein 59	IPI00123281,IPI00653744	20390.9	1	1	1	1	1.64e-05	0.0645	LVTLPVSFAQLK	R	N	0.95	2.5	0.433	0	1	0	0	2	1315.8	97	108	TRUE	-
Gene_Symbol=EG216818 similar to ubiquitin A-52 residue ribosomal protein fusion product 1	IPI00345192,IPI00849015	16426.9	0.9	1	1	1	1.64e-05	0.146	TLTDNTITLEVKPSDTIENVK	K	D	0.95	2.83	0.52	0	1	0	0	2	2331.23	25	45	TRUE	-
Gene_Symbol=Ccdc117 Coiled-coil domain-containing protein 117	IPI00321929	30409.6	0.998	1	1	1	1.64e-05	0.0578	TEGLLEPQCADAPLYR	R	S	0.95	2.17	0.633	0	1	0	0	2	1832.89	248	263	TRUE	-
Gene_Symbol=C730024G19Rik similar to F-box/LRR-repeat protein 20 (F-box and leucine-rich repeat protein 20) (F-box/LRR-repeat protein 2-like) isoform 1	IPI00658665,IPI00674232,IPI00761387	27656.3	0.9	1	1	1	1.64e-05	0.064	ITDSNISEVLHPEVQR	R	L	0.95	2.54	0.524	0	1	0	0	2	1836.95	42	57	TRUE	-
Gene_Symbol=Tsfm Elongation factor Ts, mitochondrial precursor	IPI00113052	35316.4	0.998	1	1	3	4.951e-05	0.0525	GFLNSSELSELAAGPDR	K	E	0.95	2.64	0.651	0	3	0	0	2	1762.86	161	177	TRUE	-
Gene_Symbol=Rps3a 40S ribosomal protein S3a	IPI00331345,IPI00473521	29867.3	0.999	2	2	5	8.249e-05	0.0833	ACQSIYPLHDVFVR	K	K	0.95	3.5	0.623	0	3	0	0	2	1704.85	200	213	TRUE	-
Gene_Symbol=Rps3a 40S ribosomal protein S3a	IPI00331345,IPI00473521	29867.3	0.999	2	2	5	8.249e-05	0.0833	LFCVGFTK	R	K	0.95	2.11	0.325	0	2	0	0	2	971.503	137	144	TRUE	-
Gene_Symbol=Eef1b2 Elongation factor 1-beta	IPI00320208	24676	0.999	2	2	6	9.854e-05	0.124	SIQADGLVWGSSK	R	L	0.95	2.06	0.624	0	4	0	0	2	1347.69	164	176	TRUE	-
Gene_Symbol=Eef1b2 Elongation factor 1-beta	IPI00320208	24676	0.999	2	2	6	9.854e-05	0.124	TPAGLQVLNDYLADK	K	S	0.95	2.08	0.608	0	2	0	0	2	1617.85	8	22	TRUE	-
Gene_Symbol=Timm44 Import inner membrane translocase subunit TIM44, mitochondrial precursor	IPI00135068	51160.1	0.998	1	1	1	1.64e-05	0.031	ELDESVLGQTGPYR	K	R	0.95	2.02	0.557	0	1	0	0	2	1563.77	189	202	TRUE	-
Gene_Symbol=Zbed3 In vitro fertilized eggs cDNA, RIKEN full-length enriched library, clone:7420443B10 product:weakly similar to Zinc finger BED domain containing protein 3	IPI00132691	25590.7	1	5	7	33	0.000542	0.333	EAALMQAELELER	R	K	0.95	3.31	0.566	0	17	0	0	2	1502.75	145	157	TRUE	-
Gene_Symbol=Zbed3 In vitro fertilized eggs cDNA, RIKEN full-length enriched library, clone:7420443B10 product:weakly similar to Zinc finger BED domain containing protein 3	IPI00132691	25590.7	1	5	7	33	0.000542	0.333	LCGLQVGGLPNFQMWTR	R	A	0.95	2.25	0.576	0	2	0	0	2	1976.98	62	78	TRUE	-
Gene_Symbol=Zbed3 In vitro fertilized eggs cDNA, RIKEN full-length enriched library, clone:7420443B10 product:weakly similar to Zinc finger BED domain containing protein 3	IPI00132691	25590.7	1	5	7	33	0.000542	0.333	LLEQMGELAMR	R	G	0.95	3.77	0.564	0	9	0	0	2	1290.66	123	133	TRUE	-
Gene_Symbol=Zbed3 In vitro fertilized eggs cDNA, RIKEN full-length enriched library, clone:7420443B10 product:weakly similar to Zinc finger BED domain containing protein 3	IPI00132691	25590.7	1	5	7	33	0.000542	0.333	LNDPAEQGGLCPAPVGPSYSEAWGYFHLDPAQPR	R	H	0.95	3.56	0.612	0	0	2	0	2	3696.72	17	50	TRUE	-
Gene_Symbol=Zbed3 In vitro fertilized eggs cDNA, RIKEN full-length enriched library, clone:7420443B10 product:weakly similar to Zinc finger BED domain containing protein 3	IPI00132691	25590.7	1	5	7	33	0.000542	0.333	RLNDPAEQGGLCPAPVGPSYSEAWGYFHLDPAQPR	R	H	0.95	2.54	0.544	0	0	3	0	2	3852.82	16	50	TRUE	-
Gene_Symbol=Adh5 Alcohol dehydrogenase class 3	IPI00555004	39529.2	0.998	1	1	2	3.257e-05	0.0455	AGDTVIPLYIPQCGECK	K	F	0.95	2.36	0.516	0	2	0	0	2	1920.92	85	101	TRUE	-
Gene_Symbol=Gnai2 Guanine nucleotide-binding protein G(i), alpha-2 subunit	IPI00228617,IPI00652902	40472.1	1	2	2	4	6.555e-05	0.0901	EYQLNDSAAYYLNDLER	R	I	0.95	2.73	0.666	0	2	0	0	2	2076.95	146	162	TRUE	-
Gene_Symbol=Gnai2 Guanine nucleotide-binding protein G(i), alpha-2 subunit	IPI00228617,IPI00652902	40472.1	1	2	2	4	6.555e-05	0.0901	IAQSDYIPTQQDVLR	R	T	0.95	2.49	0.513	0	2	0	0	2	1746.9	163	177	TRUE	-
Gene_Symbol=Chmp5 Charged multivesicular body protein 5	IPI00110729	24558.8	0.9	1	1	2	3.257e-05	0.0731	APPPSLTDCIGTVDSR	K	A	0.95	2.24	0.677	0	2	0	0	2	1685.82	12	27	TRUE	-
Gene_Symbol=Eif2b1 Translation initiation factor eIF-2B subunit alpha	IPI00116761	33799.5	0.998	2	2	3	4.951e-05	0.0951	FISLTSLEYSDYSK	R	C	0.95	2.25	0.623	0	2	0	0	2	1652.81	75	88	TRUE	-
Gene_Symbol=Eif2b1 Translation initiation factor eIF-2B subunit alpha	IPI00116761	33799.5	0.998	2	2	3	4.951e-05	0.0951	FSVYITESQPDLSGK	R	K	0.95	2.06	0.562	0	1	0	0	2	1670.83	148	162	TRUE	-
Gene_Symbol=Dld TIB-55 BB88 cDNA, RIKEN full-length enriched library, clone:I730035F24 product:dihydrolipoamide dehydrogenase, full insert sequence	IPI00331564	54580.6	0.998	1	1	1	1.64e-05	0.0333	NETLGGTCLNVGCIPSK	K	A	0.95	2	0.606	0	1	0	0	2	1819.87	73	89	TRUE	-
Gene_Symbol=Hsd17b7 3-keto-steroid reductase	IPI00316067,IPI00474810	37624.3	1	2	2	2	3.257e-05	0.095	LLAEDDDLHLCLACR	R	N	0.95	3.03	0.692	0	1	0	0	2	1813.86	22	36	TRUE	-
Gene_Symbol=Hsd17b7 3-keto-steroid reductase	IPI00316067,IPI00474810	37624.3	1	2	2	2	3.257e-05	0.095	YASATSGFGTNYVTGQK	K	M	0.95	2.17	0.575	0	1	0	0	2	1751.82	288	304	TRUE	-
Gene_Symbol=Psmb1 Proteasome subunit beta type 1 precursor	IPI00113845	26355	0.9	1	1	4	6.555e-05	0.0583	GAVYSFDPVGSYQR	K	D	0.95	2.73	0.563	0	4	0	0	2	1545.73	146	159	TRUE	-
Gene_Symbol=Rps4x 40S ribosomal protein S4, X isoform	IPI00331092,IPI00662162,IPI00752798	29581.3	1	1	1	2	3.257e-05	0.0342	LSNIFVIGK	R	G	0.95	2.49	0.502	0	2	0	0	2	990.599	222	230	TRUE	-
Gene_Symbol=Ppp2cb Serine/threonine-protein phosphatase 2A catalytic subunit beta isoform	IPI00111556,IPI00120374,IPI00473972,IPI00751938	35590.6	0.998	1	1	2	3.257e-05	0.0453	NVVTIFSAPNYCYR	R	C	0.95	2.76	0.483	0	2	0	0	2	1703.82	255	268	TRUE	-
Gene_Symbol=Rpl23 60S ribosomal protein L23	IPI00139780,IPI00849782	14441.4	0.997	1	1	3	4.951e-05	0.149	ISLGLPVGAVINCADNTGAK	R	N	0.95	3.49	0.675	0	3	0	0	2	1970.04	16	35	TRUE	-
Gene_Symbol=Pcmt1 Isoform 1 of Protein-L-isoaspartate(D-aspartate) O-methyltransferase	IPI00329913,IPI00480558,IPI00757109	24659.9	0.9	1	1	3	4.951e-05	0.0746	ALDVGSGSGILTACFAR	K	M	0.95	3.21	0.684	0	3	0	0	2	1694.85	82	98	TRUE	-
Gene_Symbol=Zp3 Zona pellucida sperm-binding protein 3 precursor	IPI00114128	46284.5	0.9	1	1	4	6.555e-05	0.0401	LVQPGDLTLGSEGCQPR	K	V	0.95	2.72	0.678	0	4	0	0	2	1826.91	65	81	TRUE	-
Gene_Symbol=Rps16 Rps16 protein	IPI00469918,IPI00755046,IPI00849364	16338.9	1	2	2	4	6.555e-05	0.145	GPLQSVQVFGR	K	K	0.95	2.69	0.63	0	3	0	0	2	1187.65	5	15	TRUE	-
Gene_Symbol=Rps16 Rps16 protein	IPI00469918,IPI00755046,IPI00849364	16338.9	1	2	2	4	6.555e-05	0.145	LLEPVLLLGK	K	E	0.95	2.16	0.692	0	1	0	0	2	1094.72	50	59	TRUE	-
Gene_Symbol=EG432865 similar to ribosomal protein S12	IPI00116908,IPI00225634,IPI00405659,IPI00463049,IPI00463052,IPI00473415,IPI00757455	14495.9	0.9	1	1	2	3.257e-05	0.114	LVEALCAEHQINLIK	K	V	0.95	2.24	0.53	0	2	0	0	2	1750.95	64	78	TRUE	-
Gene_Symbol=Esd S-formylglutathione hydrolase	IPI00109142	31487.5	1	2	2	2	3.257e-05	0.141	SGYQQAASEHGLVVIAPDTSPR	K	G	0.95	2.67	0.265	0	0	1	0	2	2283.14	65	86	TRUE	-
Gene_Symbol=Esd S-formylglutathione hydrolase	IPI00109142	31487.5	1	2	2	2	3.257e-05	0.141	SVSAFAPICNPVLCSWGK	R	K	0.95	2.3	0.665	0	1	0	0	2	1992.97	168	185	TRUE	-
Gene_Symbol=Bat3 Large proline-rich protein BAT3	IPI00130381,IPI00277446	121018	0.998	2	2	3	4.951e-05	0.0407	APPQTQLPSGASSGTGSASATHGGAPLPGTR	R	G	0.95	2.55	0.514	0	0	1	0	2	2816.39	88	118	TRUE	-
Gene_Symbol=Bat3 Large proline-rich protein BAT3	IPI00130381,IPI00277446	121018	0.998	2	2	3	4.951e-05	0.0407	ESFSLVQVQPGVDIIR	R	T	0.95	2.05	0.334	0	2	0	0	2	1786.97	843	858	TRUE	-
Gene_Symbol=March5 E3 ubiquitin-protein ligase MARCH5	IPI00131895	31213.8	1	4	4	18	0.000296	0.223	IPAEANPLADHVSATR	R	I	0.95	3.96	0.74	0	7	0	0	2	1661.86	193	208	TRUE	-
Gene_Symbol=March5 E3 ubiquitin-protein ligase MARCH5	IPI00131895	31213.8	1	4	4	18	0.000296	0.223	LGPVVYVLDLADR	K	L	0.95	2.07	0.681	0	3	0	0	2	1429.81	79	91	TRUE	-
Gene_Symbol=March5 E3 ubiquitin-protein ligase MARCH5	IPI00131895	31213.8	1	4	4	18	0.000296	0.223	LQILNSIFPGIGCPVPR	K	I	0.95	2.16	0.544	0	1	0	0	2	1881.04	176	192	TRUE	-
Gene_Symbol=March5 E3 ubiquitin-protein ligase MARCH5	IPI00131895	31213.8	1	4	4	18	0.000296	0.223	VACPQCNAEYLIVFPK	R	L	0.95	2.01	0.451	0	7	0	0	2	1908.94	63	78	TRUE	-
Gene_Symbol=Gpi1 Glucose-6-phosphate isomerase	IPI00228633	62750.8	1	2	2	5	8.249e-05	0.052	VFEGNRPTNSIVFTK	K	L	0.95	2.06	0.427	0	1	0	0	2	1708.9	467	481	TRUE	-
Gene_Symbol=Gpi1 Glucose-6-phosphate isomerase	IPI00228633	62750.8	1	2	2	5	8.249e-05	0.052	VWFVSNIDGTHIAK	R	T	0.95	2.45	0.596	0	4	0	0	2	1586.83	181	194	TRUE	-
Gene_Symbol=Oas1e 2'-5'olygoadenylate synthetase 1E, 45kD isoform	IPI00172238	45297.6	1	11	12	62	0.00102	0.358	ADIDSISAFLK	R	E	0.95	2.82	0.531	0	6	0	0	2	1179.63	33	43	TRUE	-
Gene_Symbol=Oas1e 2'-5'olygoadenylate synthetase 1E, 45kD isoform	IPI00172238	45297.6	1	11	12	62	0.00102	0.358	ARPLILDPADPTR	K	N	0.95	2.03	0.415	0	1	5	0	2	1434.81	300	312	TRUE	IPI00128954
Gene_Symbol=Oas1e 2'-5'olygoadenylate synthetase 1E, 45kD isoform	IPI00172238	45297.6	1	11	12	62	0.00102	0.358	EAQTWIHSNFFR	K	N	0.95	2.23	0.726	0	6	0	0	2	1535.74	328	339	TRUE	-
Gene_Symbol=Oas1e 2'-5'olygoadenylate synthetase 1E, 45kD isoform	IPI00172238	45297.6	1	11	12	62	0.00102	0.358	LDNFIEDQLLPDTTFLTELR	R	A	0.95	3	0.695	0	3	0	0	2	2393.22	13	32	TRUE	-
Gene_Symbol=Oas1e 2'-5'olygoadenylate synthetase 1E, 45kD isoform	IPI00172238	45297.6	1	11	12	62	0.00102	0.358	NVAGSDLQAWDLLAK	R	E	0.95	2.97	0.579	0	10	0	0	2	1600.83	313	327	TRUE	IPI00128954
Gene_Symbol=Oas1e 2'-5'olygoadenylate synthetase 1E, 45kD isoform	IPI00172238	45297.6	1	11	12	62	0.00102	0.358	PLILDPADPTR	R	N	0.95	3.28	0.672	0	15	0	0	1	1207.67	302	312	TRUE	IPI00128954
Gene_Symbol=Oas1e 2'-5'olygoadenylate synthetase 1E, 45kD isoform	IPI00172238	45297.6	1	11	12	62	0.00102	0.358	QQEVEFDVQPAYDALYEGGYCK	R	S	0.95	2.98	0.764	0	3	0	0	2	2609.15	143	164	TRUE	-
Gene_Symbol=Oas1e 2'-5'olygoadenylate synthetase 1E, 45kD isoform	IPI00172238	45297.6	1	11	12	62	0.00102	0.358	SEANMVVFFNDLTSFEDQLK	R	W	0.95	2.36	0.685	0	2	0	0	2	2350.09	75	94	TRUE	-
Gene_Symbol=Oas1e 2'-5'olygoadenylate synthetase 1E, 45kD isoform	IPI00172238	45297.6	1	11	12	62	0.00102	0.358	VYAQLIHECTTLEK	K	E	0.95	3.51	0.578	0	3	0	0	2	1704.86	174	187	TRUE	-
Gene_Symbol=Oas1e 2'-5'olygoadenylate synthetase 1E, 45kD isoform	IPI00172238	45297.6	1	11	12	62	0.00102	0.358	WQQVFIEEIR	K	K	0.95	2.4	0.62	0	3	0	0	2	1347.71	95	104	TRUE	-
Gene_Symbol=Oas1e 2'-5'olygoadenylate synthetase 1E, 45kD isoform	IPI00172238	45297.6	1	11	12	62	0.00102	0.358	WQQVFIEEIRK	K	H	0.95	2.39	0.532	0	5	0	0	2	1475.8	95	105	TRUE	-
Gene_Symbol=Rnf141 NOD-derived CD11c +ve dendritic cells cDNA, RIKEN full-length enriched library, clone:F630030D05 product:ring finger protein 141, full insert sequence	IPI00454038	31186.1	0.9	1	1	1	1.64e-05	0.0466	ESGSLTYEEFLGR	R	V	0.95	2.14	0.582	0	1	0	0	2	1487.7	29	41	TRUE	-
Gene_Symbol=Gm813 In vitro fertilized eggs cDNA, RIKEN full-length enriched library, clone:7420498P21 product:hypothetical Ferritin-like diiron domain profile/Ferritin/ribonucleotide reductase-like containing protein, full insert sequence	IPI00341738	20603.9	1	5	7	31	0.000509	0.182	ILAYITER	R	G	0.95	2.03	0.616	0	2	0	0	2	978.562	65	72	TRUE	-
Gene_Symbol=Gm813 In vitro fertilized eggs cDNA, RIKEN full-length enriched library, clone:7420498P21 product:hypothetical Ferritin-like diiron domain profile/Ferritin/ribonucleotide reductase-like containing protein, full insert sequence	IPI00341738	20603.9	1	5	7	31	0.000509	0.182	KPIPEEALAYIHR	R	I	0.95	3.25	0.556	0	3	5	0	2	1536.85	7	19	TRUE	-
Gene_Symbol=Gm813 In vitro fertilized eggs cDNA, RIKEN full-length enriched library, clone:7420498P21 product:hypothetical Ferritin-like diiron domain profile/Ferritin/ribonucleotide reductase-like containing protein, full insert sequence	IPI00341738	20603.9	1	5	7	31	0.000509	0.182	LALEIVELR	R	R	0.95	2.71	0.498	0	12	0	0	2	1055.65	142	150	TRUE	-
Gene_Symbol=Gm813 In vitro fertilized eggs cDNA, RIKEN full-length enriched library, clone:7420498P21 product:hypothetical Ferritin-like diiron domain profile/Ferritin/ribonucleotide reductase-like containing protein, full insert sequence	IPI00341738	20603.9	1	5	7	31	0.000509	0.182	LALEIVELRR	R	K	0.95	2.04	0.31	0	3	0	0	2	1211.75	142	151	TRUE	-
Gene_Symbol=Gm813 In vitro fertilized eggs cDNA, RIKEN full-length enriched library, clone:7420498P21 product:hypothetical Ferritin-like diiron domain profile/Ferritin/ribonucleotide reductase-like containing protein, full insert sequence	IPI00341738	20603.9	1	5	7	31	0.000509	0.182	RKPIPEEALAYIHR	R	I	0.95	2.59	0.669	0	1	5	0	2	1692.96	6	19	TRUE	-
Gene_Symbol=Cyc1 Isoform 1 of Cytochrome c1 heme protein, mitochondrial precursor	IPI00132728,IPI00845772	35310.4	1	2	2	3	4.951e-05	0.0862	GLLSSLDHTSIR	R	R	0.95	2.76	0.389	0	2	0	0	2	1298.71	100	111	TRUE	-
Gene_Symbol=Cyc1 Isoform 1 of Cytochrome c1 heme protein, mitochondrial precursor	IPI00132728,IPI00845772	35310.4	1	2	2	3	4.951e-05	0.0862	LSDYFPKPYPNPEAAR	K	A	0.95	2.08	0.367	0	1	0	0	2	1864.92	171	186	TRUE	-
Gene_Symbol=- similar to Cofilin-1	IPI00848816	18497	1	3	3	10	0.000164	0.271	EILVGDVGQTVDDPYTTFVK	K	M	0.95	2.28	0.643	0	4	0	0	2	2196.11	54	73	TRUE	-
Gene_Symbol=- similar to Cofilin-1	IPI00848816	18497	1	3	3	10	0.000164	0.271	LGGSAVISLEGKPL	K	-	0.95	2.49	0.595	0	1	0	0	2	1340.78	153	166	TRUE	-
Gene_Symbol=- similar to Cofilin-1	IPI00848816	18497	1	3	3	10	0.000164	0.271	YALYDATYETK	R	E	0.95	2.42	0.689	0	5	0	0	2	1337.63	82	92	TRUE	IPI00266188
Gene_Symbol=LOC675151;Ogdhl oxoglutarate dehydrogenase-like	IPI00342603,IPI00749952,IPI00755352,IPI00756987	114526	0.986	1	1	2	3.257e-05	0.0168	LPTTTFIGGPENTLSLR	R	E	0.95	3.19	0.557	0	2	0	0	2	1816.98	175	191	TRUE	-
Gene_Symbol=Cct8 T-complex protein 1 subunit theta	IPI00469268	59538.1	1	3	3	3	4.951e-05	0.0602	FAEAFEAIPR	K	A	0.95	2.21	0.603	0	1	0	0	2	1150.59	441	450	TRUE	-
Gene_Symbol=Cct8 T-complex protein 1 subunit theta	IPI00469268	59538.1	1	3	3	3	4.951e-05	0.0602	HFSGLEEAVYR	K	N	0.95	2.25	0.624	0	1	0	0	2	1307.64	21	31	TRUE	-
Gene_Symbol=Cct8 T-complex protein 1 subunit theta	IPI00469268	59538.1	1	3	3	3	4.951e-05	0.0602	LFVTNDAATILR	K	E	0.95	2.27	0.573	0	1	0	0	2	1333.75	63	74	TRUE	-
Gene_Symbol=Aldh2 Aldehyde dehydrogenase, mitochondrial precursor	IPI00111218	56519.6	1	7	7	26	0.000427	0.177	AAFQLGSPWR	R	R	0.95	2.18	0.465	0	4	0	0	2	1132.59	87	96	TRUE	-
Gene_Symbol=Aldh2 Aldehyde dehydrogenase, mitochondrial precursor	IPI00111218	56519.6	1	7	7	26	0.000427	0.177	ELGEYGLQAYTEVK	R	T	0.95	3.38	0.731	0	3	0	0	2	1599.79	495	508	TRUE	-
Gene_Symbol=Aldh2 Aldehyde dehydrogenase, mitochondrial precursor	IPI00111218	56519.6	1	7	7	26	0.000427	0.177	GYFIQPTVFGDVK	R	D	0.95	2.69	0.39	0	3	0	0	2	1470.76	397	409	TRUE	-
Gene_Symbol=Aldh2 Aldehyde dehydrogenase, mitochondrial precursor	IPI00111218	56519.6	1	7	7	26	0.000427	0.177	LGPALATGNVVVMK	K	V	0.95	2.81	0.485	0	2	0	0	2	1369.79	198	211	TRUE	-
Gene_Symbol=Aldh2 Aldehyde dehydrogenase, mitochondrial precursor	IPI00111218	56519.6	1	7	7	26	0.000427	0.177	TFVQENVYDEFVER	R	S	0.95	3.06	0.719	0	8	0	0	2	1774.83	327	340	TRUE	-
Gene_Symbol=Aldh2 Aldehyde dehydrogenase, mitochondrial precursor	IPI00111218	56519.6	1	7	7	26	0.000427	0.177	VAEQTPLTALYVANLIK	K	E	0.95	2.64	0.745	0	3	0	0	2	1844.05	212	228	TRUE	-
Gene_Symbol=Aldh2 Aldehyde dehydrogenase, mitochondrial precursor	IPI00111218	56519.6	1	7	7	26	0.000427	0.177	YGLAAAVFTK	K	D	0.95	2.58	0.623	0	3	0	0	2	1040.58	444	453	TRUE	-
Gene_Symbol=Tpt1 Translationally-controlled tumor protein	IPI00129685	19444.9	0.998	2	2	7	0.000115	0.157	DLISHDELFSDIYK	R	I	0.95	2.33	0.619	0	6	0	0	2	1694.83	6	19	TRUE	-
Gene_Symbol=Tpt1 Translationally-controlled tumor protein	IPI00129685	19444.9	0.998	2	2	7	0.000115	0.157	EIADGLCLEVEGK	R	M	0.95	2.36	0.458	0	1	0	0	2	1432.7	22	34	TRUE	-
Gene_Symbol=Atp6v1c1 Vacuolar ATP synthase subunit C 1	IPI00130186	43870.8	0.998	1	1	2	3.257e-05	0.0524	SSNVLSEDQDSYLCNVTLFR	R	K	0.95	2.43	0.656	0	2	0	0	2	2347.09	212	231	TRUE	-
Gene_Symbol=Fdft1 Squalene synthetase	IPI00134836,IPI00338068	48109.3	0.9	1	1	1	1.64e-05	0.0289	TQNLPNCQLISR	R	S	0.95	2.24	0.548	0	1	0	0	2	1443.74	368	379	TRUE	-
Gene_Symbol=Srprb Signal recognition particle receptor subunit beta	IPI00111271	29562.1	1	3	3	11	0.000181	0.171	AVVFVVDSAAFQR	R	E	0.95	2.91	0.697	0	5	0	0	2	1408.76	136	148	TRUE	-
Gene_Symbol=Srprb Signal recognition particle receptor subunit beta	IPI00111271	29562.1	1	3	3	11	0.000181	0.171	GNSLTLIDLPGHESLR	R	F	0.95	2.12	0.606	0	3	0	0	2	1721.92	108	123	TRUE	-
Gene_Symbol=Srprb Signal recognition particle receptor subunit beta	IPI00111271	29562.1	1	3	3	11	0.000181	0.171	VGDGAGGAFQPYLDSLR	R	Q	0.95	2.65	0.659	0	3	0	0	2	1722.85	9	25	TRUE	-
Gene_Symbol=Qdpr Dihydropteridine reductase	IPI00459279	25552.2	0.998	1	1	3	4.951e-05	0.0747	MTDSFTEQADQVTADVGK	K	L	0.95	3.8	0.677	0	3	0	0	2	1942.87	53	70	TRUE	-
Gene_Symbol=Kpna2;LOC670551 Importin subunit alpha-2	IPI00124973	57911.2	1	4	4	7	0.000115	0.125	GINSNNLESQLQATQAAR	K	K	0.95	3.99	0.553	0	3	0	0	2	1914.96	84	101	TRUE	-
Gene_Symbol=Kpna2;LOC670551 Importin subunit alpha-2	IPI00124973	57911.2	1	4	4	7	0.000115	0.125	LLGATELPIVTPALR	K	A	0.95	2.75	0.685	0	2	0	0	2	1563.95	301	315	TRUE	-
Gene_Symbol=Kpna2;LOC670551 Importin subunit alpha-2	IPI00124973	57911.2	1	4	4	7	0.000115	0.125	NNQGTVNWSVEDIVK	R	G	0.95	2.62	0.713	0	1	0	0	2	1702.84	69	83	TRUE	-
Gene_Symbol=Kpna2;LOC670551 Importin subunit alpha-2	IPI00124973	57911.2	1	4	4	7	0.000115	0.125	VIDAGALAVFPSLLTNPK	K	T	0.95	2.02	0.631	0	1	0	0	2	1826.04	331	348	TRUE	-
Gene_Symbol=Pecr Peroxisomal trans-2-enoyl-CoA reductase	IPI00331596,IPI00652845	28310.4	1	6	12	63	0.00104	0.405	ASLPPSSSAEVSAIQCNIR	R	K	0.95	4.03	0.754	0	15	7	0	2	1986.99	64	82	TRUE	-
Gene_Symbol=Pecr Peroxisomal trans-2-enoyl-CoA reductase	IPI00331596,IPI00652845	28310.4	1	6	12	63	0.00104	0.405	EHGGSIVNIIVLLNNGFPTAAHTGAAR	R	E	0.95	2.56	0.683	0	1	1	0	2	2729.45	151	177	TRUE	-
Gene_Symbol=Pecr Peroxisomal trans-2-enoyl-CoA reductase	IPI00331596,IPI00652845	28310.4	1	6	12	63	0.00104	0.405	ELLHLGCNVVIASR	R	K	0.95	2.51	0.604	0	8	3	0	2	1580.86	37	50	TRUE	-
Gene_Symbol=Pecr Peroxisomal trans-2-enoyl-CoA reductase	IPI00331596,IPI00652845	28310.4	1	6	12	63	0.00104	0.405	INFLVNNGGGQFMAPVEDITAK	K	G	0.95	2.53	0.657	0	6	2	0	2	2335.18	101	122	TRUE	-
Gene_Symbol=Pecr Peroxisomal trans-2-enoyl-CoA reductase	IPI00331596,IPI00652845	28310.4	1	6	12	63	0.00104	0.405	SMALAWASSGVR	K	I	0.95	2.44	0.622	0	13	0	0	2	1235.62	186	197	TRUE	-
Gene_Symbol=Pecr Peroxisomal trans-2-enoyl-CoA reductase	IPI00331596,IPI00652845	28310.4	1	6	12	63	0.00104	0.405	TGQSYLAAGLLK	K	N	0.95	3.16	0.595	0	7	0	0	2	1221.68	6	17	TRUE	-
Gene_Symbol=Cdc2a Cell division control protein 2 homolog	IPI00114491	34090.3	1	6	6	15	0.000246	0.306	ALGTPNNEVWPEVESLQDYK	R	N	0.95	3.1	0.698	0	2	0	0	2	2289.1	219	238	TRUE	-
Gene_Symbol=Cdc2a Cell division control protein 2 homolog	IPI00114491	34090.3	1	6	6	15	0.000246	0.306	DLKPQNLLIDDKGTIK	R	L	0.95	2.25	0.599	0	3	0	0	2	1811.03	128	143	TRUE	-
Gene_Symbol=Cdc2a Cell division control protein 2 homolog	IPI00114491	34090.3	1	6	6	15	0.000246	0.306	HPYFDDLDNQIK	K	K	0.95	2.04	0.566	0	1	0	0	2	1504.71	284	295	TRUE	-
Gene_Symbol=Cdc2a Cell division control protein 2 homolog	IPI00114491	34090.3	1	6	6	15	0.000246	0.306	IRLESEEEGVPSTAIR	K	E	0.95	3.76	0.635	0	3	0	0	2	1785.93	35	50	TRUE	-
Gene_Symbol=Cdc2a Cell division control protein 2 homolog	IPI00114491	34090.3	1	6	6	15	0.000246	0.306	KPLFHGDSEIDQLFR	K	I	0.95	2.95	0.711	0	3	0	0	2	1801.92	201	215	TRUE	-
Gene_Symbol=Cdc2a Cell division control protein 2 homolog	IPI00114491	34090.3	1	6	6	15	0.000246	0.306	NLDENGLDLLSK	K	M	0.95	2.84	0.573	0	3	0	0	2	1330.69	255	266	TRUE	-
Gene_Symbol=Ints6 Isoform 1 of Integrator complex subunit 6	IPI00461472,IPI00798463	98619.7	0.955	1	1	1	1.64e-05	0.0195	GDRYMLVTFEEPPYAIK	R	A	0.741	2.01	0.197	0	1	0	0	2	2045.01	47	63	TRUE	-
Gene_Symbol=Psma4 Proteasome subunit alpha type 4	IPI00277001	29453.6	1	1	1	2	3.257e-05	0.0383	LLDEVFFSEK	K	I	0.95	2.08	0.543	0	2	0	0	2	1226.63	55	64	TRUE	-
Gene_Symbol=Iah1 isoamyl acetate-hydrolyzing esterase 1 homolog	IPI00119004	27957.1	1	2	2	4	6.555e-05	0.137	DVEEAKPELSLLGDGDY	K	-	0.95	2.04	0.639	0	1	0	0	2	1849.87	233	249	TRUE	-
Gene_Symbol=Iah1 isoamyl acetate-hydrolyzing esterase 1 homolog	IPI00119004	27957.1	1	2	2	4	6.555e-05	0.137	LNSVVGEYANACLQVAR	R	D	0.95	3.68	0.725	0	3	0	0	2	1863.94	155	171	TRUE	-
Gene_Symbol=LOC668758;Fbxw14 2 days pregnant adult female ovary cDNA, RIKEN full-length enriched library, clone:E330007B15 product:F-box only protein 12, full insert sequence	IPI00785224	52741.8	1	4	4	15	0.000246	0.159	FSLLLFDINGLR	R	L	0.95	2.98	0.669	0	4	0	0	2	1407.8	363	374	TRUE	-
Gene_Symbol=LOC668758;Fbxw14 2 days pregnant adult female ovary cDNA, RIKEN full-length enriched library, clone:E330007B15 product:F-box only protein 12, full insert sequence	IPI00785224	52741.8	1	4	4	15	0.000246	0.159	LQTFHYCPEEIWR	R	L	0.95	3.03	0.453	0	9	0	0	2	1778.83	375	387	TRUE	-
Gene_Symbol=LOC668758;Fbxw14 2 days pregnant adult female ovary cDNA, RIKEN full-length enriched library, clone:E330007B15 product:F-box only protein 12, full insert sequence	IPI00785224	52741.8	1	4	4	15	0.000246	0.159	NWNELASSDVLWR	K	K	0.95	2.93	0.59	0	13	0	0	2	1589.77	31	43	FALSE	IPI00221970,IPI00224866,IPI00381322,IPI00462464
Gene_Symbol=LOC668758;Fbxw14 2 days pregnant adult female ovary cDNA, RIKEN full-length enriched library, clone:E330007B15 product:F-box only protein 12, full insert sequence	IPI00785224	52741.8	1	4	4	15	0.000246	0.159	VFYMSSLLR	K	P	0.95	2.1	0.679	0	8	0	0	2	1115.59	261	269	FALSE	IPI00221970,IPI00224866,IPI00381322,IPI00471457
Gene_Symbol=LOC668758;Fbxw14 2 days pregnant adult female ovary cDNA, RIKEN full-length enriched library, clone:E330007B15 product:F-box only protein 12, full insert sequence	IPI00785224	52741.8	1	4	4	15	0.000246	0.159	VNVFPYSIDELYFSPQK	K	K	0.95	2.74	0.489	0	1	0	0	2	2046.02	229	245	TRUE	-
Gene_Symbol=LOC668758;Fbxw14 2 days pregnant adult female ovary cDNA, RIKEN full-length enriched library, clone:E330007B15 product:F-box only protein 12, full insert sequence	IPI00785224	52741.8	1	4	4	15	0.000246	0.159	WVFLIGHR	K	L	0.95	2.28	0.66	0	1	0	0	2	1027.58	247	254	TRUE	-
Gene_Symbol=Nlrp14 NACHT, LRR and PYD domains-containing protein 14	IPI00460862	113346	1	25	33	135	0.00222	0.319	AAVEGIWTMK	K	H	0.95	2.67	0.484	0	3	0	0	2	1105.57	333	342	TRUE	IPI00623771
Gene_Symbol=Nlrp14 NACHT, LRR and PYD domains-containing protein 14	IPI00460862	113346	1	25	33	135	0.00222	0.319	AVDFLNGCQDFTFLASNK	R	K	0.95	3.3	0.678	0	4	0	0	2	2046.96	613	630	TRUE	-
Gene_Symbol=Nlrp14 NACHT, LRR and PYD domains-containing protein 14	IPI00460862	113346	1	25	33	135	0.00222	0.319	AWATSAIYSLR	K	M	0.95	2.53	0.453	0	8	0	0	2	1238.65	250	260	TRUE	-
Gene_Symbol=Nlrp14 NACHT, LRR and PYD domains-containing protein 14	IPI00460862	113346	1	25	33	135	0.00222	0.319	CFLFGLLNK	K	D	0.95	2.06	0.391	0	1	0	0	2	1111.6	433	441	TRUE	IPI00623771
Gene_Symbol=Nlrp14 NACHT, LRR and PYD domains-containing protein 14	IPI00460862	113346	1	25	33	135	0.00222	0.319	DKAWATSAIYSLR	K	M	0.95	3.61	0.701	0	3	0	0	2	1481.78	248	260	TRUE	-
Gene_Symbol=Nlrp14 NACHT, LRR and PYD domains-containing protein 14	IPI00460862	113346	1	25	33	135	0.00222	0.319	EELLACLEGLEK	R	D	0.95	2.82	0.619	0	3	0	0	2	1403.71	461	472	TRUE	IPI00623771
Gene_Symbol=Nlrp14 NACHT, LRR and PYD domains-containing protein 14	IPI00460862	113346	1	25	33	135	0.00222	0.319	EELLACLEGLEKDDSSLSQLR	R	F	0.95	2.56	0.737	0	4	2	0	2	2405.19	461	481	TRUE	IPI00623771
Gene_Symbol=Nlrp14 NACHT, LRR and PYD domains-containing protein 14	IPI00460862	113346	1	25	33	135	0.00222	0.319	HELTREDILLFLDAK	K	V	0.95	2.01	0.521	0	1	0	0	2	1812.99	353	367	TRUE	IPI00623771
Gene_Symbol=Nlrp14 NACHT, LRR and PYD domains-containing protein 14	IPI00460862	113346	1	25	33	135	0.00222	0.319	HPQCTLQSLVLR	K	S	0.95	2.69	0.478	0	1	3	0	2	1451.78	770	781	TRUE	-
Gene_Symbol=Nlrp14 NACHT, LRR and PYD domains-containing protein 14	IPI00460862	113346	1	25	33	135	0.00222	0.319	INNPHLVIGPECPNTESGCWWNYF	R	-	0.95	2.35	0.783	0	1	0	0	2	2904.29	970	993	TRUE	-
Gene_Symbol=Nlrp14 NACHT, LRR and PYD domains-containing protein 14	IPI00460862	113346	1	25	33	135	0.00222	0.319	IPVGCVTLPNETLLR	R	S	0.95	3.1	0.629	0	21	0	0	2	1681.93	314	328	TRUE	IPI00623771
Gene_Symbol=Nlrp14 NACHT, LRR and PYD domains-containing protein 14	IPI00460862	113346	1	25	33	135	0.00222	0.319	KVMLPESYLLVATR	R	S	0.95	2.49	0.527	0	6	0	0	2	1619.92	198	211	TRUE	-
Gene_Symbol=Nlrp14 NACHT, LRR and PYD domains-containing protein 14	IPI00460862	113346	1	25	33	135	0.00222	0.319	LGLENCGLTPGCCQDLLGILSNNK	R	S	0.95	2.23	0.507	0	3	0	0	2	2646.27	892	915	TRUE	-
Gene_Symbol=Nlrp14 NACHT, LRR and PYD domains-containing protein 14	IPI00460862	113346	1	25	33	135	0.00222	0.319	LTHLCLSDNVLEDEGIK	R	L	0.95	3.03	0.618	0	10	3	0	2	1955.98	746	762	TRUE	-
Gene_Symbol=Nlrp14 NACHT, LRR and PYD domains-containing protein 14	IPI00460862	113346	1	25	33	135	0.00222	0.319	LVPLLQKPQR	R	V	0.95	2.14	0.9	0	2	0	0	2	1191.76	218	227	TRUE	-
Gene_Symbol=Nlrp14 NACHT, LRR and PYD domains-containing protein 14	IPI00460862	113346	1	25	33	135	0.00222	0.319	MDYIHHLLK	R	D	0.95	2.17	0.484	0	1	0	0	2	1169.61	239	247	TRUE	-
Gene_Symbol=Nlrp14 NACHT, LRR and PYD domains-containing protein 14	IPI00460862	113346	1	25	33	135	0.00222	0.319	MEFLALDKK	K	E	0.95	2.23	0.561	0	2	0	0	2	1094.59	946	954	TRUE	-
Gene_Symbol=Nlrp14 NACHT, LRR and PYD domains-containing protein 14	IPI00460862	113346	1	25	33	135	0.00222	0.319	RLTHLCLSDNVLEDEGIK	K	L	0.95	3.49	0.518	0	4	1	0	2	2112.08	745	762	TRUE	-
Gene_Symbol=Nlrp14 NACHT, LRR and PYD domains-containing protein 14	IPI00460862	113346	1	25	33	135	0.00222	0.319	SCSFTPIGSEHLSTALLHNR	R	S	0.95	2.55	0.742	0	8	3	0	2	2227.09	782	801	TRUE	-
Gene_Symbol=Nlrp14 NACHT, LRR and PYD domains-containing protein 14	IPI00460862	113346	1	25	33	135	0.00222	0.319	SLCEVLENPNSSLER	K	L	0.95	2.8	0.489	0	18	0	0	2	1746.83	706	720	TRUE	IPI00623771
Gene_Symbol=Nlrp14 NACHT, LRR and PYD domains-containing protein 14	IPI00460862	113346	1	25	33	135	0.00222	0.319	SLVHLDLGQNK	R	L	0.95	2.21	0.503	0	3	0	0	2	1223.67	802	812	TRUE	-
Gene_Symbol=Nlrp14 NACHT, LRR and PYD domains-containing protein 14	IPI00460862	113346	1	25	33	135	0.00222	0.319	TSLHGEFATLNCVITPK	K	D	0.95	2.79	0.636	0	4	1	0	2	1887.96	45	61	TRUE	IPI00623771
Gene_Symbol=Nlrp14 NACHT, LRR and PYD domains-containing protein 14	IPI00460862	113346	1	25	33	135	0.00222	0.319	TSTALFTYYICSLFPR	K	I	0.95	2.92	0.692	0	3	0	0	2	1939.96	298	313	TRUE	IPI00623771
Gene_Symbol=Nlrp14 NACHT, LRR and PYD domains-containing protein 14	IPI00460862	113346	1	25	33	135	0.00222	0.319	VMLPESYLLVATR	K	S	0.95	2.8	0.572	0	5	0	0	2	1491.82	199	211	TRUE	-
Gene_Symbol=Nlrp14 NACHT, LRR and PYD domains-containing protein 14	IPI00460862	113346	1	25	33	135	0.00222	0.319	VTHLDLKETDLGVNGLK	K	T	0.95	3.72	0.667	0	3	0	0	2	1852.02	632	648	TRUE	IPI00623771
Gene_Symbol=EG432987 Predicted	IPI00330480	35147.8	0.982	1	1	44	0.000723	0.037	SLDLDSIIAEVK	R	A	0.95	2.13	0.578	0	44	0	0	2	1302.72	277	288	TRUE	-
Gene_Symbol=Wdr82 WD repeat protein 82	IPI00221414	35062.4	1	2	3	11	0.000181	0.102	LILISTNGSFIR	K	L	0.95	2.67	0.624	0	5	0	0	2	1333.78	208	219	TRUE	-
Gene_Symbol=Wdr82 WD repeat protein 82	IPI00221414	35062.4	1	2	3	11	0.000181	0.102	VVALSMSPVDDTFISGSLDK	R	T	0.95	3.68	0.698	0	6	0	0	2	2081.05	110	129	TRUE	-
Gene_Symbol=Atp5c1 ATP synthase gamma chain, mitochondrial precursor	IPI00313475,IPI00750074,IPI00751391,IPI00775853,IPI00776084,IPI00776275	32754.3	0.998	2	2	4	6.555e-05	0.0774	THSDQFLVSFK	R	D	0.95	3.11	0.682	0	2	0	0	2	1308.66	144	154	TRUE	-
Gene_Symbol=Atp5c1 ATP synthase gamma chain, mitochondrial precursor	IPI00313475,IPI00750074,IPI00751391,IPI00775853,IPI00776084,IPI00776275	32754.3	0.998	2	2	4	6.555e-05	0.0774	VYGTGSLALYEK	R	A	0.95	2.06	0.594	0	2	0	0	2	1300.68	68	79	TRUE	-
Gene_Symbol=LOC627816 similar to protein phosphatase 1, catalytic subunit, gamma isoform isoform 9	IPI00752131	37253.7	0.9	1	1	1	1.64e-05	0.0554	TFTDCFNCLPIAAIVDEK	K	I	0.95	2.21	0.555	0	1	0	0	2	2113.99	153	170	TRUE	-
Gene_Symbol=Rgn Regucalcin	IPI00133456	33389.1	1	3	4	12	0.000197	0.151	HQGSLYSLFPDHSVK	R	K	0.95	2.13	0.587	0	1	0	0	2	1714.86	130	144	TRUE	-
Gene_Symbol=Rgn Regucalcin	IPI00133456	33389.1	1	3	4	12	0.000197	0.151	VAVDAPVSSVALR	R	Q	0.95	2.12	0.459	0	5	0	0	2	1283.73	52	64	TRUE	-
Gene_Symbol=Rgn Regucalcin	IPI00133456	33389.1	1	3	4	12	0.000197	0.151	YFAGTMAEETAPAVLER	R	H	0.95	3.35	0.647	0	6	0	0	2	1855.89	113	129	TRUE	-
Gene_Symbol=Gcat 2-amino-3-ketobutyrate coenzyme A ligase, mitochondrial precursor	IPI00136655	44913.9	1	3	3	6	9.854e-05	0.13	ALGGASGGYTTGPEPLVSLLR	K	Q	0.95	2.78	0.714	0	2	0	0	2	2016.08	263	283	TRUE	-
Gene_Symbol=Gcat 2-amino-3-ketobutyrate coenzyme A ligase, mitochondrial precursor	IPI00136655	44913.9	1	3	3	6	9.854e-05	0.13	CILDSELEGIR	R	G	0.95	2.89	0.423	0	3	0	0	2	1304.65	26	36	TRUE	-
Gene_Symbol=Gcat 2-amino-3-ketobutyrate coenzyme A ligase, mitochondrial precursor	IPI00136655	44913.9	1	3	3	6	9.854e-05	0.13	LVATDGAFSMDGDIAPLQDICR	R	L	0.95	2.27	0.659	0	1	0	0	2	2381.11	195	216	TRUE	-
Gene_Symbol=Guk1 18-day embryo whole body cDNA, RIKEN full-length enriched library, clone:1110048P09 product:guanylate kinase 1, full insert sequence	IPI00228828	24015.2	0.9	1	1	1	1.64e-05	0.0548	ICVLDVDLQGVR	R	S	0.95	2.1	0.581	0	1	0	0	2	1386.74	118	129	TRUE	-
Gene_Symbol=Dhx35 DEAH (Asp-Glu-Ala-His) box polypeptide 35	IPI00265917,IPI00749743	78722	0.456	1	1	1	1.64e-05	0.027	FLTDGMLVREMMVDPLLTK	K	Y	0.639	2.04	0.182	0	1	0	0	2	2225.14	151	169	TRUE	-
Gene_Symbol=Omt2b oocyte maturation, beta	IPI00127073,IPI00624133,IPI00753313	10000.2	0.9	1	1	3	4.951e-05	0.119	GLQSPVWWNR	R	R	0.95	2.34	0.675	0	3	0	0	2	1242.64	71	80	TRUE	-
Gene_Symbol=- 22 kDa protein	IPI00762428	22283	0.998	1	1	1	1.64e-05	0.0628	LLQCDPSSASQF	R	-	0.95	2.13	0.662	0	1	0	0	2	1352.62	180	191	TRUE	IPI00230310,IPI00230449
Gene_Symbol=Pcx Activated spleen cDNA, RIKEN full-length enriched library, clone:F830201B12 product:pyruvate carboxylase, full insert sequence	IPI00114710	129843	1	1	1	2	3.257e-05	0.0119	AEAEAQAEELSFPR	R	S	0.95	3.12	0.723	0	2	0	0	2	1547.73	930	943	TRUE	-
Gene_Symbol=Lsm4 13 days embryo liver cDNA, RIKEN full-length enriched library, clone:2510005B08 product:U6 snRNA-associated SM-like protein 4, full insert sequence	IPI00134784	15186.8	0.9	1	1	2	3.257e-05	0.0725	IPDEIIDMVR	R	E	0.95	2.17	0.633	0	2	0	0	2	1200.63	71	80	TRUE	-
Gene_Symbol=Tuba4a Tubulin alpha-4A chain	IPI00117350	49906.6	1	10	14	67	0.0011	0.353	AVCMLSNTTAIAEAWAR	R	L	0.95	2.8	0.393	0	6	0	0	2	1864.9	374	390	TRUE	IPI00403810,IPI00466390
Gene_Symbol=Tuba4a Tubulin alpha-4A chain	IPI00117350	49906.6	1	10	14	67	0.0011	0.353	AVFVDLEPTVIDEIR	R	N	0.95	2.41	0.465	0	2	0	0	2	1715.92	65	79	TRUE	-
Gene_Symbol=Tuba4a Tubulin alpha-4A chain	IPI00117350	49906.6	1	10	14	67	0.0011	0.353	FDGALNVDLTEFQTNLVPYPR	R	I	0.95	2.26	0.606	0	6	0	0	2	2409.21	244	264	TRUE	IPI00403810,IPI00466390
Gene_Symbol=Tuba4a Tubulin alpha-4A chain	IPI00117350	49906.6	1	10	14	67	0.0011	0.353	IHFPLATYAPVISAEK	R	A	0.95	2.44	0.542	0	13	1	0	2	1756.96	265	280	TRUE	IPI00403810,IPI00466390
Gene_Symbol=Tuba4a Tubulin alpha-4A chain	IPI00117350	49906.6	1	10	14	67	0.0011	0.353	LISQIVSSITASLR	R	F	0.95	2.08	0.806	0	4	0	0	2	1487.88	230	243	TRUE	IPI00403810
Gene_Symbol=Tuba4a Tubulin alpha-4A chain	IPI00117350	49906.6	1	10	14	67	0.0011	0.353	NLDIERPTYTNLNR	R	L	0.95	2.4	0.447	0	5	2	0	2	1718.88	216	229	TRUE	IPI00403810,IPI00466390
Gene_Symbol=Tuba4a Tubulin alpha-4A chain	IPI00117350	49906.6	1	10	14	67	0.0011	0.353	QLFHPEQLITGKEDAANNYAR	R	G	0.95	2.15	0.683	0	6	5	0	2	2415.21	85	105	TRUE	IPI00403810,IPI00466390
Gene_Symbol=Tuba4a Tubulin alpha-4A chain	IPI00117350	49906.6	1	10	14	67	0.0011	0.353	SIQFVDWCPTGFK	R	V	0.95	3.03	0.778	0	4	0	0	2	1584.75	340	352	TRUE	-
Gene_Symbol=Tuba4a Tubulin alpha-4A chain	IPI00117350	49906.6	1	10	14	67	0.0011	0.353	VGINYQPPTVVPGGDLAK	K	V	0.95	2.88	0.547	0	10	0	0	2	1824.99	353	370	TRUE	IPI00403810,IPI00466390
Gene_Symbol=Tuba4a Tubulin alpha-4A chain	IPI00117350	49906.6	1	10	14	67	0.0011	0.353	YMACCLLYR	K	G	0.95	2.3	0.694	0	3	0	0	2	1249.55	312	320	TRUE	IPI00403810
Gene_Symbol=Ak3l1 Adult male medulla oblongata cDNA, RIKEN full-length enriched library, clone:6330443H16 product:adenylate kinase 4, full insert sequence (Fragment)	IPI00651878	37885.7	1	3	3	9	0.000148	0.189	IAQNFGLQHLSSGHLLR	R	E	0.95	4.52	0.596	0	3	0	0	2	1891.03	146	162	TRUE	-
Gene_Symbol=Ak3l1 Adult male medulla oblongata cDNA, RIKEN full-length enriched library, clone:6330443H16 product:adenylate kinase 4, full insert sequence (Fragment)	IPI00651878	37885.7	1	3	3	9	0.000148	0.189	SAQHWLLDGFPR	R	T	0.95	3.33	0.693	0	3	0	0	2	1426.72	202	213	TRUE	-
Gene_Symbol=Ak3l1 Adult male medulla oblongata cDNA, RIKEN full-length enriched library, clone:6330443H16 product:adenylate kinase 4, full insert sequence (Fragment)	IPI00651878	37885.7	1	3	3	9	0.000148	0.189	VYNLDFNPPQVQGIDDITGEPLVQQEDDKPEAVAAR	R	L	0.95	2.67	0.648	0	0	3	0	2	3980.95	256	291	TRUE	-
Gene_Symbol=Pdha1 Pyruvate dehydrogenase E1 component alpha subunit, somatic form, mitochondrial precursor	IPI00337893	43214.5	0.997	1	1	5	8.249e-05	0.0333	LEEGPPVTTVLTR	R	E	0.95	2.53	0.686	0	5	0	0	2	1411.78	46	58	TRUE	-
Gene_Symbol=Tubb5 Tubulin beta-5 chain	IPI00117352	49652.6	1	13	19	80	0.00131	0.462	AILVDLEPGTMDSVR	R	S	0.95	2.03	0.506	0	11	0	0	2	1615.84	63	77	TRUE	IPI00109061,IPI00338039
Gene_Symbol=Tubb5 Tubulin beta-5 chain	IPI00117352	49652.6	1	13	19	80	0.00131	0.462	ALTVPELTQQVFDAK	R	N	0.95	2.08	0.58	0	1	0	0	2	1659.9	283	297	TRUE	-
Gene_Symbol=Tubb5 Tubulin beta-5 chain	IPI00117352	49652.6	1	13	19	80	0.00131	0.462	FPGQLNADLR	R	K	0.95	2.6	0.409	0	7	0	0	2	1130.6	242	251	TRUE	IPI00109061,IPI00169463,IPI00338039
Gene_Symbol=Tubb5 Tubulin beta-5 chain	IPI00117352	49652.6	1	13	19	80	0.00131	0.462	FWEVISDEHGIDPTGTYHGDSDLQLDR	K	I	0.95	2.54	0.414	0	0	1	0	2	3102.41	20	46	TRUE	-
Gene_Symbol=Tubb5 Tubulin beta-5 chain	IPI00117352	49652.6	1	13	19	80	0.00131	0.462	GHYTEGAELVDSVLDVVR	K	K	0.95	3.76	0.701	0	5	1	0	2	1958.98	104	121	TRUE	IPI00109061,IPI00169463,IPI00338039
Gene_Symbol=Tubb5 Tubulin beta-5 chain	IPI00117352	49652.6	1	13	19	80	0.00131	0.462	IMNTFSVVPSPK	R	V	0.95	2.07	0.522	0	4	0	0	2	1319.7	163	174	TRUE	IPI00169463
Gene_Symbol=Tubb5 Tubulin beta-5 chain	IPI00117352	49652.6	1	13	19	80	0.00131	0.462	ISEQFTAMFR	R	R	0.95	3.09	0.655	0	13	0	0	2	1229.6	381	390	TRUE	IPI00109061,IPI00169463,IPI00338039
Gene_Symbol=Tubb5 Tubulin beta-5 chain	IPI00117352	49652.6	1	13	19	80	0.00131	0.462	LAVNMVPFPR	K	L	0.95	2.29	0.574	0	13	0	0	2	1143.63	253	262	TRUE	IPI00109061,IPI00169463,IPI00338039
Gene_Symbol=Tubb5 Tubulin beta-5 chain	IPI00117352	49652.6	1	13	19	80	0.00131	0.462	LHFFMPGFAPLTSR	R	G	0.95	2.46	0.466	0	8	0	0	2	1620.84	263	276	TRUE	IPI00109061,IPI00169463,IPI00338039
Gene_Symbol=Tubb5 Tubulin beta-5 chain	IPI00117352	49652.6	1	13	19	80	0.00131	0.462	LTTPTYGDLNHLVSATMSGVTTCLR	K	F	0.95	2.09	0.657	0	1	0	0	2	2708.34	217	241	TRUE	IPI00109061,IPI00169463,IPI00338039
Gene_Symbol=Tubb5 Tubulin beta-5 chain	IPI00117352	49652.6	1	13	19	80	0.00131	0.462	NSSYFVEWIPNNVK	K	T	0.95	2.38	0.621	0	6	0	0	2	1696.83	337	350	TRUE	IPI00109061,IPI00169463,IPI00338039
Gene_Symbol=Tubb5 Tubulin beta-5 chain	IPI00117352	49652.6	1	13	19	80	0.00131	0.462	SGPFGQIFRPDNFVFGQSGAGNNWAK	R	G	0.95	2.85	0.618	0	2	2	0	2	2798.34	78	103	TRUE	IPI00109061,IPI00169463,IPI00338039
Gene_Symbol=Tubb5 Tubulin beta-5 chain	IPI00117352	49652.6	1	13	19	80	0.00131	0.462	YLTVAAVFR	R	G	0.95	2.22	0.648	0	5	0	0	2	1039.59	310	318	TRUE	IPI00169463
Gene_Symbol=Tpi1 Triosephosphate isomerase	IPI00467833	26694.2	0.986	1	1	3	4.951e-05	0.0562	DLGATWVVLGHSER	K	R	0.95	2.6	0.731	0	3	0	0	2	1539.79	86	99	TRUE	-
Gene_Symbol=AI314180 Isoform 1 of Proteasome-associated protein ECM29 homolog	IPI00321646,IPI00553357	203704	1	11	11	28	0.00046	0.0853	AGEQLAPFLPQLVPR	R	L	0.95	2.29	0.527	0	2	0	0	2	1635.92	1107	1121	TRUE	-
Gene_Symbol=AI314180 Isoform 1 of Proteasome-associated protein ECM29 homolog	IPI00321646,IPI00553357	203704	1	11	11	28	0.00046	0.0853	AIQTLGYFPVGDGVFPHQK	R	L	0.95	2.65	0.703	0	1	0	0	2	2074.08	856	874	TRUE	-
Gene_Symbol=AI314180 Isoform 1 of Proteasome-associated protein ECM29 homolog	IPI00321646,IPI00553357	203704	1	11	11	28	0.00046	0.0853	ELCSLASDLSQPDLVYK	K	F	0.95	2.05	0.57	0	3	0	0	2	1937.95	1063	1079	TRUE	-
Gene_Symbol=AI314180 Isoform 1 of Proteasome-associated protein ECM29 homolog	IPI00321646,IPI00553357	203704	1	11	11	28	0.00046	0.0853	ESSCLALNDLLR	R	G	0.95	2.07	0.491	0	2	0	0	2	1390.7	1175	1186	TRUE	-
Gene_Symbol=AI314180 Isoform 1 of Proteasome-associated protein ECM29 homolog	IPI00321646,IPI00553357	203704	1	11	11	28	0.00046	0.0853	FASTVFPSDHIPSR	K	Y	0.95	2.03	0.596	0	1	0	0	2	1560.78	498	511	TRUE	-
Gene_Symbol=AI314180 Isoform 1 of Proteasome-associated protein ECM29 homolog	IPI00321646,IPI00553357	203704	1	11	11	28	0.00046	0.0853	IVAISCAADVLK	K	A	0.95	2.05	0.527	0	1	0	0	2	1259.7	1628	1639	TRUE	-
Gene_Symbol=AI314180 Isoform 1 of Proteasome-associated protein ECM29 homolog	IPI00321646,IPI00553357	203704	1	11	11	28	0.00046	0.0853	LGHAETDEQLQNIISK	R	F	0.95	2.97	0.602	0	5	0	0	2	1795.92	17	32	TRUE	-
Gene_Symbol=AI314180 Isoform 1 of Proteasome-associated protein ECM29 homolog	IPI00321646,IPI00553357	203704	1	11	11	28	0.00046	0.0853	NGPLPIPSEGSGFTK	R	L	0.95	2.19	0.531	0	1	0	0	2	1500.77	818	832	TRUE	-
Gene_Symbol=AI314180 Isoform 1 of Proteasome-associated protein ECM29 homolog	IPI00321646,IPI00553357	203704	1	11	11	28	0.00046	0.0853	VIGDNPWTPEQLEQCK	R	L	0.95	2.67	0.658	0	3	0	0	2	1913.91	224	239	TRUE	-
Gene_Symbol=AI314180 Isoform 1 of Proteasome-associated protein ECM29 homolog	IPI00321646,IPI00553357	203704	1	11	11	28	0.00046	0.0853	YLLLLAAGDPR	R	E	0.95	2.38	0.58	0	7	0	0	2	1201.69	512	522	TRUE	-
Gene_Symbol=AI314180 Isoform 1 of Proteasome-associated protein ECM29 homolog	IPI00321646,IPI00553357	203704	1	11	11	28	0.00046	0.0853	YQFDPNLGIR	R	Q	0.95	2.08	0.558	0	2	0	0	2	1222.62	1125	1134	TRUE	-
Gene_Symbol=Slc25a15 Mitochondrial ornithine transporter 1	IPI00125853	32806.2	1	3	3	4	6.555e-05	0.153	AFPANGALFLAYEYSR	R	K	0.95	2.46	0.61	0	1	0	0	2	1789.89	276	291	TRUE	-
Gene_Symbol=Slc25a15 Mitochondrial ornithine transporter 1	IPI00125853	32806.2	1	3	3	4	6.555e-05	0.153	IAASQNTVWSVVK	K	E	0.95	2.83	0.54	0	2	0	0	2	1402.77	146	158	TRUE	-
Gene_Symbol=Slc25a15 Mitochondrial ornithine transporter 1	IPI00125853	32806.2	1	3	3	4	6.555e-05	0.153	NEGITALYSGLKPTMIR	K	A	0.95	2.52	0.631	0	1	0	0	2	1864	259	275	TRUE	-
Gene_Symbol=Grcc10;Phb2 Prohibitin-2	IPI00321718	33279.6	1	6	8	20	0.000328	0.284	DLQMVNISLR	K	V	0.812	2.15	0.163	0	1	0	0	2	1188.64	98	107	TRUE	-
Gene_Symbol=Grcc10;Phb2 Prohibitin-2	IPI00321718	33279.6	1	6	8	20	0.000328	0.284	FNASQLITQR	K	A	0.95	3.68	0.561	0	3	0	0	2	1177.63	148	157	TRUE	-
Gene_Symbol=Grcc10;Phb2 Prohibitin-2	IPI00321718	33279.6	1	6	8	20	0.000328	0.284	IGGVQQDTILAEGLHFR	R	I	0.95	4.18	0.752	0	3	3	0	2	1853.99	55	71	TRUE	-
Gene_Symbol=Grcc10;Phb2 Prohibitin-2	IPI00321718	33279.6	1	6	8	20	0.000328	0.284	IYLTADNLVLNLQDESFTR	R	G	0.95	3.46	0.697	0	3	0	0	2	2225.15	271	289	TRUE	-
Gene_Symbol=Grcc10;Phb2 Prohibitin-2	IPI00321718	33279.6	1	6	8	20	0.000328	0.284	LLLGAGAVAYGVR	K	E	0.95	3.32	0.699	0	3	0	0	2	1259.75	25	37	TRUE	-
Gene_Symbol=Grcc10;Phb2 Prohibitin-2	IPI00321718	33279.6	1	6	8	20	0.000328	0.284	VLSRPNAQELPSMYQR	R	L	0.95	3.32	0.651	0	3	1	0	2	1888.97	108	123	TRUE	-
Gene_Symbol=Apcs Serum amyloid P-component precursor	IPI00309214	26229.3	0.9	1	1	1	1.64e-05	0.0893	APPSIVLGQEQDNYGGGFQR	K	S	0.95	2.11	0.636	0	1	0	0	2	2133.04	147	166	TRUE	-
Gene_Symbol=Psmb2 Proteasome subunit beta type 2	IPI00128945	22889.5	1	2	2	4	6.555e-05	0.159	NGYELSPTAAANFTR	R	R	0.95	3.18	0.623	0	3	0	0	2	1611.78	71	85	TRUE	-
Gene_Symbol=Psmb2 Proteasome subunit beta type 2	IPI00128945	22889.5	1	2	2	4	6.555e-05	0.159	VIDKDGIHNLENIAFPK	R	R	0.95	2.15	0.579	0	1	0	0	2	1923.03	182	198	TRUE	-
Gene_Symbol=Dci Dodecenoyl-Coenzyme A delta isomerase	IPI00331692	32233.5	1	2	2	3	4.951e-05	0.0969	EADIQNFTSFISK	R	D	0.95	2.32	0.707	0	2	0	0	2	1499.74	258	270	TRUE	-
Gene_Symbol=Dci Dodecenoyl-Coenzyme A delta isomerase	IPI00331692	32233.5	1	2	2	3	4.951e-05	0.0969	VLVETEGPAGVAVMK	R	L	0.95	2.23	0.631	0	1	0	0	2	1499.81	34	48	TRUE	-
Gene_Symbol=1500019G21Rik Hsp70-binding protein 1	IPI00120257	39148.8	0.9	1	1	1	1.64e-05	0.0308	EQEAGLLQFLR	R	L	0.95	2	0.49	0	1	0	0	2	1303.7	216	226	TRUE	-
Gene_Symbol=Pisd Phosphatidylserine decarboxylase proenzyme	IPI00310099	45909.5	1	2	2	6	9.854e-05	0.0714	ANTEDLPFPPASSSDSFR	R	N	0.95	2.18	0.633	0	3	0	0	2	1937.89	220	237	TRUE	-
Gene_Symbol=Pisd Phosphatidylserine decarboxylase proenzyme	IPI00310099	45909.5	1	2	2	6	9.854e-05	0.0714	LNQVELPYWLR	R	R	0.95	2.42	0.508	0	3	0	0	2	1430.78	123	133	TRUE	-
Gene_Symbol=EG382106 Predicted	IPI00471457	53382.3	1	8	10	56	0.00092	0.29	GDLVASFSLQDYNENPK	K	W	0.95	4.17	0.764	0	5	0	0	2	1896.9	331	347	TRUE	-
Gene_Symbol=EG382106 Predicted	IPI00471457	53382.3	1	8	10	56	0.00092	0.29	GLHLQTFQYSPEMIVR	K	L	0.95	4.16	0.646	0	6	0	0	2	1918.99	372	387	TRUE	-
Gene_Symbol=EG382106 Predicted	IPI00471457	53382.3	1	8	10	56	0.00092	0.29	GYAGYISGCALTR	R	N	0.95	2.2	0.567	0	21	0	0	2	1388.66	101	113	TRUE	-
Gene_Symbol=EG382106 Predicted	IPI00471457	53382.3	1	8	10	56	0.00092	0.29	IPDLHLISTVNVFPCGFDK	R	I	0.95	2.98	0.632	0	3	0	0	2	2172.12	220	238	TRUE	-
Gene_Symbol=EG382106 Predicted	IPI00471457	53382.3	1	8	10	56	0.00092	0.29	NLLCDDVSIVQLMIDR	K	Q	0.95	2.98	0.713	0	5	0	0	2	1903.96	436	451	TRUE	-
Gene_Symbol=EG382106 Predicted	IPI00471457	53382.3	1	8	10	56	0.00092	0.29	NWNALASNDFLWR	K	K	0.95	2.52	0.495	0	4	0	0	2	1606.78	31	43	TRUE	-
Gene_Symbol=EG382106 Predicted	IPI00471457	53382.3	1	8	10	56	0.00092	0.29	TSEFSDPVSTVLEFSLCK	R	R	0.95	2.84	0.692	0	6	0	0	2	2045.97	270	287	TRUE	-
Gene_Symbol=EG382106 Predicted	IPI00471457	53382.3	1	8	10	56	0.00092	0.29	VFYMSSLLR	K	T	0.95	2.1	0.679	0	8	0	0	2	1115.59	261	269	FALSE	IPI00221970,IPI00224866,IPI00381322,IPI00785224
Gene_Symbol=EG382106 Predicted	IPI00471457	53382.3	1	8	10	56	0.00092	0.29	WVLLSQNHPCIYPK	K	V	0.95	2.74	0.666	0	6	0	0	2	1754.91	247	260	TRUE	-
Gene_Symbol=Miox Inositol oxygenase	IPI00128313	33146	1	2	3	7	0.000115	0.0912	FHSFYPWHTGGDYR	R	Q	0.95	2.56	0.769	0	4	0	0	2	1769.78	219	232	TRUE	-
Gene_Symbol=Miox Inositol oxygenase	IPI00128313	33146	1	2	3	7	0.000115	0.0912	FSLPSEAFYMIR	K	F	0.95	2.21	0.634	0	3	0	0	2	1460.72	207	218	TRUE	-
Gene_Symbol=Mad2l1 Mitotic spindle assembly checkpoint protein MAD2A	IPI00323422	23580.2	0.998	1	1	3	4.951e-05	0.0781	WEESGPQFITNCEEVR	K	L	0.95	2.6	0.691	0	3	0	0	2	1980.88	167	182	TRUE	-
Gene_Symbol=Grhpr Glyoxylate reductase/hydroxypyruvate reductase	IPI00130530	35311.7	0.9	1	1	2	3.257e-05	0.0366	VFVTGPLPAEGR	K	A	0.95	2.2	0.543	0	2	0	0	2	1242.68	9	20	TRUE	-
Gene_Symbol=Cct5 T-complex protein 1 subunit epsilon	IPI00116279	59607.6	0.9	1	1	3	4.951e-05	0.0296	VLVDINNPEPLIQTAK	K	T	0.95	2.82	0.624	0	3	0	0	2	1763.99	155	170	TRUE	-
Gene_Symbol=Pcdhga2 Protocadherin gamma A2	IPI00229636	100955	0.9	1	1	1	1.64e-05	0.0226	YKLNSNDHFSLDVRTGADGNK	K	Y	0.95	2.55	0.366	0	0	1	0	2	2351.14	170	190	TRUE	-
Gene_Symbol=Nbeal2 mKIAA0540 protein	IPI00421222,IPI00675407	304799	0.9	1	1	12	0.000197	0.00685	SSEDRMERNAVAAFLLMLR	K	N	0.95	2.5	0.328	0	0	12	0	2	2225.12	984	1002	TRUE	-
Gene_Symbol=Akr1b3 Aldose reductase	IPI00223757,IPI00663309	35727.8	1	4	5	17	0.000279	0.228	GIVVTAYSPLGSPDRPWAK	K	P	0.95	2.11	0.574	0	1	0	0	1	2014.08	204	222	TRUE	-
Gene_Symbol=Akr1b3 Aldose reductase	IPI00223757,IPI00663309	35727.8	1	4	5	17	0.000279	0.228	HIDCAQVYQNEKEVGVALQEK	R	L	0.95	2.62	0.593	0	2	2	0	2	2458.2	42	62	TRUE	-
Gene_Symbol=Akr1b3 Aldose reductase	IPI00223757,IPI00663309	35727.8	1	4	5	17	0.000279	0.228	TIGVSNFNPLQIER	K	I	0.95	2.02	0.418	0	11	0	0	2	1587.85	156	169	TRUE	-
Gene_Symbol=Akr1b3 Aldose reductase	IPI00223757,IPI00663309	35727.8	1	4	5	17	0.000279	0.228	YKPAVNQIECHPYLTQEK	K	L	0.95	2.24	0.551	0	1	0	0	2	2218.1	178	195	TRUE	-
Gene_Symbol=Flnb similar to Filamin-B (FLN-B) (Beta-filamin) (Actin-binding-like protein) (ABP-280-like protein) isoform 1	IPI00381295,IPI00663627,IPI00845852,IPI00850928	277469	1	4	4	4	6.555e-05	0.0258	APAVATVGSICDLNLK	R	I	0.95	2.71	0.503	0	1	0	0	2	1628.87	2102	2117	TRUE	-
Gene_Symbol=Flnb similar to Filamin-B (FLN-B) (Beta-filamin) (Actin-binding-like protein) (ABP-280-like protein) isoform 1	IPI00381295,IPI00663627,IPI00845852,IPI00850928	277469	1	4	4	4	6.555e-05	0.0258	GAGIGGLGITVEGPSESK	R	I	0.95	2.29	0.551	0	1	0	0	2	1628.85	1352	1369	TRUE	-
Gene_Symbol=Flnb similar to Filamin-B (FLN-B) (Beta-filamin) (Actin-binding-like protein) (ABP-280-like protein) isoform 1	IPI00381295,IPI00663627,IPI00845852,IPI00850928	277469	1	4	4	4	6.555e-05	0.0258	IGNLQTDLSDGLR	R	L	0.95	2.87	0.652	0	1	0	0	2	1401.73	37	49	TRUE	-
Gene_Symbol=Flnb similar to Filamin-B (FLN-B) (Beta-filamin) (Actin-binding-like protein) (ABP-280-like protein) isoform 1	IPI00381295,IPI00663627,IPI00845852,IPI00850928	277469	1	4	4	4	6.555e-05	0.0258	LVSPGSANETSSILVESVTR	R	S	0.95	3.05	0.644	0	1	0	0	2	2046.07	2473	2492	TRUE	-
Gene_Symbol=Hsp110 Isoform HSP105-alpha of Heat-shock protein 105 kDa	IPI00123802,IPI00224109,IPI00830204	91679.6	1	6	6	14	0.00023	0.104	AGGIETIANEFSDR	R	C	0.95	3.24	0.729	0	3	0	0	2	1479.71	20	33	TRUE	-
Gene_Symbol=Hsp110 Isoform HSP105-alpha of Heat-shock protein 105 kDa	IPI00123802,IPI00224109,IPI00830204	91679.6	1	6	6	14	0.00023	0.104	GCALQCAILSPAFK	R	V	0.95	2.82	0.581	0	1	0	0	2	1535.77	375	388	TRUE	IPI00331556
Gene_Symbol=Hsp110 Isoform HSP105-alpha of Heat-shock protein 105 kDa	IPI00123802,IPI00224109,IPI00830204	91679.6	1	6	6	14	0.00023	0.104	LLTETEDWLYEEGEDQAK	R	Q	0.95	2.67	0.633	0	3	0	0	2	2168.99	625	642	TRUE	-
Gene_Symbol=Hsp110 Isoform HSP105-alpha of Heat-shock protein 105 kDa	IPI00123802,IPI00224109,IPI00830204	91679.6	1	6	6	14	0.00023	0.104	NAVEECVYEFR	K	D	0.95	2.7	0.753	0	3	0	0	2	1415.63	593	603	TRUE	-
Gene_Symbol=Hsp110 Isoform HSP105-alpha of Heat-shock protein 105 kDa	IPI00123802,IPI00224109,IPI00830204	91679.6	1	6	6	14	0.00023	0.104	SQFEELCAELLQK	R	I	0.95	2.25	0.529	0	2	0	0	2	1594.78	304	316	TRUE	-
Gene_Symbol=Hsp110 Isoform HSP105-alpha of Heat-shock protein 105 kDa	IPI00123802,IPI00224109,IPI00830204	91679.6	1	6	6	14	0.00023	0.104	SVLDAAQIVGLNCLR	R	L	0.95	2.8	0.504	0	2	0	0	2	1628.88	155	169	TRUE	-
Gene_Symbol=Acat1 Acetyl-CoA acetyltransferase, mitochondrial precursor	IPI00154054	44798.4	1	6	6	14	0.00023	0.236	EVYMGNVIQGGEGQAPTR	K	Q	0.95	2.38	0.692	0	3	0	0	2	1905.91	85	102	TRUE	-
Gene_Symbol=Acat1 Acetyl-CoA acetyltransferase, mitochondrial precursor	IPI00154054	44798.4	1	6	6	14	0.00023	0.236	FASEITPITISVK	K	G	0.95	2.7	0.58	0	2	0	0	2	1405.79	228	240	TRUE	-
Gene_Symbol=Acat1 Acetyl-CoA acetyltransferase, mitochondrial precursor	IPI00154054	44798.4	1	6	6	14	0.00023	0.236	QATLGAGLPISTPCTTVNK	R	V	0.95	2.77	0.672	0	2	0	0	2	1929.01	103	121	TRUE	-
Gene_Symbol=Acat1 Acetyl-CoA acetyltransferase, mitochondrial precursor	IPI00154054	44798.4	1	6	6	14	0.00023	0.236	QEQDTYALSSYTR	R	S	0.95	2.26	0.731	0	2	0	0	2	1561.71	206	218	TRUE	-
Gene_Symbol=Acat1 Acetyl-CoA acetyltransferase, mitochondrial precursor	IPI00154054	44798.4	1	6	6	14	0.00023	0.236	TPIGSFLGSLASQPATK	R	L	0.95	2.52	0.488	0	4	0	0	2	1674.91	47	63	TRUE	-
Gene_Symbol=Acat1 Acetyl-CoA acetyltransferase, mitochondrial precursor	IPI00154054	44798.4	1	6	6	14	0.00023	0.236	VNIHGGAVSLGHPIGMSGAR	K	I	0.95	2.26	0.731	0	1	0	0	2	1930.01	371	390	TRUE	-
Gene_Symbol=Ddt D-dopachrome decarboxylase	IPI00230034	13059.6	1	3	4	10	0.000164	0.424	FLTEELSLDQDR	K	I	0.95	2.91	0.55	0	3	0	0	2	1465.72	84	95	TRUE	-
Gene_Symbol=Ddt D-dopachrome decarboxylase	IPI00230034	13059.6	1	3	4	10	0.000164	0.424	LCAATATILDKPEDR	R	V	0.95	2.64	0.466	0	3	0	0	2	1673.85	23	37	TRUE	-
Gene_Symbol=Ddt D-dopachrome decarboxylase	IPI00230034	13059.6	1	3	4	10	0.000164	0.424	STEPCAHLLVSSIGVVGTAEQNR	K	T	0.95	3.65	0.56	0	1	3	0	2	2425.21	53	75	TRUE	-
Gene_Symbol=Prdx3 Thioredoxin-dependent peroxide reductase, mitochondrial precursor	IPI00116192	28109	0.999	2	2	4	6.555e-05	0.101	DYGVLLESAGIALR	R	G	0.95	2.42	0.513	0	1	0	0	2	1476.81	172	185	TRUE	-
Gene_Symbol=Prdx3 Thioredoxin-dependent peroxide reductase, mitochondrial precursor	IPI00116192	28109	0.999	2	2	4	6.555e-05	0.101	GLFIIDPNGVVK	R	H	0.95	2.06	0.313	0	3	0	0	2	1271.74	186	197	TRUE	-
Gene_Symbol=Hibadh 3-hydroxyisobutyrate dehydrogenase, mitochondrial precursor	IPI00116222	35422.6	0.9	1	1	6	9.854e-05	0.0418	TPILLGSLAHQIYR	K	M	0.95	2.87	0.652	0	6	0	0	2	1581.91	297	310	TRUE	-
Gene_Symbol=Ddost Dolichyl-diphosphooligosaccharide--protein glycosyltransferase 48 kDa subunit precursor	IPI00117705,IPI00410819	48997.1	1	3	3	4	6.555e-05	0.0839	NTLLIAGLQAR	R	N	0.95	2.23	0.49	0	1	0	0	2	1169.7	225	235	TRUE	-
Gene_Symbol=Ddost Dolichyl-diphosphooligosaccharide--protein glycosyltransferase 48 kDa subunit precursor	IPI00117705,IPI00410819	48997.1	1	3	3	4	6.555e-05	0.0839	TLVLLDNLNVR	R	D	0.95	2.12	0.672	0	2	0	0	2	1269.75	32	42	TRUE	-
Gene_Symbol=Ddost Dolichyl-diphosphooligosaccharide--protein glycosyltransferase 48 kDa subunit precursor	IPI00117705,IPI00410819	48997.1	1	3	3	4	6.555e-05	0.0839	YSQTGNYELAVALSR	R	W	0.95	2.85	0.541	0	1	0	0	2	1671.83	268	282	TRUE	-
Gene_Symbol=Cpne8 copine VIII isoform 2	IPI00118969,IPI00120173,IPI00461579	18000.6	0.9	1	1	1	1.64e-05	0.127	DTFSKSDPICVLYTQAVGNK	R	E	0.95	2.04	0.409	0	1	0	0	2	2243.1	52	71	TRUE	-
Gene_Symbol=Carhsp1 Calcium-regulated heat stable protein 1	IPI00133349,IPI00475159	16029.8	0.9	1	1	4	6.555e-05	0.108	LQAVEVVITHLAPGTK	K	H	0.95	2.13	0.515	0	4	0	0	2	1675.98	122	137	TRUE	-
Gene_Symbol=Dppa3 Developmental pluripotency-associated protein 3	IPI00154079	17652.6	1	2	2	4	6.555e-05	0.207	DEEDALDDTDVLQPETLVK	K	V	0.95	2.18	0.549	0	1	0	0	2	2145.01	21	39	TRUE	-
Gene_Symbol=Dppa3 Developmental pluripotency-associated protein 3	IPI00154079	17652.6	1	2	2	4	6.555e-05	0.207	TLLSVLKDPIAK	R	M	0.95	2.23	0.547	0	3	0	0	2	1297.81	90	101	TRUE	-
Gene_Symbol=Cops2 Isoform 1 of COP9 signalosome complex subunit 2	IPI00120513,IPI00480307,IPI00756831	51581.7	0.9	1	1	1	1.64e-05	0.0316	IDQVNQLLELDHQK	R	R	0.95	2.06	0.465	0	1	0	0	2	1692.89	402	415	TRUE	-
Gene_Symbol=Tpd52 Tumor protein D52	IPI00408626,IPI00473743,IPI00622606,IPI00622833,IPI00625441	20041.4	0.979	1	1	1	1.64e-05	0.0757	ASAAFSSVGSVITK	K	K	0.95	2.55	0.551	0	1	0	0	2	1324.71	110	123	TRUE	-
Gene_Symbol=Cct3 T-complex protein 1 subunit gamma	IPI00116283	60613.1	1	2	2	6	9.854e-05	0.044	AVAQALEVIPR	R	T	0.95	2.89	0.48	0	3	0	0	2	1166.69	439	449	TRUE	-
Gene_Symbol=Cct3 T-complex protein 1 subunit gamma	IPI00116283	60613.1	1	2	2	6	9.854e-05	0.044	IPGGIIEDSCVLR	K	G	0.95	2.33	0.742	0	3	0	0	2	1428.75	204	216	TRUE	-
Gene_Symbol=Rpl14 60S ribosomal protein L14	IPI00133185,IPI00473728,IPI00848835	23475.8	1	1	1	5	8.249e-05	0.0556	LVAIVDVIDQNR	K	A	0.95	2.78	0.579	0	5	0	0	2	1354.77	24	35	TRUE	-
Gene_Symbol=Cryl1 Lambda-crystallin homolog	IPI00409345	35191.1	1	6	7	18	0.000296	0.223	EIDGFVLNR	K	L	0.95	2.68	0.501	0	3	0	0	2	1062.56	189	197	TRUE	-
Gene_Symbol=Cryl1 Lambda-crystallin homolog	IPI00409345	35191.1	1	6	7	18	0.000296	0.223	HVLSTFGPVPEFSGATVER	K	V	0.95	4.19	0.761	0	3	1	0	2	2030.03	261	279	TRUE	-
Gene_Symbol=Cryl1 Lambda-crystallin homolog	IPI00409345	35191.1	1	6	7	18	0.000296	0.223	LQYAVISEAWR	R	L	0.95	3.99	0.539	0	3	0	0	2	1335.71	198	208	TRUE	-
Gene_Symbol=Cryl1 Lambda-crystallin homolog	IPI00409345	35191.1	1	6	7	18	0.000296	0.223	LYDIEQQQITDALENIR	K	K	0.95	3.54	0.579	0	5	0	0	2	2062.05	34	50	TRUE	-
Gene_Symbol=Cryl1 Lambda-crystallin homolog	IPI00409345	35191.1	1	6	7	18	0.000296	0.223	LYDIEQQQITDALENIRK	K	E	0.95	2.35	0.401	0	1	0	0	2	2190.14	34	51	TRUE	-
Gene_Symbol=Cryl1 Lambda-crystallin homolog	IPI00409345	35191.1	1	6	7	18	0.000296	0.223	VILSSSSSCLLPSK	R	L	0.95	2.26	0.393	0	2	0	0	2	1477.79	117	130	TRUE	-
Gene_Symbol=Acta1 Actin, alpha skeletal muscle	IPI00110827,IPI00114593,IPI00480406,IPI00653007,IPI00654242	42034.1	0.9	1	1	2	3.257e-05	0.143	AVFPSIVGRPR	R	H	0.95	2.27	0.541	0	3	0	0	2	1198.71	31	41	FALSE	IPI00110850,IPI00473320,IPI00652436,IPI00828459
Gene_Symbol=Acta1 Actin, alpha skeletal muscle	IPI00110827,IPI00114593,IPI00480406,IPI00653007,IPI00654242	42034.1	0.9	1	1	2	3.257e-05	0.143	IWHHTFYNELR	K	V	0.95	2.6	0.553	0	3	1	0	2	1515.75	87	97	FALSE	IPI00110850,IPI00473320,IPI00652436,IPI00828459
Gene_Symbol=Acta1 Actin, alpha skeletal muscle	IPI00110827,IPI00114593,IPI00480406,IPI00653007,IPI00654242	42034.1	0.9	1	1	2	3.257e-05	0.143	SYELPDGQVITIGNER	K	F	0.95	2.03	0.618	0	22	0	0	2	1790.89	241	256	FALSE	IPI00110850,IPI00473320,IPI00652436,IPI00828459
Gene_Symbol=Acta1 Actin, alpha skeletal muscle	IPI00110827,IPI00114593,IPI00480406,IPI00653007,IPI00654242	42034.1	0.9	1	1	2	3.257e-05	0.143	YPIEHGIITNWDDMEK	K	I	0.95	2.01	0.533	0	2	0	0	2	1976.91	71	86	TRUE	-
Gene_Symbol=Eef1a1 Elongation factor 1-alpha 1	IPI00307837	50736.9	1	5	9	32	0.000526	0.179	DGSASGTTLLEALDCILPPTRPTDKPLR	K	L	0.95	2.6	0.275	0	0	3	0	2	2994.56	226	253	TRUE	-
Gene_Symbol=Eef1a1 Elongation factor 1-alpha 1	IPI00307837	50736.9	1	5	9	32	0.000526	0.179	EHALLAYTLGVK	R	Q	0.95	2.71	0.606	0	10	1	0	2	1314.74	141	152	TRUE	-
Gene_Symbol=Eef1a1 Elongation factor 1-alpha 1	IPI00307837	50736.9	1	5	9	32	0.000526	0.179	LPLQDVYK	R	I	0.95	2.05	0.682	0	1	0	0	2	975.552	254	261	TRUE	-
Gene_Symbol=Eef1a1 Elongation factor 1-alpha 1	IPI00307837	50736.9	1	5	9	32	0.000526	0.179	VETGVLKPGMVVTFAPVNVTTEVK	R	S	0.95	2.48	0.656	0	2	3	0	2	2515.38	273	296	TRUE	-
Gene_Symbol=Eef1a1 Elongation factor 1-alpha 1	IPI00307837	50736.9	1	5	9	32	0.000526	0.179	YYVTIIDAPGHR	K	D	0.95	2.63	0.522	0	9	3	0	2	1404.73	91	102	TRUE	-
Gene_Symbol=EG545121;LOC672818 similar to ribosomal protein S14	IPI00112407,IPI00322562,IPI00663582	16302	0.9	1	1	1	1.64e-05	0.0861	IEDVTPIPSDSTR	R	R	0.95	2.16	0.642	0	1	0	0	2	1429.72	129	141	TRUE	-
Gene_Symbol=Mapre1 Microtubule-associated protein RP/EB family member 1	IPI00117896	29998.7	1	1	1	3	4.951e-05	0.0709	NIELICQENEGENDPVLQR	R	I	0.95	4.65	0.779	0	3	0	0	2	2270.07	223	241	TRUE	-
Gene_Symbol=Polr2g DNA-directed RNA polymerase II subunit RPB7	IPI00263106	19276.6	1	3	3	5	8.249e-05	0.227	GEVVDAVVTQVNK	K	V	0.95	2.59	0.57	0	1	0	0	2	1357.73	82	94	TRUE	-
Gene_Symbol=Polr2g DNA-directed RNA polymerase II subunit RPB7	IPI00263106	19276.6	1	3	3	5	8.249e-05	0.227	TMDEDIVIQQDDEIR	K	L	0.95	2.21	0.642	0	1	0	0	2	1835.83	130	144	TRUE	-
Gene_Symbol=Polr2g DNA-directed RNA polymerase II subunit RPB7	IPI00263106	19276.6	1	3	3	5	8.249e-05	0.227	YFGPNLLNTVK	R	Q	0.95	2.31	0.669	0	3	0	0	2	1265.69	17	27	TRUE	-
Gene_Symbol=Ssbp1 single-stranded DNA binding protein 1 isoform 1	IPI00408243	17138.3	0.9	1	1	1	1.64e-05	0.122	QATTIIADNIIFLSDQTK	R	E	0.95	2.12	0.341	0	1	0	0	2	1992.07	128	145	TRUE	-
Gene_Symbol=Iars Isoleucyl-tRNA synthetase, cytoplasmic	IPI00225201	144242	1	2	2	3	4.951e-05	0.0206	EIVVIHQDPEALEDIR	K	S	0.95	2.08	0.547	0	1	0	0	2	1875.98	849	864	TRUE	-
Gene_Symbol=Iars Isoleucyl-tRNA synthetase, cytoplasmic	IPI00225201	144242	1	2	2	3	4.951e-05	0.0206	LYLINSPVVR	R	A	0.95	2.52	0.48	0	2	0	0	2	1173.7	625	634	TRUE	-
Gene_Symbol=Stip1 Stress-induced-phosphoprotein 1	IPI00121514	62566.9	0.996	1	1	2	3.257e-05	0.0239	LAYINPDLALEEK	R	N	0.95	3.37	0.473	0	2	0	0	2	1488.8	352	364	TRUE	-
Gene_Symbol=Lsm14b LSM14 protein homolog B	IPI00229470	42322.9	0.998	1	1	3	4.951e-05	0.0494	YEGILYTIDTDNSTVALAK	R	V	0.95	2	0.585	0	3	0	0	2	2087.05	24	42	TRUE	-
Gene_Symbol=Dppa5 ES cells cDNA, RIKEN full-length enriched library, clone:2410016M12 product:hypothetical protein, full insert sequence	IPI00173116,IPI00282073,IPI00752097	16644.7	1	2	5	15	0.000246	0.231	MSHIEQVSQAMFELK	R	N	0.95	4.5	0.567	0	11	0	0	2	1777.86	59	73	TRUE	-
Gene_Symbol=Dppa5 ES cells cDNA, RIKEN full-length enriched library, clone:2410016M12 product:hypothetical protein, full insert sequence	IPI00173116,IPI00282073,IPI00752097	16644.7	1	2	5	15	0.000246	0.231	VPEDLKDPEVFQVQSLVLK	K	Y	0.95	2.98	0.567	0	3	1	0	2	2183.2	31	49	TRUE	-
Gene_Symbol=Armet ARMET protein precursor	IPI00110350,IPI00404019,IPI00775791	18995.2	0.9	1	1	1	1.64e-05	0.0848	LCYYIGATDDAATK	R	I	0.95	2.4	0.652	0	1	0	0	2	1561.72	57	70	TRUE	-
Gene_Symbol=Tatdn2 Activated spleen cDNA, RIKEN full-length enriched library, clone:F830011G01 product:similar to Putative deoxyribonuclease KIAA0218	IPI00622729,IPI00762372	89044.7	0.9	1	1	1	1.64e-05	0.0214	HPKAVAFGEMGLDYSHK	R	C	0.95	2.04	0.377	0	1	0	0	2	1886.92	620	636	TRUE	-
Gene_Symbol=Ahsa1 Activator of 90 kDa heat shock protein ATPase homolog 1	IPI00153740	38099.3	1	2	2	2	3.257e-05	0.0769	ADATNVNNWHWTER	R	D	0.95	2.25	0.733	0	1	0	0	2	1713.77	17	30	TRUE	-
Gene_Symbol=Ahsa1 Activator of 90 kDa heat shock protein ATPase homolog 1	IPI00153740	38099.3	1	2	2	2	3.257e-05	0.0769	ETFLTSPEELYR	K	V	0.95	2.06	0.634	0	1	0	0	2	1484.73	213	224	TRUE	-
Gene_Symbol=Actr2 Actin-like protein 2	IPI00177038,IPI00457901	37304.3	0.998	1	1	2	3.257e-05	0.0424	GYAFNHSADFETVR	R	M	0.95	2.44	0.684	0	2	0	0	2	1613.73	201	214	TRUE	-
Gene_Symbol=Osbp oxysterol binding protein	IPI00755161	88780.5	0.9	1	2	4	6.555e-05	0.036	GVVGPGPAAIAAPGGGGAGPPAVGGGGGR	R	G	0.95	3.01	0.726	0	3	1	0	2	2238.17	8	36	TRUE	-
Gene_Symbol=Prdx1 Peroxiredoxin-1	IPI00121788	22159.5	1	8	9	44	0.000723	0.503	ATAVMPDGQFKDISLSEYK	K	G	0.95	2.79	0.578	0	3	0	0	2	2100.03	17	35	TRUE	-
Gene_Symbol=Prdx1 Peroxiredoxin-1	IPI00121788	22159.5	1	8	9	44	0.000723	0.503	GLFIIDDK	R	G	0.95	2.6	0.62	0	3	0	0	2	920.51	129	136	TRUE	-
Gene_Symbol=Prdx1 Peroxiredoxin-1	IPI00121788	22159.5	1	8	9	44	0.000723	0.503	GLFIIDDKGILR	R	Q	0.95	3.01	0.412	0	8	0	0	2	1359.8	129	140	TRUE	-
Gene_Symbol=Prdx1 Peroxiredoxin-1	IPI00121788	22159.5	1	8	9	44	0.000723	0.503	HGEVCPAGWKPGSDTIKPDVNK	K	S	0.95	2.68	0.639	0	0	2	0	2	2392.17	169	190	TRUE	-
Gene_Symbol=Prdx1 Peroxiredoxin-1	IPI00121788	22159.5	1	8	9	44	0.000723	0.503	LVQAFQFTDK	R	H	0.95	2.87	0.713	0	11	0	0	2	1196.63	159	168	TRUE	-
Gene_Symbol=Prdx1 Peroxiredoxin-1	IPI00121788	22159.5	1	8	9	44	0.000723	0.503	QGGLGPMNIPLISDPK	K	R	0.95	3.7	0.603	0	6	0	0	2	1636.87	94	109	TRUE	-
Gene_Symbol=Prdx1 Peroxiredoxin-1	IPI00121788	22159.5	1	8	9	44	0.000723	0.503	QITINDLPVGR	R	S	0.95	2.03	0.698	0	10	0	0	2	1225.69	141	151	TRUE	-
Gene_Symbol=Prdx1 Peroxiredoxin-1	IPI00121788	22159.5	1	8	9	44	0.000723	0.503	TIAQDYGVLK	R	A	0.95	2.55	0.63	0	1	0	0	2	1107.61	111	120	TRUE	-
Gene_Symbol=Upp1 Uridine phosphorylase 1	IPI00323353	34068.1	0.998	1	1	2	3.257e-05	0.0354	AAVVCVTLLDR	K	L	0.95	2.71	0.539	0	2	0	0	2	1216.67	266	276	TRUE	-
Gene_Symbol=Tubb2c Tubulin beta-2C chain	IPI00169463	49812.7	1	2	3	12	0.000197	0.4	ALTVPELTQQMFDAK	R	N	0.901	2.23	0.227	0	1	0	0	2	1707.86	283	297	TRUE	-
Gene_Symbol=Tubb2c Tubulin beta-2C chain	IPI00169463	49812.7	1	2	3	12	0.000197	0.4	AVLVDLEPGTMDSVR	R	S	0.95	3.09	0.415	0	11	0	0	2	1601.82	63	77	TRUE	-
Gene_Symbol=Tubb2c Tubulin beta-2C chain	IPI00169463	49812.7	1	2	3	12	0.000197	0.4	FPGQLNADLR	R	K	0.95	2.6	0.409	0	7	0	0	2	1130.6	242	251	FALSE	IPI00109061,IPI00117352,IPI00338039
Gene_Symbol=Tubb2c Tubulin beta-2C chain	IPI00169463	49812.7	1	2	3	12	0.000197	0.4	GHYTEGAELVDSVLDVVR	K	K	0.95	3.76	0.701	0	5	1	0	2	1958.98	104	121	FALSE	IPI00109061,IPI00117352,IPI00338039
Gene_Symbol=Tubb2c Tubulin beta-2C chain	IPI00169463	49812.7	1	2	3	12	0.000197	0.4	IMNTFSVVPSPK	R	V	0.95	2.07	0.522	0	4	0	0	2	1319.7	163	174	FALSE	IPI00117352
Gene_Symbol=Tubb2c Tubulin beta-2C chain	IPI00169463	49812.7	1	2	3	12	0.000197	0.4	ISEQFTAMFR	R	R	0.95	3.09	0.655	0	13	0	0	2	1229.6	381	390	FALSE	IPI00109061,IPI00117352,IPI00338039
Gene_Symbol=Tubb2c Tubulin beta-2C chain	IPI00169463	49812.7	1	2	3	12	0.000197	0.4	LAVNMVPFPR	K	L	0.95	2.29	0.574	0	13	0	0	2	1143.63	253	262	FALSE	IPI00109061,IPI00117352,IPI00338039
Gene_Symbol=Tubb2c Tubulin beta-2C chain	IPI00169463	49812.7	1	2	3	12	0.000197	0.4	LHFFMPGFAPLTSR	R	G	0.95	2.46	0.466	0	8	0	0	2	1620.84	263	276	FALSE	IPI00109061,IPI00117352,IPI00338039
Gene_Symbol=Tubb2c Tubulin beta-2C chain	IPI00169463	49812.7	1	2	3	12	0.000197	0.4	LTTPTYGDLNHLVSATMSGVTTCLR	K	F	0.95	2.09	0.657	0	1	0	0	2	2708.34	217	241	FALSE	IPI00109061,IPI00117352,IPI00338039
Gene_Symbol=Tubb2c Tubulin beta-2C chain	IPI00169463	49812.7	1	2	3	12	0.000197	0.4	NSSYFVEWIPNNVK	K	T	0.95	2.38	0.621	0	6	0	0	2	1696.83	337	350	FALSE	IPI00109061,IPI00117352,IPI00338039
Gene_Symbol=Tubb2c Tubulin beta-2C chain	IPI00169463	49812.7	1	2	3	12	0.000197	0.4	SGPFGQIFRPDNFVFGQSGAGNNWAK	R	G	0.95	2.85	0.618	0	2	2	0	2	2798.34	78	103	FALSE	IPI00109061,IPI00117352,IPI00338039
Gene_Symbol=Tubb2c Tubulin beta-2C chain	IPI00169463	49812.7	1	2	3	12	0.000197	0.4	YLTVAAVFR	R	G	0.95	2.22	0.648	0	5	0	0	2	1039.59	310	318	FALSE	IPI00117352
Gene_Symbol=Pebp1 Phosphatidylethanolamine-binding protein 1	IPI00137730	20812.5	1	6	7	18	0.000296	0.476	GNDISSGTVLSDYVGSGPPSGTGLHR	K	Y	0.95	3.24	0.699	0	3	3	0	2	2530.22	94	119	TRUE	-
Gene_Symbol=Pebp1 Phosphatidylethanolamine-binding protein 1	IPI00137730	20812.5	1	6	7	18	0.000296	0.476	LYTLVLTDPDAPSR	K	K	0.95	4.42	0.632	0	4	0	0	2	1560.83	63	76	TRUE	-
Gene_Symbol=Pebp1 Phosphatidylethanolamine-binding protein 1	IPI00137730	20812.5	1	6	7	18	0.000296	0.476	LYTLVLTDPDAPSRK	K	D	0.95	2.07	0.454	0	3	0	0	2	1688.92	63	77	TRUE	-
Gene_Symbol=Pebp1 Phosphatidylethanolamine-binding protein 1	IPI00137730	20812.5	1	6	7	18	0.000296	0.476	PSSISWDGLDPGK	R	L	0.95	2.03	0.603	0	1	0	0	1	1358.66	50	62	TRUE	-
Gene_Symbol=Pebp1 Phosphatidylethanolamine-binding protein 1	IPI00137730	20812.5	1	6	7	18	0.000296	0.476	VDYAGVTVDELGK	R	V	0.95	3.25	0.575	0	3	0	0	2	1365.69	27	39	TRUE	-
Gene_Symbol=Pebp1 Phosphatidylethanolamine-binding protein 1	IPI00137730	20812.5	1	6	7	18	0.000296	0.476	YNLGAPVAGTCYQAEWDDYVPK	K	L	0.95	2.25	0.633	0	1	0	0	2	2517.14	158	179	TRUE	-
Gene_Symbol=Cs Citrate synthase, mitochondrial precursor	IPI00113141	51720.1	1	2	2	4	6.555e-05	0.0582	DYIWNTLNSGR	R	V	0.95	2.47	0.602	0	1	0	0	2	1338.64	330	340	TRUE	-
Gene_Symbol=Cs Citrate synthase, mitochondrial precursor	IPI00113141	51720.1	1	2	2	4	6.555e-05	0.0582	GLVYETSVLDPDEGIR	K	F	0.95	2.31	0.464	0	3	0	0	2	1762.89	77	92	TRUE	-
Gene_Symbol=Myo6 146 kDa protein	IPI00776145	146295	0.998	2	2	4	6.555e-05	0.0253	SVTDYAQQNPAAQLPAR	K	Q	0.95	2.96	0.682	0	3	0	0	2	1829.91	1123	1139	TRUE	-
Gene_Symbol=Myo6 146 kDa protein	IPI00776145	146295	0.998	2	2	4	6.555e-05	0.0253	YLTESYGTGQDIDDR	R	I	0.95	2.76	0.638	0	1	0	0	2	1732.77	167	181	TRUE	-
Gene_Symbol=Rab11b Ras-related protein Rab-11B	IPI00135869,IPI00651918	21771.8	1	1	1	5	8.249e-05	0.0674	GAVGALLVYDIAK	R	H	0.95	3.33	0.659	0	5	0	0	2	1289.75	58	70	TRUE	-
Gene_Symbol=ENSMUSG00000058057 UbiE3 protein	IPI00466793	28009.8	1	2	2	3	4.951e-05	0.127	LTLLEVGCGTGANFK	K	F	0.95	3.29	0.674	0	2	0	0	2	1579.82	72	86	TRUE	-
Gene_Symbol=ENSMUSG00000058057 UbiE3 protein	IPI00466793	28009.8	1	2	2	3	4.951e-05	0.127	QELFSNLQEFAGPSGK	K	L	0.95	2.37	0.473	0	1	0	0	2	1751.86	56	71	TRUE	-
Gene_Symbol=Echdc3 Enoyl Coenzyme A hydratase domain containing 3	IPI00318283	32384.7	0.9	1	1	3	4.951e-05	0.0767	SSFATPGVNVGLFCSTPAVALGR	K	A	0.95	2.46	0.646	0	3	0	0	2	2308.18	170	192	TRUE	-
Gene_Symbol=H2afj;LOC632401 H2A histone family, member J	IPI00153400,IPI00221463,IPI00229542,IPI00229543,IPI00229544,IPI00229545,IPI00265761,IPI00272033,IPI00330000,IPI00473818,IPI00473844,IPI00751267,IPI00752163,IPI00756291	14078	0.998	2	2	5	8.249e-05	0.215	AGLQFPVGR	R	V	0.95	2.5	0.503	0	1	0	0	2	944.532	22	30	TRUE	-
Gene_Symbol=H2afj;LOC632401 H2A histone family, member J	IPI00153400,IPI00221463,IPI00229542,IPI00229543,IPI00229544,IPI00229545,IPI00265761,IPI00272033,IPI00330000,IPI00473818,IPI00473844,IPI00751267,IPI00752163,IPI00756291	14078	0.998	2	2	5	8.249e-05	0.215	VTIAQGGVLPNIQAVLLPK	K	K	0.95	2.57	0.666	0	4	0	0	2	1931.17	101	119	TRUE	-
Gene_Symbol=Ak2 Adenylate kinase isoenzyme 2, mitochondrial	IPI00269076,IPI00648318,IPI00648541	26451.9	1	3	4	17	0.000279	0.18	LAENFCVCHLATGDMLR	K	A	0.95	2.66	0.666	0	3	0	0	2	2006.93	35	51	TRUE	-
Gene_Symbol=Ak2 Adenylate kinase isoenzyme 2, mitochondrial	IPI00269076,IPI00648318,IPI00648541	26451.9	1	3	4	17	0.000279	0.18	LEAYHTQTTPLVEYYR	R	K	0.95	3.71	0.569	0	8	2	0	2	1983.98	187	202	TRUE	-
Gene_Symbol=Ak2 Adenylate kinase isoenzyme 2, mitochondrial	IPI00269076,IPI00648318,IPI00648541	26451.9	1	3	4	17	0.000279	0.18	NGFLLDGFPR	K	T	0.95	2.41	0.612	0	4	0	0	2	1135.59	94	103	TRUE	-
Gene_Symbol=Cct4 T-complex protein 1 subunit delta	IPI00116277	58049.8	1	3	3	5	8.249e-05	0.0779	ALIAGGGAPEIELALR	R	L	0.95	3.41	0.744	0	2	0	0	2	1550.89	420	435	TRUE	-
Gene_Symbol=Cct4 T-complex protein 1 subunit delta	IPI00116277	58049.8	1	3	3	5	8.249e-05	0.0779	DALSDLALHFLNK	R	M	0.95	2.8	0.531	0	1	0	0	2	1456.78	307	319	TRUE	-
Gene_Symbol=Cct4 T-complex protein 1 subunit delta	IPI00116277	58049.8	1	3	3	5	8.249e-05	0.0779	VIDPATATSVDLR	K	D	0.95	2.49	0.658	0	2	0	0	2	1357.73	194	206	TRUE	-
Gene_Symbol=Cdk5 Cell division protein kinase 5	IPI00309262	33502	1	3	3	6	9.854e-05	0.167	ISAEEALQHPYFSDFCPP	R	-	0.95	2.31	0.781	0	3	0	0	2	2107.94	276	293	TRUE	-
Gene_Symbol=Cdk5 Cell division protein kinase 5	IPI00309262	33502	1	3	3	6	9.854e-05	0.167	VRLDDDDEGVPSSALR	R	E	0.95	2.05	0.656	0	1	0	0	2	1743.85	35	50	TRUE	-
Gene_Symbol=Cdk5 Cell division protein kinase 5	IPI00309262	33502	1	3	3	6	9.854e-05	0.167	YFDSCNGDLDPEIVK	K	S	0.95	3.08	0.769	0	2	0	0	2	1771.79	90	104	TRUE	-
Gene_Symbol=Hip2 Ubiquitin-conjugating enzyme E2-25 kDa	IPI00322440	22389.1	1	4	4	13	0.000214	0.28	GEIAGPPDTPYEGGR	R	Y	0.95	2.18	0.549	0	2	0	0	2	1515.71	41	55	TRUE	-
Gene_Symbol=Hip2 Ubiquitin-conjugating enzyme E2-25 kDa	IPI00322440	22389.1	1	4	4	13	0.000214	0.28	IPETYPFNPPK	K	V	0.95	2.13	0.512	0	2	0	0	2	1302.67	62	72	TRUE	-
Gene_Symbol=Hip2 Ubiquitin-conjugating enzyme E2-25 kDa	IPI00322440	22389.1	1	4	4	13	0.000214	0.28	LWAHVYAGAPVSSPEYTK	R	K	0.95	2	0.385	0	6	0	0	2	1975.99	147	164	TRUE	-
Gene_Symbol=Hip2 Ubiquitin-conjugating enzyme E2-25 kDa	IPI00322440	22389.1	1	4	4	13	0.000214	0.28	VDLVDENFTELR	K	G	0.95	3.62	0.564	0	3	0	0	2	1449.72	29	40	TRUE	-
Gene_Symbol=Cope Coatomer subunit epsilon	IPI00130840	34549.8	1	3	3	10	0.000164	0.14	LQEAYYIFQELADK	K	C	0.95	2.65	0.627	0	2	0	0	2	1730.86	198	211	TRUE	-
Gene_Symbol=Cope Coatomer subunit epsilon	IPI00130840	34549.8	1	3	3	10	0.000164	0.14	MFAEYLASENQR	R	D	0.95	3.77	0.776	0	3	0	0	2	1458.67	86	97	TRUE	-
Gene_Symbol=Cope Coatomer subunit epsilon	IPI00130840	34549.8	1	3	3	10	0.000164	0.14	NAFYIGSYQQCINEAQR	K	V	0.95	3.34	0.668	0	5	0	0	2	2061.95	24	40	TRUE	-
Gene_Symbol=Pcna Proliferating cell nuclear antigen	IPI00113870,IPI00848977	28767.5	1	3	3	9	0.000148	0.218	AEDNADTLALVFEAPNQEK	R	V	0.95	3.78	0.61	0	5	0	0	2	2074.99	92	110	TRUE	-
Gene_Symbol=Pcna Proliferating cell nuclear antigen	IPI00113870,IPI00848977	28767.5	1	3	3	9	0.000148	0.218	ATPLSPTVTLSMSADVPLVVEYK	K	I	0.95	2.09	0.408	0	1	0	0	2	2434.28	218	240	TRUE	-
Gene_Symbol=Pcna Proliferating cell nuclear antigen	IPI00113870,IPI00848977	28767.5	1	3	3	9	0.000148	0.218	DLSHIGDAVVISCAK	R	N	0.95	3.79	0.179	0	3	0	0	2	1584.81	150	164	TRUE	-
Gene_Symbol=2410014A08Rik Uncharacterized protein KIAA0152 precursor	IPI00312018	32381.5	0.9	1	1	1	1.64e-05	0.0445	STPEDQILYQTER	R	Y	0.95	3.15	0.657	0	1	0	0	2	1579.76	90	102	TRUE	-
Gene_Symbol=Cops6 COP9 signalosome complex subunit 6	IPI00131873,IPI00830393,IPI00830412	13444.1	0.9	1	1	3	4.951e-05	0.123	ASEAGEVPFNHEILR	K	E	0.95	2.13	0.604	0	3	0	0	2	1668.83	68	82	TRUE	-
Gene_Symbol=Cnot7 CCR4-NOT transcription complex subunit 7	IPI00121265	32701	0.998	2	2	11	0.000181	0.0877	GGLQEVAEQLELER	K	I	0.95	2.5	0.4	0	6	0	0	2	1570.81	207	220	TRUE	-
Gene_Symbol=Cnot7 CCR4-NOT transcription complex subunit 7	IPI00121265	32701	0.998	2	2	11	0.000181	0.0877	SNADYQYQLLR	R	C	0.95	2.04	0.596	0	5	0	0	2	1370.67	56	66	TRUE	-
Gene_Symbol=Vkorc1 Vitamin K epoxide reductase complex subunit 1	IPI00133579	17750.6	0.9	1	1	1	1.64e-05	0.0807	ALCDVGTAISCSR	R	V	0.95	2.16	0.693	0	1	0	0	2	1409.65	41	53	TRUE	-
Gene_Symbol=Vdac2 Voltage-dependent anion-selective channel protein 2	IPI00122547	31715.6	1	2	2	7	0.000115	0.112	LTFDTTFSPNTGK	K	K	0.95	2.08	0.526	0	1	0	0	2	1428.7	109	121	TRUE	-
Gene_Symbol=Vdac2 Voltage-dependent anion-selective channel protein 2	IPI00122547	31715.6	1	2	2	7	0.000115	0.112	VNNSSLIGVGYTQTLRPGVK	K	L	0.95	2.29	0.63	0	6	0	0	2	2103.16	249	268	TRUE	-
Gene_Symbol=Gyg Glycogenin-1	IPI00264062	37384.7	0.998	1	1	4	6.555e-05	0.042	MVVLTSPQVSDSMR	R	K	0.95	2.52	0.476	0	4	0	0	2	1549.77	35	48	TRUE	-
Gene_Symbol=Ykt6 Synaptobrevin homolog YKT6	IPI00453771	22296.8	0.9	1	1	2	3.257e-05	0.0859	SDSLAGVVIADSEYPSR	R	V	0.95	2.96	0.538	0	2	0	0	2	1765.86	72	88	TRUE	-
Gene_Symbol=Cycs;LOC672195 Cytochrome c, somatic	IPI00222419,IPI00265239	11588	0.9	1	1	3	4.951e-05	0.105	TGPNLHGLFGR	K	K	0.95	2.68	0.74	0	3	0	0	2	1168.62	29	39	TRUE	-
Gene_Symbol=Ndufb10 NADH dehydrogenase [ubiquinone] 1 beta subcomplex subunit 10	IPI00121288	21006	0.998	2	2	2	3.257e-05	0.171	TPAPSPQTSLPNPITYLTK	R	A	0.95	2	0.476	0	1	0	0	2	2026.09	17	35	TRUE	-
Gene_Symbol=Ndufb10 NADH dehydrogenase [ubiquinone] 1 beta subcomplex subunit 10	IPI00121288	21006	0.998	2	2	2	3.257e-05	0.171	YLDLGAYYSAR	R	K	0.95	2.18	0.457	0	1	0	0	2	1291.63	143	153	TRUE	-
Gene_Symbol=Cox4i1 Cytochrome c oxidase subunit 4 isoform 1, mitochondrial precursor	IPI00117978	19513	1	4	6	16	0.000263	0.325	DYPLPDVAHVTMLSASQK	R	A	0.95	2.14	0.575	0	5	0	0	2	1971.99	43	60	TRUE	-
Gene_Symbol=Cox4i1 Cytochrome c oxidase subunit 4 isoform 1, mitochondrial precursor	IPI00117978	19513	1	4	6	16	0.000263	0.325	IQFNESFAEMNR	R	G	0.95	3.25	0.69	0	6	0	0	2	1485.68	84	95	TRUE	-
Gene_Symbol=Cox4i1 Cytochrome c oxidase subunit 4 isoform 1, mitochondrial precursor	IPI00117978	19513	1	4	6	16	0.000263	0.325	SEDYAFPTYADR	K	R	0.95	2.39	0.707	0	3	0	0	2	1434.62	30	41	TRUE	-
Gene_Symbol=Cox4i1 Cytochrome c oxidase subunit 4 isoform 1, mitochondrial precursor	IPI00117978	19513	1	4	6	16	0.000263	0.325	SYVYGPIPHTFDR	K	D	0.95	2.42	0.501	0	2	0	0	2	1551.76	123	135	TRUE	-
Gene_Symbol=Vat1 Synaptic vesicle membrane protein VAT-1 homolog	IPI00126072	43077.8	0.998	1	1	1	1.64e-05	0.037	PAVPPAPGPGQLTLR	R	V	0.95	2.05	0.688	0	1	0	0	1	1470.84	81	95	TRUE	-
Gene_Symbol=Bub1b Mitotic checkpoint serine/threonine-protein kinase BUB1 beta	IPI00353560	118389	1	8	8	14	0.00023	0.113	ADIIFQEGIER	K	K	0.95	2.39	0.58	0	1	0	0	2	1290.67	165	175	TRUE	-
Gene_Symbol=Bub1b Mitotic checkpoint serine/threonine-protein kinase BUB1 beta	IPI00353560	118389	1	8	8	14	0.00023	0.113	FYSGDDPLDVWDR	R	Y	0.95	2.58	0.683	0	3	0	0	2	1584.7	62	74	TRUE	-
Gene_Symbol=Bub1b Mitotic checkpoint serine/threonine-protein kinase BUB1 beta	IPI00353560	118389	1	8	8	14	0.00023	0.113	GFLNAVPQPVHGNR	R	R	0.95	2.43	0.492	0	1	0	0	2	1505.8	250	263	TRUE	-
Gene_Symbol=Bub1b Mitotic checkpoint serine/threonine-protein kinase BUB1 beta	IPI00353560	118389	1	8	8	14	0.00023	0.113	GIAADPEGLLQEEDLDGK	K	A	0.95	2.25	0.706	0	1	0	0	2	1869.91	623	640	TRUE	-
Gene_Symbol=Bub1b Mitotic checkpoint serine/threonine-protein kinase BUB1 beta	IPI00353560	118389	1	8	8	14	0.00023	0.113	NVTLCPNPEDTCDFAR	R	A	0.95	2.02	0.616	0	3	0	0	2	1908.82	591	606	TRUE	-
Gene_Symbol=Bub1b Mitotic checkpoint serine/threonine-protein kinase BUB1 beta	IPI00353560	118389	1	8	8	14	0.00023	0.113	QAFLALGNEEEEALEPSEPQR	R	S	0.95	2.17	0.545	0	1	0	0	2	2357.13	197	217	TRUE	-
Gene_Symbol=Bub1b Mitotic checkpoint serine/threonine-protein kinase BUB1 beta	IPI00353560	118389	1	8	8	14	0.00023	0.113	VQLDAFAYSGFR	R	T	0.95	2.18	0.646	0	3	0	0	2	1373.69	910	921	TRUE	-
Gene_Symbol=Bub1b Mitotic checkpoint serine/threonine-protein kinase BUB1 beta	IPI00353560	118389	1	8	8	14	0.00023	0.113	YINWTEQNYPQGGK	R	E	0.95	2.13	0.637	0	1	0	0	2	1697.79	75	88	TRUE	-
Gene_Symbol=Adpgk Isoform 2 of ADP-dependent glucokinase	IPI00556819	16846.6	0.9	1	1	2	3.257e-05	0.101	LGPAPVPVGPLSPESR	R	L	0.95	2.09	0.46	0	2	0	0	2	1572.88	41	56	TRUE	-
Gene_Symbol=Hist1h2bl;Hist1h2bf;Hist1h2bj;Hist1h2bn;RP23-38E20.1;Hist1h2be;OTTMUSG00000013203;Hist1h2bc;Hist1h2bg;Hist1h2bb similar to Histone H2B F	IPI00461514,IPI00752556	17921	0.9	1	3	6	9.854e-05	0.0926	AMGIMNSFVNDIFER	K	I	0.95	2.39	0.752	0	6	0	0	2	1743.82	86	100	TRUE	-
Gene_Symbol=Rab3gap1 Rab3 GTPase-activating protein catalytic subunit	IPI00469255,IPI00749720	110130	1	2	2	4	6.555e-05	0.0377	EFVVIAPAAHSDAVLSESK	R	C	0.95	2.05	0.544	0	2	0	0	2	1970.02	126	144	TRUE	-
Gene_Symbol=Rab3gap1 Rab3 GTPase-activating protein catalytic subunit	IPI00469255,IPI00749720	110130	1	2	2	4	6.555e-05	0.0377	FVSCLLEQPEVSVTGAGR	R	G	0.95	2.86	0.613	0	2	0	0	2	1948.98	870	887	TRUE	-
Gene_Symbol=Eprs Bifunctional aminoacyl-tRNA synthetase	IPI00339916	170220	0.998	1	1	1	1.64e-05	0.00991	VSETVAFTDVNSILR	R	Y	0.95	2.25	0.621	0	1	0	0	2	1650.87	42	56	TRUE	-
Gene_Symbol=Eno1;EG433182 Alpha-enolase	IPI00462072,IPI00756027	47107.6	1	5	5	11	0.000181	0.217	AAVPSGASTGIYEALELR	R	D	0.95	2.98	0.685	0	2	0	0	2	1804.94	33	50	TRUE	-
Gene_Symbol=Eno1;EG433182 Alpha-enolase	IPI00462072,IPI00756027	47107.6	1	5	5	11	0.000181	0.217	DATNVGDEGGFAPNILENK	K	E	0.95	2.9	0.644	0	3	0	0	2	1960.93	203	221	TRUE	-
Gene_Symbol=Eno1;EG433182 Alpha-enolase	IPI00462072,IPI00756027	47107.6	1	5	5	11	0.000181	0.217	HIADLAGNPEVILPVPAFNVINGGSHAGNK	R	L	0.95	3.98	0.531	0	0	2	0	2	3021.59	133	162	TRUE	-
Gene_Symbol=Eno1;EG433182 Alpha-enolase	IPI00462072,IPI00756027	47107.6	1	5	5	11	0.000181	0.217	VNQIGSVTESLQACK	K	P	0.95	2.65	0.619	0	3	0	0	2	1633.82	344	358	TRUE	-
Gene_Symbol=Eno1;EG433182 Alpha-enolase	IPI00462072,IPI00756027	47107.6	1	5	5	11	0.000181	0.217	YITPDQLADLYK	R	S	0.95	2.55	0.65	0	1	0	0	2	1439.74	270	281	TRUE	-
Gene_Symbol=Fbxl10 Isoform 1 of JmjC domain-containing histone demethylation protein 1B	IPI00420248,IPI00480427	149086	1	3	3	8	0.000131	0.0307	CVPEGIEDPQALLEGVK	K	N	0.95	2.13	0.64	0	1	0	0	2	1853.93	500	516	TRUE	-
Gene_Symbol=Fbxl10 Isoform 1 of JmjC domain-containing histone demethylation protein 1B	IPI00420248,IPI00480427	149086	1	3	3	8	0.000131	0.0307	LAGLDITDVSLR	R	L	0.95	2.31	0.466	0	4	0	0	2	1272.72	1187	1198	TRUE	-
Gene_Symbol=Fbxl10 Isoform 1 of JmjC domain-containing histone demethylation protein 1B	IPI00420248,IPI00480427	149086	1	3	3	8	0.000131	0.0307	TLDVQWVEGLK	R	D	0.95	2.02	0.576	0	3	0	0	2	1287.7	1144	1154	TRUE	-
Gene_Symbol=Cops7a Isoform 1 of COP9 signalosome complex subunit 7a	IPI00123465,IPI00317701	30206.6	1	6	6	17	0.000279	0.331	ELAESDFASTFR	R	L	0.95	2.54	0.728	0	6	0	0	2	1372.64	54	65	TRUE	-
Gene_Symbol=Cops7a Isoform 1 of COP9 signalosome complex subunit 7a	IPI00123465,IPI00317701	30206.6	1	6	6	17	0.000279	0.331	LLTVFAYGTYADYLAEAR	R	N	0.95	2.92	0.627	0	3	0	0	2	2037.03	66	83	TRUE	-
Gene_Symbol=Cops7a Isoform 1 of COP9 signalosome complex subunit 7a	IPI00123465,IPI00317701	30206.6	1	6	6	17	0.000279	0.331	QLEDLVIEAVYADVLR	R	G	0.95	4.65	0.738	0	2	0	0	2	1846	127	142	TRUE	-
Gene_Symbol=Cops7a Isoform 1 of COP9 signalosome complex subunit 7a	IPI00123465,IPI00317701	30206.6	1	6	6	17	0.000279	0.331	VTGQNQEQFLLLAK	K	S	0.95	2.2	0.318	0	3	0	0	2	1588.87	7	20	TRUE	-
Gene_Symbol=Cops7a Isoform 1 of COP9 signalosome complex subunit 7a	IPI00123465,IPI00317701	30206.6	1	6	6	17	0.000279	0.331	VTTAAAAAATSQDPEQHLTELR	K	E	0.95	2.13	0.682	0	2	0	0	2	2281.14	222	243	TRUE	-
Gene_Symbol=Cops7a Isoform 1 of COP9 signalosome complex subunit 7a	IPI00123465,IPI00317701	30206.6	1	6	6	17	0.000279	0.331	VTTAAAAAATSQDPEQHLTELREPASGTNQR	K	Q	0.95	3.1	0.613	0	0	1	0	2	3221.58	222	252	TRUE	-
Gene_Symbol=Fkbp2 FK506-binding protein 2 precursor	IPI00133948	15326.5	0.998	2	2	3	4.951e-05	0.0929	KLVIPSELGYGER	R	G	0.95	2.51	0.563	0	1	0	0	2	1460.81	101	113	TRUE	-
Gene_Symbol=Fkbp2 FK506-binding protein 2 precursor	IPI00133948	15326.5	0.998	2	2	3	4.951e-05	0.0929	LVIPSELGYGER	K	G	0.95	2.02	0.468	0	2	0	0	2	1332.72	102	113	TRUE	-
Gene_Symbol=Bcl2l10 Apoptosis regulator Bcl-B	IPI00129078	22284.9	1	3	4	10	0.000164	0.246	EPDTPEPPPTSVEAALLR	R	S	0.95	2.49	0.61	0	4	0	0	2	1918.98	26	43	TRUE	-
Gene_Symbol=Bcl2l10 Apoptosis regulator Bcl-B	IPI00129078	22284.9	1	3	4	10	0.000164	0.246	LEALGGWDGFCR	R	F	0.95	2.08	0.721	0	2	0	0	2	1380.64	145	156	TRUE	-
Gene_Symbol=Bcl2l10 Apoptosis regulator Bcl-B	IPI00129078	22284.9	1	3	4	10	0.000164	0.246	QIQQEHQEFFSSFCESR	R	G	0.95	2.62	0.683	0	2	2	0	2	2186.96	48	64	TRUE	-
Gene_Symbol=Tcl1b2 TCL1B2 protein	IPI00116165	13812	0.9	1	1	3	4.951e-05	0.168	LLPQVLISTGPGFYEDEHHR	R	L	0.95	2.05	0.597	0	3	0	0	2	2308.17	11	30	TRUE	-
Gene_Symbol=Ube2d2 Ubiquitin-conjugating enzyme E2 D2	IPI00125135,IPI00411116	16670	1	3	5	15	0.000246	0.361	IYHPNINSNGSICLDILR	R	S	0.95	3.5	0.61	0	3	3	0	2	2099.07	73	90	TRUE	-
Gene_Symbol=Ube2d2 Ubiquitin-conjugating enzyme E2 D2	IPI00125135,IPI00411116	16670	1	3	5	15	0.000246	0.361	SQWSPALTISK	R	V	0.95	2.15	0.549	0	4	0	0	2	1217.65	91	101	TRUE	-
Gene_Symbol=Ube2d2 Ubiquitin-conjugating enzyme E2 D2	IPI00125135,IPI00411116	16670	1	3	5	15	0.000246	0.361	VLLSICSLLCDPNPDDPLVPEIAR	K	I	0.95	4.17	0.704	0	3	2	0	2	2706.39	102	125	TRUE	-
Gene_Symbol=Lamb1-1 laminin B1 subunit 1	IPI00338785	202421	0.998	1	1	1	1.64e-05	0.00818	YSDIEPSTEGEVIFR	R	A	0.95	2.1	0.383	0	1	0	0	2	1741.83	242	256	TRUE	-
Gene_Symbol=Rpl30;EG667779;LOC666899;LOC675333;LOC675317;LOC670014 60S ribosomal protein L30	IPI00222549,IPI00283156,IPI00377381,IPI00463886,IPI00475363,IPI00757540,IPI00762797,IPI00850777	12804.7	0.998	2	2	6	9.854e-05	0.244	LVILANNCPALR	K	K	0.95	2.92	0.595	0	3	0	0	2	1353.77	45	56	TRUE	-
Gene_Symbol=Rpl30;EG667779;LOC666899;LOC675333;LOC675317;LOC670014 60S ribosomal protein L30	IPI00222549,IPI00283156,IPI00377381,IPI00463886,IPI00475363,IPI00757540,IPI00762797,IPI00850777	12804.7	0.998	2	2	6	9.854e-05	0.244	VCTLAIIDPGDSDIIR	R	S	0.95	3.2	0.597	0	3	0	0	2	1757.91	91	106	TRUE	-
Gene_Symbol=Rdx In vitro fertilized eggs cDNA, RIKEN full-length enriched library, clone:7420453D08 product:radixin, full insert sequence	IPI00653921	68526.2	1	4	4	18	0.000296	0.0943	APDFVFYAPR	K	L	0.95	3.1	0.66	0	8	0	0	2	1182.59	264	273	TRUE	-
Gene_Symbol=Rdx In vitro fertilized eggs cDNA, RIKEN full-length enriched library, clone:7420453D08 product:radixin, full insert sequence	IPI00653921	68526.2	1	4	4	18	0.000296	0.0943	FFPEDVSEELIQEITQR	K	L	0.95	4.43	0.676	0	3	0	0	2	2080.02	84	100	TRUE	-
Gene_Symbol=Rdx In vitro fertilized eggs cDNA, RIKEN full-length enriched library, clone:7420453D08 product:radixin, full insert sequence	IPI00653921	68526.2	1	4	4	18	0.000296	0.0943	NQEQLAAELAEFTAK	K	I	0.95	2.98	0.747	0	3	0	0	2	1662.83	413	427	TRUE	-
Gene_Symbol=Rdx In vitro fertilized eggs cDNA, RIKEN full-length enriched library, clone:7420453D08 product:radixin, full insert sequence	IPI00653921	68526.2	1	4	4	18	0.000296	0.0943	QLQALSSELAQAR	K	D	0.95	3.13	0.588	0	4	0	0	2	1414.77	527	539	TRUE	-
Gene_Symbol=Astl Isoform 2 of Astacin-like metalloendopeptidase precursor	IPI00283246,IPI00621570,IPI00756542	45119.5	1	7	10	90	0.00148	0.268	DFVSILPMAGCFSGVGR	R	S	0.95	2.14	0.587	0	12	0	0	2	1812.88	122	138	TRUE	-
Gene_Symbol=Astl Isoform 2 of Astacin-like metalloendopeptidase precursor	IPI00283246,IPI00621570,IPI00756542	45119.5	1	7	10	90	0.00148	0.268	GFEAQSDGSSLTPASISR	R	L	0.95	2	0.55	0	8	0	0	2	1809.86	271	288	TRUE	-
Gene_Symbol=Astl Isoform 2 of Astacin-like metalloendopeptidase precursor	IPI00283246,IPI00621570,IPI00756542	45119.5	1	7	10	90	0.00148	0.268	GQPTIIPLWTSSVHIGQR	R	W	0.95	2.2	0.652	0	14	0	0	2	1990.09	226	243	TRUE	-
Gene_Symbol=Astl Isoform 2 of Astacin-like metalloendopeptidase precursor	IPI00283246,IPI00621570,IPI00756542	45119.5	1	7	10	90	0.00148	0.268	GVGGFVEIPFLLSR	K	K	0.95	2.15	0.329	0	9	0	0	2	1490.84	76	89	TRUE	-
Gene_Symbol=Astl Isoform 2 of Astacin-like metalloendopeptidase precursor	IPI00283246,IPI00621570,IPI00756542	45119.5	1	7	10	90	0.00148	0.268	LLEALSEESGSSAPSGSR	R	T	0.95	2.61	0.69	0	5	0	0	2	1776.86	292	309	TRUE	-
Gene_Symbol=Astl Isoform 2 of Astacin-like metalloendopeptidase precursor	IPI00283246,IPI00621570,IPI00756542	45119.5	1	7	10	90	0.00148	0.268	SGGMQVVSLAPTCLR	R	K	0.95	2.29	0.493	0	20	0	0	2	1575.8	139	153	TRUE	-
Gene_Symbol=Astl Isoform 2 of Astacin-like metalloendopeptidase precursor	IPI00283246,IPI00621570,IPI00756542	45119.5	1	7	10	90	0.00148	0.268	VIMDAFAEFER	R	F	0.95	2.78	0.793	0	22	0	0	2	1327.64	98	108	TRUE	-
Gene_Symbol=Nlrp4f 85 kDa protein	IPI00761310	85086.8	0.9	1	1	2	3.257e-05	0.207	AQEAFSLVR	R	E	0.95	2.22	0.403	0	4	0	0	2	1020.55	333	341	FALSE	IPI00471050
Gene_Symbol=Nlrp4f 85 kDa protein	IPI00761310	85086.8	0.9	1	1	2	3.257e-05	0.207	ASREDLANLLLK	K	C	0.598	2.07	0.177	0	1	0	0	2	1342.77	49	60	FALSE	IPI00471050
Gene_Symbol=Nlrp4f 85 kDa protein	IPI00761310	85086.8	0.9	1	1	2	3.257e-05	0.207	ETFIQNDYDAFENLLISK	K	G	0.95	3.25	0.739	0	2	0	0	2	2160.05	137	154	TRUE	-
Gene_Symbol=Nlrp4f 85 kDa protein	IPI00761310	85086.8	0.9	1	1	2	3.257e-05	0.207	EWPSPSAPIEEILSQPEK	R	L	0.95	2.3	0.564	0	3	0	0	2	2037.02	220	237	FALSE	IPI00471050
Gene_Symbol=Nlrp4f 85 kDa protein	IPI00761310	85086.8	0.9	1	1	2	3.257e-05	0.207	LGVFFGHR	K	L	0.95	2.24	0.253	0	2	0	0	2	932.511	526	533	FALSE	IPI00471050
Gene_Symbol=Nlrp4f 85 kDa protein	IPI00761310	85086.8	0.9	1	1	2	3.257e-05	0.207	LLCDILNQAECNIEK	K	L	0.95	3.16	0.653	0	4	0	0	2	1832.89	720	734	FALSE	IPI00226572,IPI00471050
Gene_Symbol=Nlrp4f 85 kDa protein	IPI00761310	85086.8	0.9	1	1	2	3.257e-05	0.207	MLPESSLLLSTTPETFEK	K	M	0.95	2.22	0.6	0	1	0	0	2	2023.03	281	298	FALSE	IPI00471050
Gene_Symbol=Nlrp4f 85 kDa protein	IPI00761310	85086.8	0.9	1	1	2	3.257e-05	0.207	NGIFDSDIPTLLDIGMLGK	R	I	0.95	2.93	0.412	0	3	0	0	2	2019.05	434	452	FALSE	IPI00471050
Gene_Symbol=Nlrp4f 85 kDa protein	IPI00761310	85086.8	0.9	1	1	2	3.257e-05	0.207	NYSDFIVAAYCLK	K	H	0.95	2.44	0.653	0	3	0	0	2	1563.75	593	605	FALSE	IPI00226572,IPI00471050
Gene_Symbol=Nlrp4f 85 kDa protein	IPI00761310	85086.8	0.9	1	1	2	3.257e-05	0.207	QPVSTLLSSLLR	K	R	0.95	2	0.57	0	1	0	0	2	1313.78	267	278	FALSE	IPI00471050
Gene_Symbol=Nlrp4f 85 kDa protein	IPI00761310	85086.8	0.9	1	1	2	3.257e-05	0.207	TASLAELISR	K	E	0.95	3.37	0.497	0	3	0	0	2	1060.6	210	219	FALSE	IPI00471050
Gene_Symbol=Krt14 Type I epidermal keratin (Fragment)	IPI00828528	10643.3	0.9	1	1	4	6.555e-05	0.237	LLEGEDAHLSSSQFSSGSQSSR	R	D	0.95	3.05	0.554	0	4	0	0	2	2309.06	40	61	TRUE	-
Gene_Symbol=Chchd2 Coiled-coil-helix-coiled-coil-helix domain-containing protein 2	IPI00284925,IPI00407413	84250.4	1	1	1	5	8.249e-05	0.0132	LCEGFNEVLR	K	Q	0.95	2.05	0.419	0	5	0	0	2	1236.6	135	144	TRUE	-
Gene_Symbol=Cse1l Exportin-2	IPI00112414	110442	0.999	1	1	3	4.951e-05	0.0165	AADEEAFEDNSEEYIR	R	R	0.95	3.77	0.824	0	3	0	0	2	1887.79	356	371	TRUE	-
Gene_Symbol=Lyz Lysozyme C type P precursor	IPI00113427	18400.3	0.9	1	1	1	1.64e-05	0.0736	STDYGIFQINSR	R	Y	0.95	3.06	0.549	0	1	0	0	2	1400.68	84	95	TRUE	-
Gene_Symbol=Pafah1b3 Platelet-activating factor acetylhydrolase IB subunit gamma	IPI00118819	25834.9	0.992	1	1	3	4.951e-05	0.0388	VVVLGLLPR	R	G	0.95	2.62	0.858	0	3	0	0	2	965.651	134	142	TRUE	-
Gene_Symbol=Copa 7 days neonate cerebellum cDNA, RIKEN full-length enriched library, clone:A730099C22 product:COATOMER ALPHA SUBUNIT	IPI00229834,IPI00761529	138432	1	4	4	5	8.249e-05	0.0425	ASNLENSTYDLYTIPK	R	D	0.95	2.08	0.474	0	1	0	0	2	1828.9	383	398	TRUE	-
Gene_Symbol=Copa 7 days neonate cerebellum cDNA, RIKEN full-length enriched library, clone:A730099C22 product:COATOMER ALPHA SUBUNIT	IPI00229834,IPI00761529	138432	1	4	4	5	8.249e-05	0.0425	LLHDQVGVIQFGPYK	R	Q	0.95	2.72	0.655	0	1	0	0	2	1713.93	942	956	TRUE	-
Gene_Symbol=Copa 7 days neonate cerebellum cDNA, RIKEN full-length enriched library, clone:A730099C22 product:COATOMER ALPHA SUBUNIT	IPI00229834,IPI00761529	138432	1	4	4	5	8.249e-05	0.0425	SSGLTAVWVAR	R	N	0.95	2.49	0.382	0	1	0	0	2	1146.63	413	423	TRUE	-
Gene_Symbol=Copa 7 days neonate cerebellum cDNA, RIKEN full-length enriched library, clone:A730099C22 product:COATOMER ALPHA SUBUNIT	IPI00229834,IPI00761529	138432	1	4	4	5	8.249e-05	0.0425	TLDLPIYVTR	R	V	0.95	2.41	0.541	0	2	0	0	2	1190.68	563	572	TRUE	-
Gene_Symbol=Fkbp1a 14 days pregnant adult female placenta cDNA, RIKEN full-length enriched library, clone:I530022I01 product:FK506 binding protein 1a, full insert sequence	IPI00653179	17102.6	0.9	1	2	5	8.249e-05	0.0933	GWEEGVAQMSVGQR	R	A	0.95	3.32	0.695	0	5	0	0	2	1533.71	101	114	TRUE	-
Gene_Symbol=Dmn Synemin isoform H	IPI00469184	173189	0.9	1	1	1	1.64e-05	0.0147	PGPVVLSVGADISGSGRMPGSER	K	S	0.95	2.59	0.24	0	0	1	0	1	2225.14	1203	1225	TRUE	-
Gene_Symbol=AU042651 Expressed sequence AU042651	IPI00226116	33369.1	0.9	1	1	1	1.64e-05	0.049	LQAGVGYANTFNCIR	R	M	0.95	2.11	0.496	0	1	0	0	2	1683.83	33	47	TRUE	-
Gene_Symbol=Dpm1 Dolichol-phosphate mannosyltransferase	IPI00115668,IPI00751087	29158.3	0.9	1	1	1	1.64e-05	0.0539	EVAEQLAEIYGPDR	R	I	0.95	2.2	0.608	0	1	0	0	2	1589.78	73	86	TRUE	-
Gene_Symbol=Naca Nascent polypeptide-associated complex subunit alpha, muscle-specific form	IPI00111831	220583	0.998	2	2	4	6.555e-05	0.0133	IEDLSQQAQLAAAEK	K	F	0.95	2.28	0.657	0	1	0	0	2	1614.83	2100	2114	TRUE	-
Gene_Symbol=Naca Nascent polypeptide-associated complex subunit alpha, muscle-specific form	IPI00111831	220583	0.998	2	2	4	6.555e-05	0.0133	SPASDTYIVFGEAK	K	I	0.95	2.36	0.711	0	3	0	0	2	1484.73	2086	2099	TRUE	-
Gene_Symbol=Psmb3 Proteasome subunit beta type 3	IPI00314467	22947.5	0.998	2	2	4	6.555e-05	0.166	FGPYYTEPVIAGLDPK	R	T	0.95	3.45	0.693	0	2	0	0	2	1766.9	100	115	TRUE	-
Gene_Symbol=Psmb3 Proteasome subunit beta type 3	IPI00314467	22947.5	0.998	2	2	4	6.555e-05	0.166	LYIGLAGLATDVQTVAQR	R	L	0.95	2.22	0.553	0	2	0	0	2	1889.05	49	66	TRUE	-
Gene_Symbol=Iqgap1 Ras GTPase-activating-like protein IQGAP1	IPI00467447	188744	1	3	3	7	0.000115	0.032	EEIQSSISGVTAAYNR	R	E	0.95	3.21	0.753	0	3	0	0	2	1724.85	723	738	TRUE	-
Gene_Symbol=Iqgap1 Ras GTPase-activating-like protein IQGAP1	IPI00467447	188744	1	3	3	7	0.000115	0.032	FALGISAINEAVDSGDVGR	R	T	0.95	2.23	0.666	0	3	0	0	2	1890.96	623	641	TRUE	-
Gene_Symbol=Iqgap1 Ras GTPase-activating-like protein IQGAP1	IPI00467447	188744	1	3	3	7	0.000115	0.032	ILAIGLINEALDEGDAQK	R	T	0.95	2.6	0.546	0	1	0	0	2	1883.01	539	556	TRUE	-
Gene_Symbol=Pgam5 Isoform 2 of Phosphoglycerate mutase family member 5 precursor	IPI00226387,IPI00461730,IPI00848970	31849	0.998	1	1	1	1.64e-05	0.0592	QEEDSYEIFICHANVIR	R	Y	0.95	2.24	0.644	0	1	0	0	2	2122.99	217	233	TRUE	-
Gene_Symbol=Nlrp4f ES cells cDNA, RIKEN full-length enriched library, clone:C330026N02 product:hypothetical Leucine rich repeat, ribonuclease inhibitor type containing protein, full insert sequence	IPI00226572	44451.9	0.9	1	2	9	0.000148	0.215	GCQDLAEVLK	R	N	0.95	2.43	0.469	0	3	0	0	2	1132.57	298	307	FALSE	IPI00471050
Gene_Symbol=Nlrp4f ES cells cDNA, RIKEN full-length enriched library, clone:C330026N02 product:hypothetical Leucine rich repeat, ribonuclease inhibitor type containing protein, full insert sequence	IPI00226572	44451.9	0.9	1	2	9	0.000148	0.215	IFGSILMSSK	K	S	0.95	2.37	0.554	0	1	0	0	2	1082.59	188	197	FALSE	IPI00471050
Gene_Symbol=Nlrp4f ES cells cDNA, RIKEN full-length enriched library, clone:C330026N02 product:hypothetical Leucine rich repeat, ribonuclease inhibitor type containing protein, full insert sequence	IPI00226572	44451.9	0.9	1	2	9	0.000148	0.215	LLCDILNQAECNIEK	K	L	0.95	3.16	0.653	0	4	0	0	2	1832.89	159	173	FALSE	IPI00471050,IPI00761310
Gene_Symbol=Nlrp4f ES cells cDNA, RIKEN full-length enriched library, clone:C330026N02 product:hypothetical Leucine rich repeat, ribonuclease inhibitor type containing protein, full insert sequence	IPI00226572	44451.9	0.9	1	2	9	0.000148	0.215	NYSDFIVAAYCLK	K	H	0.95	2.44	0.653	0	3	0	0	2	1563.75	32	44	FALSE	IPI00471050,IPI00761310
Gene_Symbol=Nlrp4f ES cells cDNA, RIKEN full-length enriched library, clone:C330026N02 product:hypothetical Leucine rich repeat, ribonuclease inhibitor type containing protein, full insert sequence	IPI00226572	44451.9	0.9	1	2	9	0.000148	0.215	TLSHLDISSNDLKDEGLK	K	I	0.95	2.69	0.685	0	6	3	0	2	1985.02	254	271	TRUE	-
Gene_Symbol=Nlrp4f ES cells cDNA, RIKEN full-length enriched library, clone:C330026N02 product:hypothetical Leucine rich repeat, ribonuclease inhibitor type containing protein, full insert sequence	IPI00226572	44451.9	0.9	1	2	9	0.000148	0.215	VLNLASNNLNQGISSLCK	K	A	0.95	4.89	0.722	0	6	0	0	2	1945.02	201	218	FALSE	IPI00471050
Gene_Symbol=Rpe Unknown protein (Fragment)	IPI00459757	16056.8	0.9	1	1	3	4.951e-05	0.131	IGPSILNSDLANLGAECLR	K	M	0.95	3.29	0.7	0	3	0	0	2	2013.04	11	29	TRUE	-
Gene_Symbol=Ube2n Ubiquitin-conjugating enzyme E2 N	IPI00165854,IPI00850217	25926.4	0.997	1	1	1	1.64e-05	0.0431	LLAEPVPGIK	R	A	0.95	2.08	0.944	0	1	0	0	2	1036.64	15	24	TRUE	-
Gene_Symbol=Actb Actin, cytoplasmic 1	IPI00110850,IPI00473320,IPI00652436,IPI00828459	41783	1	6	10	56	0.00092	0.286	AVFPSIVGRPR	R	H	0.95	2.27	0.541	0	3	0	0	2	1198.71	28	38	TRUE	IPI00110827,IPI00114593,IPI00480406,IPI00653007,IPI00654242
Gene_Symbol=Actb Actin, cytoplasmic 1	IPI00110850,IPI00473320,IPI00652436,IPI00828459	41783	1	6	10	56	0.00092	0.286	DLYANTVLSGGTTMYPGIADR	K	M	0.95	2.79	0.685	0	6	0	0	2	2215.07	291	311	TRUE	-
Gene_Symbol=Actb Actin, cytoplasmic 1	IPI00110850,IPI00473320,IPI00652436,IPI00828459	41783	1	6	10	56	0.00092	0.286	IWHHTFYNELR	K	V	0.95	2.6	0.553	0	3	1	0	2	1515.75	84	94	TRUE	IPI00110827,IPI00114593,IPI00480406,IPI00653007,IPI00654242
Gene_Symbol=Actb Actin, cytoplasmic 1	IPI00110850,IPI00473320,IPI00652436,IPI00828459	41783	1	6	10	56	0.00092	0.286	SYELPDGQVITIGNER	K	F	0.95	2.03	0.618	0	22	0	0	2	1790.89	238	253	TRUE	IPI00110827,IPI00114593,IPI00480406,IPI00653007,IPI00654242
Gene_Symbol=Actb Actin, cytoplasmic 1	IPI00110850,IPI00473320,IPI00652436,IPI00828459	41783	1	6	10	56	0.00092	0.286	TTGIVMDSGDGVTHTVPIYEGYALPHAILR	R	L	0.95	3.13	0.58	0	0	6	0	2	3183.61	147	176	TRUE	-
Gene_Symbol=Actb Actin, cytoplasmic 1	IPI00110850,IPI00473320,IPI00652436,IPI00828459	41783	1	6	10	56	0.00092	0.286	VAPEEHPVLLTEAPLNPK	R	A	0.95	3.14	0.363	0	13	2	0	2	1954.07	95	112	TRUE	-
Gene_Symbol=C1qbp complement component 1, q subcomponent binding protein	IPI00132799	31007.5	0.9	1	1	3	4.951e-05	0.0717	AEEQEPELTSTPNFVVEVTK	K	T	0.95	2.38	0.695	0	3	0	0	2	2247.1	153	172	TRUE	-
Gene_Symbol=Eif4e1b 2 cells egg cDNA, RIKEN full-length enriched library, clone:B020005H16 product:weakly similar to Eukaryotic translation initiation factor eIF4E-1	IPI00341534	27967.2	1	1	1	3	4.951e-05	0.0451	AWQDNLQLVTK	R	F	0.95	3.56	0.647	0	3	0	0	2	1315.7	83	93	TRUE	-
Gene_Symbol=Tcl1 T-cell leukemia/lymphoma protein 1A	IPI00112071	14229.7	0.998	2	2	4	6.555e-05	0.162	DVEDMLLELIDSESNDE	R	-	0.95	2.55	0.762	0	1	0	0	2	1981.84	101	117	TRUE	-
Gene_Symbol=Tcl1 T-cell leukemia/lymphoma protein 1A	IPI00112071	14229.7	0.998	2	2	4	6.555e-05	0.162	FRDVEDMLLELIDSESNDE	R	-	0.95	2.68	0.606	0	3	0	0	2	2285.01	99	117	TRUE	-
Gene_Symbol=2400001E08Rik UPF0404 protein C11orf59 homolog	IPI00315187	17731.2	0.998	2	2	4	6.555e-05	0.161	IAAYAYSALSQIR	R	V	0.95	2.17	0.466	0	1	0	0	2	1426.77	135	147	TRUE	-
Gene_Symbol=2400001E08Rik UPF0404 protein C11orf59 homolog	IPI00315187	17731.2	0.998	2	2	4	6.555e-05	0.161	TDEQALLSSILAK	R	T	0.95	2.47	0.444	0	3	0	0	2	1388.76	48	60	TRUE	-
Gene_Symbol=LOC630393 similar to PRAME family member DJ1198H6.2 isoform 6	IPI00623662,IPI00667531,IPI00848712	59622.4	1	1	1	2	3.257e-05	0.0287	LDESTTYLLQWAQQR	R	K	0.95	2.23	0.478	0	2	0	0	2	1851.92	200	214	TRUE	-
Gene_Symbol=Uhrf1 E3 ubiquitin-protein ligase UHRF1	IPI00130200	88285.7	1	17	23	82	0.00135	0.288	GFWYDVEICR	R	K	0.95	2.46	0.549	0	3	0	0	2	1344.6	232	241	TRUE	-
Gene_Symbol=Uhrf1 E3 ubiquitin-protein ligase UHRF1	IPI00130200	88285.7	1	17	23	82	0.00135	0.288	IEEVFHVEPQLQR	K	L	0.95	3.49	0.678	0	3	3	0	2	1623.85	32	44	TRUE	-
Gene_Symbol=Uhrf1 E3 ubiquitin-protein ligase UHRF1	IPI00130200	88285.7	1	17	23	82	0.00135	0.288	KIEEVFHVEPQLQR	K	L	0.95	2.23	0.5	0	7	3	0	2	1751.94	31	44	TRUE	-
Gene_Symbol=Uhrf1 E3 ubiquitin-protein ligase UHRF1	IPI00130200	88285.7	1	17	23	82	0.00135	0.288	KKIEEVFHVEPQLQR	R	L	0.95	2.33	0.645	0	8	1	0	2	1880.04	30	44	TRUE	-
Gene_Symbol=Uhrf1 E3 ubiquitin-protein ligase UHRF1	IPI00130200	88285.7	1	17	23	82	0.00135	0.288	LEPYTLSEQQANLIKEDK	K	G	0.95	2.54	0.45	0	4	0	0	2	2119.09	665	682	TRUE	-
Gene_Symbol=Uhrf1 E3 ubiquitin-protein ligase UHRF1	IPI00130200	88285.7	1	17	23	82	0.00135	0.288	LNDTIQLLVR	R	Q	0.95	2.18	0.407	0	11	0	0	2	1184.7	65	74	TRUE	-
Gene_Symbol=Uhrf1 E3 ubiquitin-protein ligase UHRF1	IPI00130200	88285.7	1	17	23	82	0.00135	0.288	LWDDVLTSLQDGPYQIFLSK	K	V	0.95	2.87	0.654	0	3	0	0	2	2338.2	687	706	TRUE	-
Gene_Symbol=Uhrf1 E3 ubiquitin-protein ligase UHRF1	IPI00130200	88285.7	1	17	23	82	0.00135	0.288	QLGLTMQYPEGYLEALANK	R	E	0.95	2.35	0.595	0	1	0	0	2	2139.08	604	622	TRUE	-
Gene_Symbol=Uhrf1 E3 ubiquitin-protein ligase UHRF1	IPI00130200	88285.7	1	17	23	82	0.00135	0.288	QMEDGHTLFDYDVR	K	L	0.95	2.27	0.639	0	1	0	0	2	1725.75	51	64	TRUE	-
Gene_Symbol=Uhrf1 E3 ubiquitin-protein ligase UHRF1	IPI00130200	88285.7	1	17	23	82	0.00135	0.288	RDDTEPEPWTR	R	E	0.95	3.13	0.828	0	3	0	0	2	1401.64	586	596	TRUE	-
Gene_Symbol=Uhrf1 E3 ubiquitin-protein ligase UHRF1	IPI00130200	88285.7	1	17	23	82	0.00135	0.288	RPLIASPSQPPPALR	R	N	0.95	3.03	0.728	0	7	5	0	2	1599.93	284	298	TRUE	-
Gene_Symbol=Uhrf1 E3 ubiquitin-protein ligase UHRF1	IPI00130200	88285.7	1	17	23	82	0.00135	0.288	SGFLVWR	K	Y	0.95	2.5	0.568	0	3	0	0	2	864.473	575	581	TRUE	-
Gene_Symbol=Uhrf1 E3 ubiquitin-protein ligase UHRF1	IPI00130200	88285.7	1	17	23	82	0.00135	0.288	SKLEPYTLSEQQANLIK	K	E	0.95	3.59	0.665	0	3	1	0	2	1962.05	663	679	TRUE	-
Gene_Symbol=Uhrf1 E3 ubiquitin-protein ligase UHRF1	IPI00130200	88285.7	1	17	23	82	0.00135	0.288	SSTHGEGAAEADDKTVWEDTDLGLYK	K	V	0.95	2.75	0.494	0	1	0	0	2	2795.26	107	132	TRUE	-
Gene_Symbol=Uhrf1 E3 ubiquitin-protein ligase UHRF1	IPI00130200	88285.7	1	17	23	82	0.00135	0.288	TTECTIVPANHFGPIPGVPVGTMWR	R	F	0.95	2.73	0.581	0	0	2	0	2	2737.36	412	436	TRUE	-
Gene_Symbol=Uhrf1 E3 ubiquitin-protein ligase UHRF1	IPI00130200	88285.7	1	17	23	82	0.00135	0.288	VNQPLQTILNQLFPGYGSGR	R	-	0.95	3.91	0.567	0	5	0	0	2	2202.17	763	782	TRUE	-
Gene_Symbol=Uhrf1 E3 ubiquitin-protein ligase UHRF1	IPI00130200	88285.7	1	17	23	82	0.00135	0.288	YDDYPEHGVDIVK	K	A	0.95	2.1	0.721	0	4	0	0	2	1549.72	184	196	TRUE	-
Gene_Symbol=Armc10 10, 11 days embryo whole body cDNA, RIKEN full-length enriched library, clone:2810037C14 product:hypothetical protein, full insert sequence	IPI00757909	33277.7	1	4	4	8	0.000131	0.212	ALNALNNLSVNVENQTK	K	I	0.95	2.07	0.532	0	1	0	0	2	1841.97	121	137	TRUE	-
Gene_Symbol=Armc10 10, 11 days embryo whole body cDNA, RIKEN full-length enriched library, clone:2810037C14 product:hypothetical protein, full insert sequence	IPI00757909	33277.7	1	4	4	8	0.000131	0.212	ALTLFQNINNCLK	R	V	0.95	3.01	0.677	0	1	0	0	2	1548.82	243	255	TRUE	-
Gene_Symbol=Armc10 10, 11 days embryo whole body cDNA, RIKEN full-length enriched library, clone:2810037C14 product:hypothetical protein, full insert sequence	IPI00757909	33277.7	1	4	4	8	0.000131	0.212	ALVTLGNNAAFSTNQAIIR	K	E	0.95	3.17	0.694	0	3	0	0	2	1974.08	80	98	TRUE	-
Gene_Symbol=Armc10 10, 11 days embryo whole body cDNA, RIKEN full-length enriched library, clone:2810037C14 product:hypothetical protein, full insert sequence	IPI00757909	33277.7	1	4	4	8	0.000131	0.212	LLYLLESTDDPVITEK	K	A	0.95	3.65	0.577	0	3	0	0	2	1848.98	64	79	TRUE	-
Gene_Symbol=LOC675179;EG667978;EG668045;Pgam1;LOC669836 Phosphoglycerate mutase 1	IPI00457898	28814.8	1	2	2	6	9.854e-05	0.154	FSGWYDADLSPAGHEEAK	R	R	0.95	2.71	0.62	0	3	0	0	2	1979.88	22	39	TRUE	-
Gene_Symbol=LOC675179;EG667978;EG668045;Pgam1;LOC669836 Phosphoglycerate mutase 1	IPI00457898	28814.8	1	2	2	6	9.854e-05	0.154	YADLTEDQLPSCESLKDTIAR	R	A	0.95	2.33	0.512	0	3	0	0	2	2425.16	142	162	TRUE	-
Gene_Symbol=Pdia6 CRL-1722 L5178Y-R cDNA, RIKEN full-length enriched library, clone:I730077L17 product:thioredoxin domain containing 7, full insert sequence	IPI00222496	48640.1	1	5	5	18	0.000296	0.171	GSFSEQGINEFLR	K	E	0.95	2.33	0.353	0	3	0	0	2	1483.72	379	391	TRUE	-
Gene_Symbol=Pdia6 CRL-1722 L5178Y-R cDNA, RIKEN full-length enriched library, clone:I730077L17 product:thioredoxin domain containing 7, full insert sequence	IPI00222496	48640.1	1	5	5	18	0.000296	0.171	GSTAPVGGGSFPTITPR	R	E	0.95	2.85	0.759	0	6	0	0	2	1601.83	398	414	TRUE	-
Gene_Symbol=Pdia6 CRL-1722 L5178Y-R cDNA, RIKEN full-length enriched library, clone:I730077L17 product:thioredoxin domain containing 7, full insert sequence	IPI00222496	48640.1	1	5	5	18	0.000296	0.171	HQSLGGQYGVQGFPTIK	K	I	0.95	2.66	0.706	0	2	0	0	2	1816.93	91	107	TRUE	-
Gene_Symbol=Pdia6 CRL-1722 L5178Y-R cDNA, RIKEN full-length enriched library, clone:I730077L17 product:thioredoxin domain containing 7, full insert sequence	IPI00222496	48640.1	1	5	5	18	0.000296	0.171	LAAVDATVNQVLASR	K	Y	0.95	2.63	0.631	0	4	0	0	2	1527.85	222	236	TRUE	-
Gene_Symbol=Pdia6 CRL-1722 L5178Y-R cDNA, RIKEN full-length enriched library, clone:I730077L17 product:thioredoxin domain containing 7, full insert sequence	IPI00222496	48640.1	1	5	5	18	0.000296	0.171	TGEAIVDAALSALR	R	Q	0.95	2.94	0.696	0	3	0	0	2	1386.76	124	137	TRUE	-
Gene_Symbol=Rpl18a 60S ribosomal protein L18a	IPI00162790	20714.6	0.998	2	2	2	3.257e-05	0.153	DLTTAGAVTQCYR	R	D	0.95	2.12	0.636	0	1	0	0	2	1455.69	99	111	TRUE	-
Gene_Symbol=Rpl18a 60S ribosomal protein L18a	IPI00162790	20714.6	0.998	2	2	2	3.257e-05	0.153	SSGEIVYCGQVFEK	K	S	0.95	2.11	0.659	0	1	0	0	2	1602.75	57	70	TRUE	-
Gene_Symbol=LOC671726;EG666974 similar to Proteasome subunit alpha type 5 (Proteasome zeta chain) (Macropain zeta chain) (Multicatalytic endopeptidase complex zeta chain) isoform 1	IPI00122562,IPI00131407,IPI00757768	26393.3	0.9	1	1	1	1.64e-05	0.0788	AIGSASEGAQSSLQEVYHK	R	S	0.95	2.02	0.615	0	1	0	0	2	1961.96	169	187	TRUE	-
Gene_Symbol=Fahd2a Fumarylacetoacetate hydrolase domain-containing protein 2A	IPI00121218	34671.7	1	6	6	19	0.000312	0.259	ALATQLPVIPR	R	S	0.95	2.21	0.542	0	6	0	0	2	1178.73	83	93	TRUE	-
Gene_Symbol=Fahd2a Fumarylacetoacetate hydrolase domain-containing protein 2A	IPI00121218	34671.7	1	6	6	19	0.000312	0.259	FSSSIVGPYDEIILPPESK	K	E	0.95	2.88	0.637	0	2	0	0	2	2078.07	136	154	TRUE	-
Gene_Symbol=Fahd2a Fumarylacetoacetate hydrolase domain-containing protein 2A	IPI00121218	34671.7	1	6	6	19	0.000312	0.259	GDEVQCEIEELGVIINK	K	V	0.95	2.15	0.561	0	2	0	0	2	1944.96	295	311	TRUE	-
Gene_Symbol=Fahd2a Fumarylacetoacetate hydrolase domain-containing protein 2A	IPI00121218	34671.7	1	6	6	19	0.000312	0.259	RALATQLPVIPR	R	S	0.95	2.29	0.681	0	1	0	0	2	1334.83	82	93	TRUE	-
Gene_Symbol=Fahd2a Fumarylacetoacetate hydrolase domain-containing protein 2A	IPI00121218	34671.7	1	6	6	19	0.000312	0.259	TFDTFCPLGPALVTK	K	D	0.95	2.58	0.651	0	5	0	0	2	1666.85	209	223	TRUE	-
Gene_Symbol=Fahd2a Fumarylacetoacetate hydrolase domain-containing protein 2A	IPI00121218	34671.7	1	6	6	19	0.000312	0.259	VICVGLNYADHCQEQNVR	K	V	0.95	2.14	0.706	0	3	0	0	2	2175.01	108	125	TRUE	-
Gene_Symbol=Ppp2r4 Serine/threonine-protein phosphatase 2A regulatory subunit B'	IPI00118723	36692.5	0.9	1	1	2	3.257e-05	0.0403	WIDETPPVDQPSR	R	F	0.95	2.14	0.638	0	2	0	0	2	1539.74	87	99	TRUE	-
Gene_Symbol=Cct7 T-complex protein 1 subunit eta	IPI00331174	59635.2	1	2	2	5	8.249e-05	0.0552	LPIGDVATQYFADR	K	D	0.95	2.51	0.624	0	2	0	0	2	1565.8	293	306	TRUE	-
Gene_Symbol=Cct7 T-complex protein 1 subunit eta	IPI00331174	59635.2	1	2	2	5	8.249e-05	0.0552	QLCDNAGFDATNILNK	R	L	0.95	2.32	0.466	0	3	0	0	2	1793.85	448	463	TRUE	-
Gene_Symbol=Hist2h4;Hist1h4b;Hist1h4c;Hist1h4k;Hist1h4a;Hist1h4i;Hist1h4j;Hist1h4f;Hist1h4h;4930558J22Rik;Hist4h4;Hist1h4d;Hist1h4m Histone H4	IPI00407339,IPI00621374,IPI00621789,IPI00623776,IPI00624840,IPI00624933,IPI00844736	11610.1	1	2	2	6	9.854e-05	0.171	ISGLIYEETR	R	G	0.95	3.33	0.646	0	3	0	0	2	1180.62	49	58	TRUE	-
Gene_Symbol=Hist2h4;Hist1h4b;Hist1h4c;Hist1h4k;Hist1h4a;Hist1h4i;Hist1h4j;Hist1h4f;Hist1h4h;4930558J22Rik;Hist4h4;Hist1h4d;Hist1h4m Histone H4	IPI00407339,IPI00621374,IPI00621789,IPI00623776,IPI00624840,IPI00624933,IPI00844736	11610.1	1	2	2	6	9.854e-05	0.171	VFLENVIR	K	D	0.95	2.49	0.423	0	3	0	0	2	989.578	63	70	TRUE	-
Gene_Symbol=Slc25a5 ADP/ATP translocase 2	IPI00127841	32914.6	1	2	2	7	0.000115	0.0805	AAYFGIYDTAK	R	G	0.95	2.41	0.7	0	4	0	0	2	1219.6	189	199	TRUE	-
Gene_Symbol=Slc25a5 ADP/ATP translocase 2	IPI00127841	32914.6	1	2	2	7	0.000115	0.0805	DFLAGGVAAAISK	K	T	0.95	3.08	0.362	0	3	0	0	2	1219.67	11	23	TRUE	-
Gene_Symbol=Rab1b Ras-related protein Rab-1B	IPI00133706	22169.9	1	2	2	4	6.555e-05	0.189	EFADSLGVPFLETSAK	K	N	0.95	2.1	0.548	0	1	0	0	2	1710.86	138	153	TRUE	-
Gene_Symbol=Rab1b Ras-related protein Rab-1B	IPI00133706	22169.9	1	2	2	4	6.555e-05	0.189	LLLIGDSGVGK	K	S	0.95	2.75	0.545	0	3	0	0	2	1071.64	11	21	TRUE	IPI00114560
Gene_Symbol=Rab1b Ras-related protein Rab-1B	IPI00133706	22169.9	1	2	2	4	6.555e-05	0.189	LQIWDTAGQER	K	F	0.95	2.63	0.558	0	13	0	0	2	1316.66	59	69	FALSE	IPI00113127,IPI00114560,IPI00116688,IPI00126042
Gene_Symbol=Rab21 Ras-related protein Rab-21	IPI00337980	24088.6	1	4	4	11	0.000181	0.266	DSNGAILVYDVTDEDSFQK	R	V	0.95	3.38	0.68	0	3	0	0	2	2115.97	89	107	TRUE	-
Gene_Symbol=Rab21 Ras-related protein Rab-21	IPI00337980	24088.6	1	4	4	11	0.000181	0.266	FHALGPIYYR	R	D	0.95	2.33	0.61	0	3	0	0	2	1236.65	79	88	TRUE	-
Gene_Symbol=Rab21 Ras-related protein Rab-21	IPI00337980	24088.6	1	4	4	11	0.000181	0.266	HVSIQEAESYAESVGAK	R	H	0.95	3.76	0.653	0	2	0	0	2	1804.87	139	155	TRUE	-
Gene_Symbol=Rab21 Ras-related protein Rab-21	IPI00337980	24088.6	1	4	4	11	0.000181	0.266	VNLAIWDTAGQER	R	F	0.95	3.57	0.54	0	3	0	0	2	1472.75	66	78	TRUE	-
Gene_Symbol=Rad51 DNA repair protein RAD51 homolog 1	IPI00118524,IPI00750989,IPI00756623	25980.1	0.9	1	1	1	1.64e-05	0.0675	YGLSGSDVLDNVAYAR	R	G	0.95	2.28	0.634	0	1	0	0	2	1699.83	58	73	TRUE	-
Gene_Symbol=2610030H06Rik ES cells cDNA, RIKEN full-length enriched library, clone:C330020E23 product:similar to RNA BINDING PROTEIN	IPI00132334,IPI00652117,IPI00762458	9316.1	0.9	1	1	2	3.257e-05	0.145	AALNALQPPEFR	K	N	0.95	2.15	0.561	0	2	0	0	2	1326.72	7	18	TRUE	-
Gene_Symbol=Sec31a SEC31-like 1	IPI00377592,IPI00850448	144056	0.999	1	1	1	1.64e-05	0.0113	TQACLCYICAGNVER	R	L	0.95	2.3	0.571	0	1	0	0	2	1814.8	779	793	TRUE	-
Gene_Symbol=Psmd5 26S proteasome non-ATPase regulatory subunit 5	IPI00457661	55954.9	1	7	7	18	0.000296	0.204	ALQSVVQAVPLHELR	R	E	0.95	3.3	0.528	0	2	0	0	2	1659.95	24	38	TRUE	-
Gene_Symbol=Psmd5 26S proteasome non-ATPase regulatory subunit 5	IPI00457661	55954.9	1	7	7	18	0.000296	0.204	AYLSEGPYYVKPVATTAVEGAD	R	-	0.95	2.32	0.613	0	2	0	0	2	2301.13	483	504	TRUE	-
Gene_Symbol=Psmd5 26S proteasome non-ATPase regulatory subunit 5	IPI00457661	55954.9	1	7	7	18	0.000296	0.204	IVENSEAVTEILNNAELLK	R	Q	0.95	3.74	0.673	0	3	0	0	2	2099.12	110	128	TRUE	-
Gene_Symbol=Psmd5 26S proteasome non-ATPase regulatory subunit 5	IPI00457661	55954.9	1	7	7	18	0.000296	0.204	LEAPLEELR	R	A	0.95	2.57	0.456	0	2	0	0	2	1069.59	15	23	TRUE	-
Gene_Symbol=Psmd5 26S proteasome non-ATPase regulatory subunit 5	IPI00457661	55954.9	1	7	7	18	0.000296	0.204	LLQAVEPIHLAR	R	N	0.95	3.11	0.591	0	3	0	0	2	1359.81	71	82	TRUE	-
Gene_Symbol=Psmd5 26S proteasome non-ATPase regulatory subunit 5	IPI00457661	55954.9	1	7	7	18	0.000296	0.204	TVAEIFGNSNYLR	K	L	0.95	2.15	0.498	0	3	0	0	2	1483.75	468	480	TRUE	-
Gene_Symbol=Psmd5 26S proteasome non-ATPase regulatory subunit 5	IPI00457661	55954.9	1	7	7	18	0.000296	0.204	VFTAIADQPWAQR	K	L	0.95	2.89	0.381	0	3	0	0	2	1502.78	417	429	TRUE	-
Gene_Symbol=Stoml2 Stomatin-like protein 2	IPI00115117	38366.9	1	2	2	2	3.257e-05	0.0878	DVQATDTSIEELGR	R	V	0.95	2.06	0.619	0	1	0	0	2	1533.74	336	349	TRUE	-
Gene_Symbol=Stoml2 Stomatin-like protein 2	IPI00115117	38366.9	1	2	2	2	3.257e-05	0.0878	NTVILFVPQQEAWVVER	R	M	0.95	2.19	0.642	0	1	0	0	2	2028.09	35	51	TRUE	-
Gene_Symbol=Pdia3 Protein disulfide-isomerase A3 precursor	IPI00230108	56662.4	1	10	10	33	0.000542	0.248	ALEQFLQEYFDGNLK	K	R	0.95	2.01	0.48	0	1	0	0	2	1814.9	348	362	TRUE	-
Gene_Symbol=Pdia3 Protein disulfide-isomerase A3 precursor	IPI00230108	56662.4	1	10	10	33	0.000542	0.248	ALEQFLQEYFDGNLKR	K	Y	0.95	2.51	0.639	0	2	0	0	2	1971	348	363	TRUE	-
Gene_Symbol=Pdia3 Protein disulfide-isomerase A3 precursor	IPI00230108	56662.4	1	10	10	33	0.000542	0.248	DLFSDGHSEFLK	R	A	0.95	2.34	0.57	0	6	0	0	2	1394.66	162	173	TRUE	-
Gene_Symbol=Pdia3 Protein disulfide-isomerase A3 precursor	IPI00230108	56662.4	1	10	10	33	0.000542	0.248	DLLTAYYDVDYEK	K	N	0.95	2.01	0.751	0	3	0	0	2	1607.75	259	271	TRUE	-
Gene_Symbol=Pdia3 Protein disulfide-isomerase A3 precursor	IPI00230108	56662.4	1	10	10	33	0.000542	0.248	ELNDFISYLQR	R	E	0.95	2.24	0.691	0	6	0	0	2	1397.71	472	482	TRUE	-
Gene_Symbol=Pdia3 Protein disulfide-isomerase A3 precursor	IPI00230108	56662.4	1	10	10	33	0.000542	0.248	FAHTNIESLVK	R	E	0.95	2.49	0.57	0	1	0	0	2	1258.68	184	194	TRUE	-
Gene_Symbol=Pdia3 Protein disulfide-isomerase A3 precursor	IPI00230108	56662.4	1	10	10	33	0.000542	0.248	FISDKDASVVGFFR	K	D	0.95	2.85	0.763	0	5	0	0	2	1587.82	148	161	TRUE	-
Gene_Symbol=Pdia3 Protein disulfide-isomerase A3 precursor	IPI00230108	56662.4	1	10	10	33	0.000542	0.248	FVMQEEFSR	K	D	0.95	2.06	0.482	0	1	0	0	2	1172.54	336	344	TRUE	-
Gene_Symbol=Pdia3 Protein disulfide-isomerase A3 precursor	IPI00230108	56662.4	1	10	10	33	0.000542	0.248	MDATANDVPSPYEVK	K	G	0.95	2.65	0.45	0	6	0	0	2	1636.75	434	448	TRUE	-
Gene_Symbol=Pdia3 Protein disulfide-isomerase A3 precursor	IPI00230108	56662.4	1	10	10	33	0.000542	0.248	TFSHELSDFGLESTTGEVPVVAIR	K	T	0.95	2.52	0.615	0	2	0	0	2	2591.3	306	329	TRUE	-
Gene_Symbol=Ddb1 DNA damage-binding protein 1	IPI00316740	126895	1	4	4	10	0.000164	0.0666	ALYYLQIHPQELR	R	Q	0.95	2.83	0.596	0	5	0	0	2	1643.89	515	527	TRUE	-
Gene_Symbol=Ddb1 DNA damage-binding protein 1	IPI00316740	126895	1	4	4	10	0.000164	0.0666	IEVQDSSGGTTALRPSASTQALSSSVSSSK	R	L	0.95	4.07	0.604	0	0	3	0	2	2938.46	740	769	TRUE	-
Gene_Symbol=Ddb1 DNA damage-binding protein 1	IPI00316740	126895	1	4	4	10	0.000164	0.0666	IGRPSETGIIGIIDPECR	R	M	0.95	2.58	0.576	0	0	1	0	2	1983.03	112	129	TRUE	-
Gene_Symbol=Ddb1 DNA damage-binding protein 1	IPI00316740	126895	1	4	4	10	0.000164	0.0666	LEIYVVTAEGLRPVK	R	E	0.95	2.45	0.546	0	1	0	0	2	1686.98	39	53	TRUE	-
Gene_Symbol=Slc25a1 NOD-derived CD11c +ve dendritic cells cDNA, RIKEN full-length enriched library, clone:F630026H16 product:solute carrier family 25 (mitochondrial carrier; citrate transporter), member 1, full insert sequence	IPI00276926	33984.3	0.9	1	1	2	3.257e-05	0.0386	GLSSLLYGSIPK	R	A	0.95	2.37	0.549	0	2	0	0	2	1234.7	86	97	TRUE	-
Gene_Symbol=Fh1 Isoform Mitochondrial of Fumarate hydratase, mitochondrial precursor	IPI00129928,IPI00759940	54353.1	0.996	1	1	3	4.951e-05	0.0355	IYELAAGGTAVGTGLNTR	R	I	0.95	3.44	0.607	0	3	0	0	2	1763.93	266	283	TRUE	-
Gene_Symbol=Amacr Alpha-methylacyl-CoA racemase	IPI00114331,IPI00607025	41701.1	0.9	1	1	1	1.64e-05	0.0368	ASFITDGEQLPSPR	R	P	0.95	2.01	0.655	0	1	0	0	1	1517.76	312	325	TRUE	-
Gene_Symbol=Ywhae 14-3-3 protein epsilon	IPI00118384	29157	1	4	4	15	0.000246	0.271	AAFDDAIAELDTLSEESYK	K	D	0.95	2.77	0.64	0	2	0	0	2	2087.97	197	215	TRUE	-
Gene_Symbol=Ywhae 14-3-3 protein epsilon	IPI00118384	29157	1	4	4	15	0.000246	0.271	AASDIAMTELPPTHPIR	K	L	0.95	3.3	0.643	0	2	0	0	2	1819.94	154	170	TRUE	-
Gene_Symbol=Ywhae 14-3-3 protein epsilon	IPI00118384	29157	1	4	4	15	0.000246	0.271	DSTLIMQLLR	K	D	0.95	2.25	0.266	0	10	0	0	2	1189.66	216	225	FALSE	IPI00116498,IPI00230707,IPI00408378,IPI00656269
Gene_Symbol=Ywhae 14-3-3 protein epsilon	IPI00118384	29157	1	4	4	15	0.000246	0.271	LICCDILDVLDK	K	H	0.95	2.99	0.553	0	7	0	0	2	1476.74	95	106	TRUE	-
Gene_Symbol=Ywhae 14-3-3 protein epsilon	IPI00118384	29157	1	4	4	15	0.000246	0.271	YLAEFATGNDR	R	K	0.95	2.81	0.629	0	4	0	0	2	1256.59	131	141	TRUE	-
Gene_Symbol=Ada Adenosine deaminase	IPI00261467	39974	1	1	1	2	3.257e-05	0.0455	VGHGYHTIEDEALYNR	R	L	0.95	2.68	0.684	0	2	0	0	2	1873.88	236	251	TRUE	-
Gene_Symbol=Mtx1 Metaxin-1	IPI00112327	35607.4	1	2	2	4	6.555e-05	0.101	SENEEELEKELYQEAR	K	E	0.95	2.32	0.702	0	2	0	0	2	1995.91	160	175	TRUE	-
Gene_Symbol=Mtx1 Metaxin-1	IPI00112327	35607.4	1	2	2	4	6.555e-05	0.101	TSNPWQSPSGTLPALR	K	T	0.95	2.25	0.576	0	2	0	0	2	1711.88	42	57	TRUE	-
Gene_Symbol=Vcp Transitional endoplasmic reticulum ATPase	IPI00622235	89306.8	1	10	10	28	0.00046	0.181	AIANECQANFISIK	K	G	0.95	2.43	0.506	0	3	0	0	2	1578.8	530	543	TRUE	-
Gene_Symbol=Vcp Transitional endoplasmic reticulum ATPase	IPI00622235	89306.8	1	10	10	28	0.00046	0.181	ELQELVQYPVEHPDK	R	F	0.95	2.89	0.56	0	3	0	0	2	1823.92	488	502	TRUE	-
Gene_Symbol=Vcp Transitional endoplasmic reticulum ATPase	IPI00622235	89306.8	1	10	10	28	0.00046	0.181	GILLYGPPGTGK	R	T	0.95	2.96	0.627	0	3	0	0	2	1172.67	240	251	TRUE	-
Gene_Symbol=Vcp Transitional endoplasmic reticulum ATPase	IPI00622235	89306.8	1	10	10	28	0.00046	0.181	GVLFYGPPGCGK	K	T	0.95	2.01	0.534	0	1	0	0	2	1251.62	513	524	TRUE	-
Gene_Symbol=Vcp Transitional endoplasmic reticulum ATPase	IPI00622235	89306.8	1	10	10	28	0.00046	0.181	LDQLIYIPLPDEK	R	S	0.95	2.67	0.562	0	3	0	0	2	1556.86	639	651	TRUE	-
Gene_Symbol=Vcp Transitional endoplasmic reticulum ATPase	IPI00622235	89306.8	1	10	10	28	0.00046	0.181	LGDVISIQPCPDVK	R	Y	0.95	3.27	0.59	0	3	0	0	2	1540.8	96	109	TRUE	-
Gene_Symbol=Vcp Transitional endoplasmic reticulum ATPase	IPI00622235	89306.8	1	10	10	28	0.00046	0.181	LIVDEAINEDNSVVSLSQPK	R	M	0.95	3.92	0.663	0	4	0	0	2	2170.12	26	45	TRUE	-
Gene_Symbol=Vcp Transitional endoplasmic reticulum ATPase	IPI00622235	89306.8	1	10	10	28	0.00046	0.181	NAPAIIFIDELDAIAPK	K	R	0.95	3.28	0.63	0	2	0	0	2	1811	296	312	TRUE	-
Gene_Symbol=Vcp Transitional endoplasmic reticulum ATPase	IPI00622235	89306.8	1	10	10	28	0.00046	0.181	QAAPCVLFFDELDSIAK	R	A	0.95	2.66	0.586	0	3	0	0	2	1923.95	568	584	TRUE	-
Gene_Symbol=Vcp Transitional endoplasmic reticulum ATPase	IPI00622235	89306.8	1	10	10	28	0.00046	0.181	WALSQSNPSALR	R	E	0.95	3.52	0.55	0	3	0	0	2	1329.69	454	465	TRUE	-
Gene_Symbol=H2-Ke6 Isoform Short of Estradiol 17-beta-dehydrogenase 8	IPI00115598,IPI00230550	26627.3	0.998	1	1	1	1.64e-05	0.0885	LAAEGAAVAACDLDGAAAQDTVR	R	L	0.95	3.16	0.59	0	1	0	0	2	2216.06	30	52	TRUE	-
Gene_Symbol=Sel1l Isoform 1 of Sel-1 homolog precursor	IPI00131143,IPI00224252	82716.7	0.977	1	1	1	1.64e-05	0.027	LVANHVASDISLTGGSVVQR	R	I	0.95	2.14	0.545	0	1	0	0	2	2023.09	268	287	TRUE	-
Gene_Symbol=Stx5a Isoform 2 of Syntaxin-5	IPI00331533,IPI00785417	34086	0.998	2	2	7	0.000115	0.143	APVSALPLAPNNLGGGPIILGAESR	R	A	0.95	2.16	0.585	0	4	0	0	2	2384.33	160	184	TRUE	-
Gene_Symbol=Stx5a Isoform 2 of Syntaxin-5	IPI00331533,IPI00785417	34086	0.998	2	2	7	0.000115	0.143	TSQQLQLIDEQDSYIQSR	R	A	0.95	2.71	0.548	0	3	0	0	2	2152.05	198	215	TRUE	-
Gene_Symbol=Ckap5 Cytoskeleton associated protein 5	IPI00317134,IPI00337930	225624	0.9	1	1	1	1.64e-05	0.00591	DAAFEALGTALK	R	V	0.95	2.21	0.622	0	1	0	0	2	1206.64	457	468	TRUE	-
Gene_Symbol=Arf5 ADP-ribosylation factor 5	IPI00221615	20512.1	0.9	1	1	3	4.951e-05	0.294	DAVLLVFANK	R	Q	0.95	2.9	0.614	0	5	0	0	2	1089.63	118	127	FALSE	IPI00221613,IPI00221614
Gene_Symbol=Arf5 ADP-ribosylation factor 5	IPI00221615	20512.1	0.9	1	1	3	4.951e-05	0.294	HYFQNTQGLIFVVDSNDR	R	E	0.95	2.13	0.564	0	1	0	0	2	2153.04	80	97	FALSE	IPI00221613,IPI00221614
Gene_Symbol=Arf5 ADP-ribosylation factor 5	IPI00221615	20512.1	0.9	1	1	3	4.951e-05	0.294	ILMVGLDAAGK	R	T	0.95	2.4	0.377	0	3	0	0	2	1087.62	20	30	FALSE	IPI00221613,IPI00221614
Gene_Symbol=Arf5 ADP-ribosylation factor 5	IPI00221615	20512.1	0.9	1	1	3	4.951e-05	0.294	NICFTVWDVGGQDK	K	I	0.95	2.02	0.625	0	3	0	0	2	1638.76	60	73	TRUE	-
Gene_Symbol=Tbcc Tubulin-specific chaperone C	IPI00122348	38106.7	0.9	1	1	2	3.257e-05	0.0469	QGQAALAQLQAVLTER	R	R	0.95	2.28	0.468	0	2	0	0	2	1696.93	111	126	TRUE	-
Gene_Symbol=Cnbp Isoform 2 of Cellular nucleic acid-binding protein	IPI00137229,IPI00330767,IPI00454151	18723.3	0.9	1	1	5	8.249e-05	0.0882	GFQFVSSSLPDICYR	R	C	0.95	2.48	0.727	0	5	0	0	2	1775.84	35	49	TRUE	-
Gene_Symbol=Capza1 F-actin capping protein subunit alpha-1	IPI00330063,IPI00653841,IPI00848950	32921.9	0.995	1	1	2	3.257e-05	0.035	LLLNNDNLLR	R	E	0.95	2.62	0.51	0	2	0	0	2	1197.7	38	47	TRUE	-
Gene_Symbol=Pafah1b1 Isoform 2 of Platelet-activating factor acetylhydrolase IB subunit alpha	IPI00227864	44469.5	1	2	2	4	6.555e-05	0.0716	LNEAKEEFTSGGPLGQK	K	R	0.95	2.19	0.614	0	1	0	0	2	1804.91	72	88	TRUE	-
Gene_Symbol=Pafah1b1 Isoform 2 of Platelet-activating factor acetylhydrolase IB subunit alpha	IPI00227864	44469.5	1	2	2	4	6.555e-05	0.0716	VWDYETGDFER	K	T	0.95	3.16	0.759	0	3	0	0	2	1416.61	134	144	TRUE	-
Gene_Symbol=Uqcrc2;4930408O21Rik Ubiquinol-cytochrome-c reductase complex core protein 2, mitochondrial precursor	IPI00119138	48218	1	3	3	6	9.854e-05	0.11	LPNGLVIASLENYAPLSR	K	I	0.95	2.54	0.548	0	2	0	0	2	1927.07	43	60	TRUE	-
Gene_Symbol=Uqcrc2;4930408O21Rik Ubiquinol-cytochrome-c reductase complex core protein 2, mitochondrial precursor	IPI00119138	48218	1	3	3	6	9.854e-05	0.11	NALANPLYCPDYR	K	M	0.95	2.6	0.433	0	3	0	0	2	1566.74	184	196	TRUE	-
Gene_Symbol=Uqcrc2;4930408O21Rik Ubiquinol-cytochrome-c reductase complex core protein 2, mitochondrial precursor	IPI00119138	48218	1	3	3	6	9.854e-05	0.11	TSAAPGGVPLQPQDLEFTK	K	L	0.95	2.02	0.619	0	1	0	0	2	1956.01	24	42	TRUE	-
Gene_Symbol=Pgk1;EG433594;EG668435 Phosphoglycerate kinase 1	IPI00555069	44533.1	0.998	1	1	3	4.951e-05	0.036	LGDVYVNDAFGTAHR	K	A	0.95	2.44	0.625	0	3	0	0	2	1634.79	157	171	TRUE	-
Gene_Symbol=Tyms Thymidylate synthase	IPI00130734	34941.1	1	2	2	3	4.951e-05	0.0814	DFLDSLGFSAR	R	Q	0.95	2.66	0.69	0	2	0	0	2	1227.6	110	120	TRUE	-
Gene_Symbol=Tyms Thymidylate synthase	IPI00130734	34941.1	1	2	2	3	4.951e-05	0.0814	QEGDLGPVYGFQWR	R	H	0.95	2.38	0.393	0	1	0	0	2	1651.79	121	134	TRUE	-
Gene_Symbol=Polr2d DNA-directed RNA polymerase II subunit RPB4	IPI00268215	16293.8	0.998	1	1	1	1.64e-05	0.106	AGDVEEDASQLIFPK	R	E	0.95	2.28	0.395	0	1	0	0	2	1618.8	10	24	TRUE	-
Gene_Symbol=Ogdh Isoform 4 of 2-oxoglutarate dehydrogenase E1 component, mitochondrial precursor	IPI00420882,IPI00626237,IPI00719841,IPI00845652	118163	1	1	1	5	8.249e-05	0.0193	NTNAGAPPGTAYQSPLSLSR	R	S	0.95	3.39	0.619	0	5	0	0	2	2002	82	101	TRUE	-
Gene_Symbol=Capzb Isoform 1 of F-actin capping protein subunit beta	IPI00406800	31328.5	1	2	2	3	4.951e-05	0.0975	GCWDSIHVVEVQEK	K	S	0.95	2.5	0.493	0	1	0	0	2	1685.8	146	159	TRUE	-
Gene_Symbol=Capzb Isoform 1 of F-actin capping protein subunit beta	IPI00406800	31328.5	1	2	2	3	4.951e-05	0.0975	LEVEANNAFDQYR	K	D	0.95	2	0.651	0	2	0	0	2	1568.73	96	108	TRUE	-
Gene_Symbol=Uqcrc1 Ubiquinol-cytochrome-c reductase complex core protein 1, mitochondrial precursor	IPI00111885,IPI00653598	52750.8	1	1	2	3	4.951e-05	0.0396	NALVSHLDGTTPVCEDIGR	R	S	0.95	3.94	0.581	0	2	1	0	2	2054	397	415	TRUE	-
Gene_Symbol=Spin1 In vitro fertilized eggs cDNA, RIKEN full-length enriched library, clone:7420421O20 product:spindlin, full insert sequence (Fragment)	IPI00117822,IPI00162994,IPI00620436	29624.5	1	6	6	22	0.000361	0.286	AVEHMFETEDGSKDEWR	K	G	0.95	2.17	0.796	0	1	0	0	2	2065.89	136	152	TRUE	-
Gene_Symbol=Spin1 In vitro fertilized eggs cDNA, RIKEN full-length enriched library, clone:7420421O20 product:spindlin, full insert sequence (Fragment)	IPI00117822,IPI00162994,IPI00620436	29624.5	1	6	6	22	0.000361	0.286	FDDDFHIYVYDLVK	K	T	0.95	2.71	0.53	0	1	0	0	2	1788.85	247	260	TRUE	-
Gene_Symbol=Spin1 In vitro fertilized eggs cDNA, RIKEN full-length enriched library, clone:7420421O20 product:spindlin, full insert sequence (Fragment)	IPI00117822,IPI00162994,IPI00620436	29624.5	1	6	6	22	0.000361	0.286	GTVLDQVPVNPSLYLIK	K	Y	0.95	2.33	0.522	0	8	0	0	2	1856.05	74	90	TRUE	-
Gene_Symbol=Spin1 In vitro fertilized eggs cDNA, RIKEN full-length enriched library, clone:7420421O20 product:spindlin, full insert sequence (Fragment)	IPI00117822,IPI00162994,IPI00620436	29624.5	1	6	6	22	0.000361	0.286	VSALEVLPDR	R	V	0.95	2.2	0.453	0	3	0	0	2	1098.62	108	117	TRUE	-
Gene_Symbol=Spin1 In vitro fertilized eggs cDNA, RIKEN full-length enriched library, clone:7420421O20 product:spindlin, full insert sequence (Fragment)	IPI00117822,IPI00162994,IPI00620436	29624.5	1	6	6	22	0.000361	0.286	YDGFDCVYGLELNK	K	D	0.95	2.5	0.705	0	3	0	0	2	1692.76	91	104	TRUE	-
Gene_Symbol=Spin1 In vitro fertilized eggs cDNA, RIKEN full-length enriched library, clone:7420421O20 product:spindlin, full insert sequence (Fragment)	IPI00117822,IPI00162994,IPI00620436	29624.5	1	6	6	22	0.000361	0.286	YDGFDCVYGLELNKDER	K	V	0.95	2.68	0.625	0	6	0	0	2	2092.93	91	107	TRUE	-
Gene_Symbol=Hsp90ab1 Heat shock protein 84b	IPI00229080	83266.3	1	3	3	13	0.000214	0.166	ADLINNLGTIAK	K	S	0.95	3.68	0.665	0	6	0	0	2	1242.71	96	107	FALSE	IPI00330804
Gene_Symbol=Hsp90ab1 Heat shock protein 84b	IPI00229080	83266.3	1	3	3	13	0.000214	0.166	ELISNASDALDK	R	I	0.95	2.23	0.542	0	1	0	0	2	1275.64	42	53	FALSE	IPI00129526
Gene_Symbol=Hsp90ab1 Heat shock protein 84b	IPI00229080	83266.3	1	3	3	13	0.000214	0.166	ELISNASDALDKIR	R	Y	0.95	3.48	0.541	0	6	0	0	2	1544.83	42	55	FALSE	IPI00129526
Gene_Symbol=Hsp90ab1 Heat shock protein 84b	IPI00229080	83266.3	1	3	3	13	0.000214	0.166	GVVDSEDLPLNISR	R	E	0.95	2.25	0.549	0	31	0	0	2	1513.79	379	392	FALSE	IPI00330804
Gene_Symbol=Hsp90ab1 Heat shock protein 84b	IPI00229080	83266.3	1	3	3	13	0.000214	0.166	HFSVEGQLEFR	K	A	0.95	2.8	0.569	0	6	0	0	2	1348.66	320	330	FALSE	IPI00330804
Gene_Symbol=Hsp90ab1 Heat shock protein 84b	IPI00229080	83266.3	1	3	3	13	0.000214	0.166	HLEINPDHPIVETLR	K	Q	0.95	2.55	0.612	0	6	0	0	2	1782.95	625	639	TRUE	-
Gene_Symbol=Hsp90ab1 Heat shock protein 84b	IPI00229080	83266.3	1	3	3	13	0.000214	0.166	NPDDITQEEYGEFYK	R	S	0.95	3.96	0.786	0	6	0	0	2	1847.8	292	306	TRUE	-
Gene_Symbol=Hsp90ab1 Heat shock protein 84b	IPI00229080	83266.3	1	3	3	13	0.000214	0.166	RAPFDLFENK	R	K	0.95	2.14	0.453	0	1	0	0	2	1236.64	338	347	TRUE	-
Gene_Symbol=Hsp90ab1 Heat shock protein 84b	IPI00229080	83266.3	1	3	3	13	0.000214	0.166	TLTLVDTGIGMTK	R	A	0.95	3.42	0.586	0	12	0	0	2	1349.74	83	95	FALSE	IPI00330804
Gene_Symbol=Hsp90ab1 Heat shock protein 84b	IPI00229080	83266.3	1	3	3	13	0.000214	0.166	VILHLKEDQTEYLEER	K	R	0.95	3.54	0.626	0	7	3	0	2	2015.05	181	196	FALSE	IPI00330804
Gene_Symbol=Rnf31 Muscle protein 534 (Fragment)	IPI00461570,IPI00468517,IPI00474602,IPI00762546,IPI00762888	20480.7	0.9	1	1	1	1.64e-05	0.109	YLHLAPQPADGEDLPAYQAR	R	L	0.95	2.57	0.22	0	0	1	0	2	2225.1	155	174	TRUE	-
Gene_Symbol=Dhrs7b Dehydrogenase/reductase	IPI00114878	34969.5	0.9	1	1	1	1.64e-05	0.0464	NAVVVVTGATSGLGR	R	E	0.95	2.93	0.672	0	1	0	0	2	1400.79	52	66	TRUE	-
Gene_Symbol=4432412L15Rik Paralemmin-3	IPI00316088	78769.2	0.557	1	1	1	1.64e-05	0.0123	RELEEEKLR	R	V	0.677	2	0.157	0	1	0	0	2	1201.65	44	52	TRUE	-
Gene_Symbol=Dlst Isoform 1 of Dihydrolipoyllysine-residue succinyltransferase component of 2- oxoglutarate dehydrogenase complex, mitochondrial precursor	IPI00134809	48976.5	0.998	2	2	4	6.555e-05	0.0705	ASAFALQEQPVVNAVIDDATK	K	E	0.95	3.46	0.327	0	3	0	0	2	2187.13	288	308	TRUE	-
Gene_Symbol=Dlst Isoform 1 of Dihydrolipoyllysine-residue succinyltransferase component of 2- oxoglutarate dehydrogenase complex, mitochondrial precursor	IPI00134809	48976.5	0.998	2	2	4	6.555e-05	0.0705	VEGGTPLFTLR	K	K	0.95	2.4	0.475	0	1	0	0	2	1189.66	135	145	TRUE	-
Gene_Symbol=Pcbp1 Poly(rC)-binding protein 1	IPI00128904	37480.2	0.998	1	1	2	3.257e-05	0.0927	ESTGAQVQVAGDMLPNSTER	R	A	0.95	2.34	0.705	0	1	0	0	2	2089.98	125	144	FALSE	IPI00127707,IPI00221796,IPI00221799
Gene_Symbol=Pcbp1 Poly(rC)-binding protein 1	IPI00128904	37480.2	0.998	1	1	2	3.257e-05	0.0927	IITLTGPTNAIFK	R	A	0.95	2.53	0.448	0	2	0	0	2	1388.82	58	70	TRUE	-
Gene_Symbol=Rps23 11 days embryo whole body cDNA, RIKEN full-length enriched library, clone:2700086E01 product:ribosomal protein S23, full insert sequence	IPI00131357,IPI00605025,IPI00750216,IPI00761494,IPI00762201	15484.1	0.9	1	1	3	4.951e-05	0.078	VANVSLLALYK	K	G	0.95	3.2	0.717	0	3	0	0	2	1190.71	123	133	TRUE	-
Gene_Symbol=Rps8 40S ribosomal protein S8	IPI00466820,IPI00475203,IPI00621229,IPI00828628	24188.4	1	5	5	13	0.000214	0.327	IIDVVYNASNNELVR	R	T	0.95	2.9	0.652	0	3	0	0	2	1718.91	78	92	TRUE	-
Gene_Symbol=Rps8 40S ribosomal protein S8	IPI00466820,IPI00475203,IPI00621229,IPI00828628	24188.4	1	5	5	13	0.000214	0.327	ISSLLEEQFQQGK	K	L	0.95	3.31	0.531	0	3	0	0	2	1506.78	158	170	TRUE	-
Gene_Symbol=Rps8 40S ribosomal protein S8	IPI00466820,IPI00475203,IPI00621229,IPI00828628	24188.4	1	5	5	13	0.000214	0.327	LDVGNFSWGSECCTR	R	K	0.95	2.42	0.849	0	3	0	0	2	1787.75	60	74	TRUE	-
Gene_Symbol=Rps8 40S ribosomal protein S8	IPI00466820,IPI00475203,IPI00621229,IPI00828628	24188.4	1	5	5	13	0.000214	0.327	NCIVLIDSTPYR	K	Q	0.95	3.2	0.667	0	3	0	0	2	1450.74	99	110	TRUE	-
Gene_Symbol=Rps8 40S ribosomal protein S8	IPI00466820,IPI00475203,IPI00621229,IPI00828628	24188.4	1	5	5	13	0.000214	0.327	QWYESHYALPLGR	R	K	0.95	2.49	0.606	0	1	0	0	2	1619.8	111	123	TRUE	-
Gene_Symbol=Rbbp5 NOD-derived CD11c +ve dendritic cells cDNA, RIKEN full-length enriched library, clone:F630106K17 product:retinoblastoma binding protein 5, full insert sequence	IPI00226384	59080.6	0.9	1	1	1	1.64e-05	0.0353	GSCFLINTADRIIRVYDGR	K	E	0.95	2.55	0.364	0	1	0	0	2	2226.15	210	228	TRUE	-
Gene_Symbol=Gmds GDP-mannose 4,6 dehydratase	IPI00169546	41967.2	1	6	6	14	0.00023	0.237	EAYNLFAVNGILFNHESPR	R	R	0.95	3.33	0.761	0	3	0	0	2	2191.09	195	213	TRUE	-
Gene_Symbol=Gmds GDP-mannose 4,6 dehydratase	IPI00169546	41967.2	1	6	6	14	0.00023	0.237	FYQASTSELYGK	K	V	0.95	2.23	0.662	0	2	0	0	2	1393.66	150	161	TRUE	-
Gene_Symbol=Gmds GDP-mannose 4,6 dehydratase	IPI00169546	41967.2	1	6	6	14	0.00023	0.237	ISFDLAEYTADVDGVGTLR	K	L	0.95	2.04	0.545	0	2	0	0	2	2042.01	116	134	TRUE	-
Gene_Symbol=Gmds GDP-mannose 4,6 dehydratase	IPI00169546	41967.2	1	6	6	14	0.00023	0.237	LHYGDLTDSTCLVK	K	I	0.95	2.52	0.641	0	1	0	0	2	1621.79	82	95	TRUE	-
Gene_Symbol=Gmds GDP-mannose 4,6 dehydratase	IPI00169546	41967.2	1	6	6	14	0.00023	0.237	VAFDELVR	R	E	0.95	2.09	0.564	0	3	0	0	2	948.516	349	356	TRUE	-
Gene_Symbol=Gmds GDP-mannose 4,6 dehydratase	IPI00169546	41967.2	1	6	6	14	0.00023	0.237	YYRPTEVDFLQGDCSK	K	A	0.95	2.91	0.613	0	3	0	0	2	1977.9	323	338	TRUE	-
Gene_Symbol=Gclm Glutamate--cysteine ligase regulatory subunit	IPI00114329	30517.2	0.9	1	1	4	6.555e-05	0.0547	TLNEWSSQISPDLVR	K	E	0.95	2.43	0.68	0	4	0	0	2	1744.89	50	64	TRUE	-
Gene_Symbol=Slc25a4 ADP/ATP translocase 1	IPI00115564,IPI00676622	27960.3	0.998	1	1	2	3.257e-05	0.0433	AAYFGVYDTAK	R	G	0.95	2.24	0.606	0	2	0	0	2	1205.58	189	199	TRUE	-
Gene_Symbol=Txndc5 Thioredoxin domain-containing protein 5 precursor	IPI00163011	46397.3	0.998	1	1	1	1.64e-05	0.0264	DLDSLHSFVLR	R	Q	0.95	2.02	0.608	0	1	0	0	2	1301.69	401	411	TRUE	-
Gene_Symbol=Akr1a4 Alcohol dehydrogenase	IPI00466128	36569.2	1	5	5	14	0.00023	0.24	DAGHPLYPFNDPY	R	-	0.95	2.07	0.634	0	1	0	0	2	1505.67	313	325	TRUE	-
Gene_Symbol=Akr1a4 Alcohol dehydrogenase	IPI00466128	36569.2	1	5	5	14	0.00023	0.24	GLEVTAYSPLGSSDR	R	A	0.95	3.04	0.637	0	6	0	0	2	1551.77	204	218	TRUE	-
Gene_Symbol=Akr1a4 Alcohol dehydrogenase	IPI00466128	36569.2	1	5	5	14	0.00023	0.24	HIDCASVYGNETEIGEALK	R	E	0.95	2.55	0.632	0	2	0	0	2	2105.98	43	61	TRUE	-
Gene_Symbol=Akr1a4 Alcohol dehydrogenase	IPI00466128	36569.2	1	5	5	14	0.00023	0.24	HPDEPVLLEEPVVLALAEK	R	H	0.95	3.48	0.483	0	0	2	0	2	2098.14	222	240	TRUE	-
Gene_Symbol=Akr1a4 Alcohol dehydrogenase	IPI00466128	36569.2	1	5	5	14	0.00023	0.24	QIDDVLSVASVR	R	P	0.95	2.84	0.603	0	3	0	0	1	1301.71	168	179	TRUE	-
Gene_Symbol=LOC677429;9630033F20Rik Uncharacterized protein C12orf5 homolog	IPI00227451	29173	0.998	1	1	3	4.951e-05	0.0632	IIQGQGVDAPLSETGFR	K	Q	0.95	2.18	0.488	0	3	0	0	2	1787.93	21	37	TRUE	-
Gene_Symbol=Rps13;EG625298 40S ribosomal protein S13	IPI00125901,IPI00673997,IPI00751092	17231.5	0.999	1	1	2	3.257e-05	0.0795	GLTPSQIGVILR	K	D	0.95	2.64	0.495	0	2	0	0	2	1253.76	44	55	TRUE	-
Gene_Symbol=Atp6v1e1 Vacuolar ATP synthase subunit E 1	IPI00119115	26140.3	0.9	1	1	6	9.854e-05	0.062	ARDDLITDLLNEAK	R	Q	0.95	3.26	0.552	0	6	0	0	2	1586.84	86	99	TRUE	-
Gene_Symbol=Tmem109 Transmembrane protein 109 precursor	IPI00153101	26289.3	0.9	1	1	1	1.64e-05	0.0494	ETSADILTQIGR	K	S	0.95	2.17	0.482	0	1	0	0	2	1303.69	48	59	TRUE	-
Gene_Symbol=Sgms2 Phosphatidylcholine:ceramide cholinephosphotransferase 2	IPI00187570	42231.6	0.9	1	1	1	1.64e-05	0.0301	LNGDSQAKIQR	K	I	0.95	2.08	0.355	0	1	0	0	2	1229.66	192	202	TRUE	-
Gene_Symbol=Nat13 Isoform 4 of N-acetyltransferase NAT13	IPI00400163,IPI00753284,IPI00845843	19396.9	1	3	3	6	9.854e-05	0.243	LAYFNDIAVGAVCCR	K	V	0.95	2.31	0.638	0	2	0	0	2	1728.82	48	62	TRUE	-
Gene_Symbol=Nat13 Isoform 4 of N-acetyltransferase NAT13	IPI00400163,IPI00753284,IPI00845843	19396.9	1	3	3	6	9.854e-05	0.243	LNQVIFPVSYNDK	R	F	0.95	3.14	0.709	0	3	0	0	2	1536.81	22	34	TRUE	-
Gene_Symbol=Nat13 Isoform 4 of N-acetyltransferase NAT13	IPI00400163,IPI00753284,IPI00845843	19396.9	1	3	3	6	9.854e-05	0.243	LYIMTLGCLAPYR	R	R	0.896	2.28	0.204	0	1	0	0	2	1586.81	72	84	TRUE	-
Gene_Symbol=Aldh7a1 13 days embryo liver cDNA, RIKEN full-length enriched library, clone:I920089D15 product:aldehyde dehydrogenase family 7, member A1, full insert sequence	IPI00230084	58843.7	1	12	15	42	0.00069	0.321	AWNIWADIPAPK	K	R	0.95	2.17	0.546	0	1	0	0	2	1381.73	98	109	TRUE	-
Gene_Symbol=Aldh7a1 13 days embryo liver cDNA, RIKEN full-length enriched library, clone:I920089D15 product:aldehyde dehydrogenase family 7, member A1, full insert sequence	IPI00230084	58843.7	1	12	15	42	0.00069	0.321	EDNEGVYNGSWGGR	R	G	0.95	2.42	0.639	0	3	0	0	2	1539.65	49	62	TRUE	-
Gene_Symbol=Aldh7a1 13 days embryo liver cDNA, RIKEN full-length enriched library, clone:I920089D15 product:aldehyde dehydrogenase family 7, member A1, full insert sequence	IPI00230084	58843.7	1	12	15	42	0.00069	0.321	FQDEEEVFEWNNEVK	K	Q	0.95	4.33	0.722	0	3	0	0	2	1941.85	438	452	TRUE	-
Gene_Symbol=Aldh7a1 13 days embryo liver cDNA, RIKEN full-length enriched library, clone:I920089D15 product:aldehyde dehydrogenase family 7, member A1, full insert sequence	IPI00230084	58843.7	1	12	15	42	0.00069	0.321	GAPTTSLVSVAVTK	K	I	0.95	3.07	0.551	0	3	0	0	2	1330.76	219	232	TRUE	-
Gene_Symbol=Aldh7a1 13 days embryo liver cDNA, RIKEN full-length enriched library, clone:I920089D15 product:aldehyde dehydrogenase family 7, member A1, full insert sequence	IPI00230084	58843.7	1	12	15	42	0.00069	0.321	GEVITTYCPANNEPIAR	R	V	0.95	3.93	0.716	0	7	1	0	2	1904.92	63	79	TRUE	-
Gene_Symbol=Aldh7a1 13 days embryo liver cDNA, RIKEN full-length enriched library, clone:I920089D15 product:aldehyde dehydrogenase family 7, member A1, full insert sequence	IPI00230084	58843.7	1	12	15	42	0.00069	0.321	GSDCGIVNVNIPTSGAEIGGAFGGEK	K	H	0.95	3.62	0.757	0	3	0	0	2	2506.19	475	500	TRUE	-
Gene_Symbol=Aldh7a1 13 days embryo liver cDNA, RIKEN full-length enriched library, clone:I920089D15 product:aldehyde dehydrogenase family 7, member A1, full insert sequence	IPI00230084	58843.7	1	12	15	42	0.00069	0.321	LFLHESIHNEVVDR	R	L	0.95	3.79	0.588	0	3	1	0	2	1707.88	336	349	TRUE	-
Gene_Symbol=Aldh7a1 13 days embryo liver cDNA, RIKEN full-length enriched library, clone:I920089D15 product:aldehyde dehydrogenase family 7, member A1, full insert sequence	IPI00230084	58843.7	1	12	15	42	0.00069	0.321	MIGGPTLPSER	R	P	0.95	2.03	0.475	0	1	0	0	1	1157.6	163	173	TRUE	-
Gene_Symbol=Aldh7a1 13 days embryo liver cDNA, RIKEN full-length enriched library, clone:I920089D15 product:aldehyde dehydrogenase family 7, member A1, full insert sequence	IPI00230084	58843.7	1	12	15	42	0.00069	0.321	RSTCTINYSTSLPLAQGIK	R	F	0.95	2.22	0.603	0	2	0	0	2	2110.1	519	537	TRUE	-
Gene_Symbol=Aldh7a1 13 days embryo liver cDNA, RIKEN full-length enriched library, clone:I920089D15 product:aldehyde dehydrogenase family 7, member A1, full insert sequence	IPI00230084	58843.7	1	12	15	42	0.00069	0.321	STCTINYSTSLPLAQGIK	R	F	0.95	3.41	0.636	0	5	0	0	2	1954	520	537	TRUE	-
Gene_Symbol=Aldh7a1 13 days embryo liver cDNA, RIKEN full-length enriched library, clone:I920089D15 product:aldehyde dehydrogenase family 7, member A1, full insert sequence	IPI00230084	58843.7	1	12	15	42	0.00069	0.321	VGNPWDPNILYGPLHTK	R	Q	0.95	2.64	0.578	0	2	1	0	2	1921	359	375	TRUE	-
Gene_Symbol=Aldh7a1 13 days embryo liver cDNA, RIKEN full-length enriched library, clone:I920089D15 product:aldehyde dehydrogenase family 7, member A1, full insert sequence	IPI00230084	58843.7	1	12	15	42	0.00069	0.321	VNLLSFTGSTQVGK	R	E	0.95	2.6	0.579	0	6	0	0	2	1450.79	267	280	TRUE	-
Gene_Symbol=Vps4a Vacuolar protein sorting-associating protein 4A	IPI00312172	48890.3	0.9	1	1	1	1.64e-05	0.032	TEGYSGADISIIVR	K	D	0.836	2.36	0.188	0	1	0	0	2	1480.76	326	339	TRUE	-
Gene_Symbol=Gmppb 2 days neonate thymus thymic cells cDNA, RIKEN full-length enriched library, clone:E430010H19 product:GDP-MANNOSE PYROPHOSPHORYLASE B homolog	IPI00113992	39898.2	0.9	1	1	2	3.257e-05	0.05	LYSGPGIVGNVLVDPSAR	R	I	0.95	2.59	0.672	0	2	0	0	2	1813.98	244	261	TRUE	-
Gene_Symbol=Fbxw16 F-box and WD-40 domain protein 16	IPI00844813	53605.3	1	5	6	25	0.000411	0.162	EIPVEFEFR	K	A	0.95	2.05	0.453	0	1	0	0	2	1165.59	92	100	TRUE	-
Gene_Symbol=Fbxw16 F-box and WD-40 domain protein 16	IPI00844813	53605.3	1	5	6	25	0.000411	0.162	HNVFPYAIDELHCSPQNK	R	W	0.95	3.32	0.737	0	4	1	0	2	2169.02	229	246	TRUE	-
Gene_Symbol=Fbxw16 F-box and WD-40 domain protein 16	IPI00844813	53605.3	1	5	6	25	0.000411	0.162	IPDLHLISR	R	H	0.95	2.13	0.463	0	1	0	0	2	1063.63	220	228	TRUE	-
Gene_Symbol=Fbxw16 F-box and WD-40 domain protein 16	IPI00844813	53605.3	1	5	6	25	0.000411	0.162	LQTFQYCPEQIFR	R	L	0.95	3.02	0.571	0	10	0	0	2	1729.84	375	387	TRUE	-
Gene_Symbol=Fbxw16 F-box and WD-40 domain protein 16	IPI00844813	53605.3	1	5	6	25	0.000411	0.162	NWNALASSDVLWR	K	K	0.95	2.06	0.564	0	20	0	0	2	1531.77	31	43	FALSE	IPI00652362
Gene_Symbol=Fbxw16 F-box and WD-40 domain protein 16	IPI00844813	53605.3	1	5	6	25	0.000411	0.162	TSEFSDPVSTSLK	R	F	0.95	3.35	0.695	0	8	0	0	2	1397.68	270	282	TRUE	-
Gene_Symbol=Atg5 Autophagy protein 5	IPI00114936	32384.9	0.9	1	1	1	1.64e-05	0.0546	IPTCFTLYQDEITER	R	E	0.95	2.5	0.648	0	1	0	0	2	1885.9	16	30	TRUE	-
Gene_Symbol=Ube1l2 Ubiquitin-activating enzyme E1-like protein 2	IPI00226815	117951	0.998	1	1	1	1.64e-05	0.0124	ALQLLHCFPLETR	K	L	0.95	2.3	0.652	0	1	0	0	2	1597.85	715	727	TRUE	-
Gene_Symbol=Srm Spermidine synthase	IPI00136912	33976.9	1	3	3	7	0.000115	0.103	AAFVLPEFTR	R	K	0.95	2.13	0.422	0	1	0	0	2	1150.63	286	295	TRUE	-
Gene_Symbol=Srm Spermidine synthase	IPI00136912	33976.9	1	3	3	7	0.000115	0.103	VLIIGGGDGGVLR	K	E	0.95	2.4	0.324	0	3	0	0	2	1225.73	97	109	TRUE	-
Gene_Symbol=Srm Spermidine synthase	IPI00136912	33976.9	1	3	3	7	0.000115	0.103	YQDILVFR	R	S	0.95	2.12	0.414	0	3	0	0	2	1053.57	48	55	TRUE	-
Gene_Symbol=Zp1 Zona pellucida sperm-binding protein 1 precursor	IPI00310464	68704.9	1	1	1	1	1.64e-05	0.0241	TFSSYYQGSDYPLVR	K	L	0.95	2.25	0.603	0	1	0	0	2	1782.83	408	422	TRUE	-
Gene_Symbol=Cdo1 Cysteine dioxygenase type 1	IPI00134144	23008.2	0.9	1	1	3	4.951e-05	0.075	ENQCAYINDSIGLHR	R	V	0.95	2.69	0.681	0	3	0	0	2	1789.83	127	141	TRUE	-
Gene_Symbol=LOC675088;EG621100;Rpl27;LOC669376 60S ribosomal protein L27	IPI00122421,IPI00626531,IPI00674087	15372.8	0.998	1	1	1	1.64e-05	0.159	NIDDGTSDRPYSHALVAGIDR	K	Y	0.95	3.32	0.614	0	0	1	0	2	2272.1	24	44	TRUE	-
Gene_Symbol=Crym Mu-crystallin homolog	IPI00120030	33504.9	0.9	1	1	3	4.951e-05	0.0479	APAFLSAEEVQDHLR	R	S	0.95	3.16	0.753	0	3	0	0	2	1682.85	4	18	TRUE	-
Gene_Symbol=Hspa4 Heat shock 70 kDa protein 4	IPI00331556	94115.4	1	2	2	6	9.854e-05	0.0488	AGGIETIANEYSDR	R	C	0.95	2.79	0.686	0	3	0	0	2	1495.7	20	33	TRUE	-
Gene_Symbol=Hspa4 Heat shock 70 kDa protein 4	IPI00331556	94115.4	1	2	2	6	9.854e-05	0.0488	GCALQCAILSPAFK	R	V	0.95	2.82	0.581	0	1	0	0	2	1535.77	375	388	FALSE	IPI00123802,IPI00224109,IPI00830204
Gene_Symbol=Hspa4 Heat shock 70 kDa protein 4	IPI00331556	94115.4	1	2	2	6	9.854e-05	0.0488	VLATAFDTTLGGR	K	K	0.95	2.81	0.735	0	3	0	0	2	1321.71	222	234	TRUE	-
Gene_Symbol=Psmb5 proteasome (prosome, macropain) subunit, beta type 5	IPI00317902	28515	1	3	3	6	9.854e-05	0.148	DAYSGGAVNLYHVR	R	E	0.95	3.59	0.677	0	3	0	0	2	1521.74	226	239	TRUE	-
Gene_Symbol=Psmb5 proteasome (prosome, macropain) subunit, beta type 5	IPI00317902	28515	1	3	3	6	9.854e-05	0.148	FLHGVIVAADSR	K	A	0.95	2.74	0.574	0	2	0	0	2	1284.71	67	78	TRUE	-
Gene_Symbol=Psmb5 proteasome (prosome, macropain) subunit, beta type 5	IPI00317902	28515	1	3	3	6	9.854e-05	0.148	GPGLYYVDSEGNR	R	I	0.947	2.58	0.2	0	1	0	0	2	1426.66	167	179	TRUE	-
Gene_Symbol=Psmf1 Proteasome inhibitor PI31 subunit	IPI00403055,IPI00653095	29647.4	1	4	4	10	0.000164	0.207	DPLSPFAVGGDDLDPFGCQR	R	G	0.95	2.26	0.583	0	1	0	0	2	2162.98	186	205	TRUE	-
Gene_Symbol=Psmf1 Proteasome inhibitor PI31 subunit	IPI00403055,IPI00653095	29647.4	1	4	4	10	0.000164	0.207	SGIITPIHEQWEK	R	A	0.95	2.79	0.662	0	3	0	0	2	1537.8	136	148	TRUE	-
Gene_Symbol=Psmf1 Proteasome inhibitor PI31 subunit	IPI00403055,IPI00653095	29647.4	1	4	4	10	0.000164	0.207	VLIDPSSGLPNR	R	L	0.95	2.35	0.451	0	3	0	0	2	1267.7	220	231	TRUE	-
Gene_Symbol=Psmf1 Proteasome inhibitor PI31 subunit	IPI00403055,IPI00653095	29647.4	1	4	4	10	0.000164	0.207	VLIDPSSGLPNRLPPGAVPPGAR	R	F	0.95	3.98	0.684	0	0	3	0	2	2280.28	220	242	TRUE	-
Gene_Symbol=Mgst3 Microsomal glutathione S-transferase 3	IPI00132002	16940	1	3	3	13	0.000214	0.183	IASGLGLAWIIGR	R	V	0.95	3.09	0.544	0	2	0	0	2	1326.79	85	97	TRUE	-
Gene_Symbol=Mgst3 Microsomal glutathione S-transferase 3	IPI00132002	16940	1	3	3	13	0.000214	0.183	VLYAYGYYTGDPSK	R	R	0.95	3.38	0.621	0	9	0	0	2	1596.76	98	111	TRUE	-
Gene_Symbol=Mgst3 Microsomal glutathione S-transferase 3	IPI00132002	16940	1	3	3	13	0.000214	0.183	VLYAYGYYTGDPSKR	R	Y	0.95	2.1	0.49	0	2	0	0	2	1752.86	98	112	TRUE	-
Gene_Symbol=2410004A20Rik ES cells cDNA, RIKEN full-length enriched library, clone:2410004A20 product:hypothetical Alanine-rich region containing protein, full insert sequence	IPI00109600	47974.8	1	12	15	49	0.000805	0.377	AATQPAPVQVCQEATQLAPVK	K	V	0.95	2.94	0.734	0	6	0	0	2	2207.15	260	280	TRUE	-
Gene_Symbol=2410004A20Rik ES cells cDNA, RIKEN full-length enriched library, clone:2410004A20 product:hypothetical Alanine-rich region containing protein, full insert sequence	IPI00109600	47974.8	1	12	15	49	0.000805	0.377	AEIWIFGPPPFR	R	R	0.95	2.11	0.391	0	4	0	0	2	1429.76	84	95	TRUE	-
Gene_Symbol=2410004A20Rik ES cells cDNA, RIKEN full-length enriched library, clone:2410004A20 product:hypothetical Alanine-rich region containing protein, full insert sequence	IPI00109600	47974.8	1	12	15	49	0.000805	0.377	EAAPQQASVQEEVREAATEQAPVQEVR	R	E	0.95	2.59	0.48	0	0	5	0	2	2950.45	181	207	TRUE	-
Gene_Symbol=2410004A20Rik ES cells cDNA, RIKEN full-length enriched library, clone:2410004A20 product:hypothetical Alanine-rich region containing protein, full insert sequence	IPI00109600	47974.8	1	12	15	49	0.000805	0.377	EAATEQAPVQEVSEAATEQAPVQEVNEAATEQASVQAVR	R	E	0.95	2.68	0.627	0	0	2	2	2	4065.95	208	246	TRUE	-
Gene_Symbol=2410004A20Rik ES cells cDNA, RIKEN full-length enriched library, clone:2410004A20 product:hypothetical Alanine-rich region containing protein, full insert sequence	IPI00109600	47974.8	1	12	15	49	0.000805	0.377	FQTLVPLDHK	R	Q	0.95	2.04	0.438	0	2	0	0	2	1197.66	7	16	TRUE	-
Gene_Symbol=2410004A20Rik ES cells cDNA, RIKEN full-length enriched library, clone:2410004A20 product:hypothetical Alanine-rich region containing protein, full insert sequence	IPI00109600	47974.8	1	12	15	49	0.000805	0.377	KAATQPAPVQVCQEATQLAPVK	R	V	0.95	2.31	0.577	0	1	0	0	2	2335.24	259	280	TRUE	-
Gene_Symbol=2410004A20Rik ES cells cDNA, RIKEN full-length enriched library, clone:2410004A20 product:hypothetical Alanine-rich region containing protein, full insert sequence	IPI00109600	47974.8	1	12	15	49	0.000805	0.377	LLEIMFGK	R	D	0.95	2.18	0.416	0	1	0	0	2	950.539	50	57	TRUE	-
Gene_Symbol=2410004A20Rik ES cells cDNA, RIKEN full-length enriched library, clone:2410004A20 product:hypothetical Alanine-rich region containing protein, full insert sequence	IPI00109600	47974.8	1	12	15	49	0.000805	0.377	LMEIEALEAGVER	K	R	0.95	4	0.517	0	9	0	0	2	1459.75	113	125	TRUE	-
Gene_Symbol=2410004A20Rik ES cells cDNA, RIKEN full-length enriched library, clone:2410004A20 product:hypothetical Alanine-rich region containing protein, full insert sequence	IPI00109600	47974.8	1	12	15	49	0.000805	0.377	MLTDLAHYCR	R	M	0.95	2.44	0.437	0	3	0	0	2	1279.59	101	110	TRUE	-
Gene_Symbol=2410004A20Rik ES cells cDNA, RIKEN full-length enriched library, clone:2410004A20 product:hypothetical Alanine-rich region containing protein, full insert sequence	IPI00109600	47974.8	1	12	15	49	0.000805	0.377	QGTLFEIIGEPK	K	L	0.95	2.99	0.45	0	6	0	0	2	1331.72	17	28	TRUE	-
Gene_Symbol=2410004A20Rik ES cells cDNA, RIKEN full-length enriched library, clone:2410004A20 product:hypothetical Alanine-rich region containing protein, full insert sequence	IPI00109600	47974.8	1	12	15	49	0.000805	0.377	RAEIWIFGPPPFR	R	R	0.95	2.41	0.64	0	2	0	0	2	1585.86	83	95	TRUE	-
Gene_Symbol=2410004A20Rik ES cells cDNA, RIKEN full-length enriched library, clone:2410004A20 product:hypothetical Alanine-rich region containing protein, full insert sequence	IPI00109600	47974.8	1	12	15	49	0.000805	0.377	WFHVECLEDPKR	K	L	0.95	2.74	0.492	0	5	1	0	2	1615.77	32	43	TRUE	-
Gene_Symbol=EG382156 hypothetical protein LOC382156	IPI00381322	53980.9	1	2	2	2	3.257e-05	0.152	ILSYLDAYSLLQVAQVNK	K	N	0.95	3.11	0.686	0	4	0	0	2	2038.12	13	30	FALSE	IPI00652362
Gene_Symbol=EG382156 hypothetical protein LOC382156	IPI00381322	53980.9	1	2	2	2	3.257e-05	0.152	LQTFQYCPEEIWK	R	L	0.95	2.52	0.535	0	1	0	0	2	1741.83	375	387	TRUE	-
Gene_Symbol=EG382156 hypothetical protein LOC382156	IPI00381322	53980.9	1	2	2	2	3.257e-05	0.152	NWNELASSDVLWR	K	R	0.95	2.93	0.59	0	13	0	0	2	1589.77	31	43	FALSE	IPI00221970,IPI00224866,IPI00462464,IPI00785224
Gene_Symbol=EG382156 hypothetical protein LOC382156	IPI00381322	53980.9	1	2	2	2	3.257e-05	0.152	PSEFSAPVSTVLEVPLIR	R	K	0.95	2.69	0.539	0	1	0	0	1	1941.07	270	287	TRUE	-
Gene_Symbol=EG382156 hypothetical protein LOC382156	IPI00381322	53980.9	1	2	2	2	3.257e-05	0.152	VFYMSSLLR	K	P	0.95	2.1	0.679	0	8	0	0	2	1115.59	261	269	FALSE	IPI00221970,IPI00224866,IPI00471457,IPI00785224
Gene_Symbol=Hsp90b1 Endoplasmin precursor	IPI00129526	92460.6	1	15	17	60	0.000986	0.257	EEASDYLELDTIK	K	N	0.95	3.95	0.707	0	3	0	0	2	1525.73	253	265	TRUE	-
Gene_Symbol=Hsp90b1 Endoplasmin precursor	IPI00129526	92460.6	1	15	17	60	0.000986	0.257	ELISNASDALDK	R	I	0.95	2.23	0.542	0	1	0	0	2	1275.64	103	114	TRUE	IPI00229080
Gene_Symbol=Hsp90b1 Endoplasmin precursor	IPI00129526	92460.6	1	15	17	60	0.000986	0.257	ELISNASDALDKIR	R	L	0.95	3.48	0.541	0	6	0	0	2	1544.83	103	116	TRUE	IPI00229080
Gene_Symbol=Hsp90b1 Endoplasmin precursor	IPI00129526	92460.6	1	15	17	60	0.000986	0.257	EVEEDEYKAFYK	K	S	0.95	2.15	0.629	0	2	0	0	2	1549.71	349	360	TRUE	-
Gene_Symbol=Hsp90b1 Endoplasmin precursor	IPI00129526	92460.6	1	15	17	60	0.000986	0.257	FAFQAEVNR	K	M	0.95	2.64	0.464	0	3	0	0	2	1081.54	76	84	TRUE	-
Gene_Symbol=Hsp90b1 Endoplasmin precursor	IPI00129526	92460.6	1	15	17	60	0.000986	0.257	FQSSHHSTDITSLDQYVER	R	M	0.95	4.03	0.712	0	6	6	0	2	2250.04	512	530	TRUE	-
Gene_Symbol=Hsp90b1 Endoplasmin precursor	IPI00129526	92460.6	1	15	17	60	0.000986	0.257	GLFDEYGSK	R	K	0.95	2.27	0.411	0	2	0	0	2	1015.47	396	404	TRUE	-
Gene_Symbol=Hsp90b1 Endoplasmin precursor	IPI00129526	92460.6	1	15	17	60	0.000986	0.257	GVVDSDDLPLNVSR	K	E	0.95	2.38	0.674	0	6	0	0	2	1485.76	435	448	TRUE	-
Gene_Symbol=Hsp90b1 Endoplasmin precursor	IPI00129526	92460.6	1	15	17	60	0.000986	0.257	IADEKYNDTFWK	K	E	0.95	2.84	0.658	0	3	0	0	2	1529.73	475	486	TRUE	-
Gene_Symbol=Hsp90b1 Endoplasmin precursor	IPI00129526	92460.6	1	15	17	60	0.000986	0.257	LISLTDENALAGNEELTVK	R	I	0.95	4.71	0.708	0	3	0	0	2	2030.07	117	135	TRUE	-
Gene_Symbol=Hsp90b1 Endoplasmin precursor	IPI00129526	92460.6	1	15	17	60	0.000986	0.257	LTESPCALVASQYGWSGNMER	R	I	0.95	3.19	0.753	0	3	0	0	2	2356.07	640	660	TRUE	-
Gene_Symbol=Hsp90b1 Endoplasmin precursor	IPI00129526	92460.6	1	15	17	60	0.000986	0.257	NLLHVTDTGVGMTR	K	E	0.95	3.05	0.519	0	3	0	0	2	1513.78	143	156	TRUE	-
Gene_Symbol=Hsp90b1 Endoplasmin precursor	IPI00129526	92460.6	1	15	17	60	0.000986	0.257	SILFVPTSAPR	K	G	0.95	2.64	0.4	0	5	0	0	2	1187.68	385	395	TRUE	-
Gene_Symbol=Hsp90b1 Endoplasmin precursor	IPI00129526	92460.6	1	15	17	60	0.000986	0.257	TDDEVVQREEEAIQLDGLNASQIR	R	E	0.95	2.03	0.563	0	1	3	0	2	2728.34	44	67	TRUE	-
Gene_Symbol=Hsp90b1 Endoplasmin precursor	IPI00129526	92460.6	1	15	17	60	0.000986	0.257	YSQFINFPIYVWSSK	K	T	0.95	2.01	0.533	0	4	0	0	2	1878.94	271	285	TRUE	-
Gene_Symbol=Tcl1b1 TCL1B1 protein	IPI00116164	13572.6	0.9	1	1	3	4.951e-05	0.102	NIYWATDGTHWR	R	L	0.95	3.4	0.638	0	3	0	0	2	1519.71	85	96	TRUE	-
Gene_Symbol=Lsm3 U6 snRNA-associated Sm-like protein LSm3	IPI00230388	11827.5	0.9	1	1	2	3.257e-05	0.118	GDGVVLVAPPLR	R	V	0.95	2.67	0.545	0	2	0	0	2	1192.71	89	100	TRUE	-
Gene_Symbol=Anxa7 Annexin A7	IPI00114017	49922.8	1	6	7	22	0.000361	0.147	CYQLEFGR	R	D	0.95	2.28	0.671	0	2	0	0	2	1072.49	273	280	TRUE	-
Gene_Symbol=Anxa7 Annexin A7	IPI00114017	49922.8	1	6	7	22	0.000361	0.147	EFSGYVESGLK	R	T	0.95	2.13	0.429	0	3	0	0	2	1215.59	373	383	TRUE	-
Gene_Symbol=Anxa7 Annexin A7	IPI00114017	49922.8	1	6	7	22	0.000361	0.147	GFGTDEQAIVDVVSNR	K	S	0.95	2.91	0.687	0	6	0	0	2	1706.84	175	190	TRUE	-
Gene_Symbol=Anxa7 Annexin A7	IPI00114017	49922.8	1	6	7	22	0.000361	0.147	LGTDESCFNMILATR	R	S	0.95	3.45	0.627	0	5	0	0	2	1727.81	332	346	TRUE	-
Gene_Symbol=Anxa7 Annexin A7	IPI00114017	49922.8	1	6	7	22	0.000361	0.147	SEIDLVQIK	R	Q	0.95	2.29	0.257	0	3	0	0	2	1044.59	422	430	TRUE	-
Gene_Symbol=Anxa7 Annexin A7	IPI00114017	49922.8	1	6	7	22	0.000361	0.147	VLIEILCTR	R	T	0.95	2.16	0.525	0	3	0	0	2	1116.65	254	262	TRUE	-
Gene_Symbol=Apeh Isoform 2 of Acylamino-acid-releasing enzyme	IPI00279218,IPI00387245	79887.5	0.9	1	1	5	8.249e-05	0.0209	QVLLSEPQEAAALYR	R	G	0.95	2.7	0.561	0	5	0	0	2	1687.9	4	18	TRUE	-
Gene_Symbol=Hrsp12 Ribonuclease UK114	IPI00130640	14237.5	0.998	2	2	4	6.555e-05	0.222	APAAIGPYSQAVQVDR	K	T	0.95	2.02	0.629	0	2	0	0	2	1642.86	14	29	TRUE	-
Gene_Symbol=Hrsp12 Ribonuclease UK114	IPI00130640	14237.5	0.998	2	2	4	6.555e-05	0.222	VEIEAIAVQGPFIK	R	-	0.95	2.4	0.694	0	2	0	0	2	1513.86	121	134	TRUE	-
Gene_Symbol=A030007L17Rik Uncharacterized protein C7orf24 homolog	IPI00111004	21148.2	1	3	3	8	0.000131	0.192	ISDEMEDIIK	K	K	0.95	2.7	0.426	0	4	0	0	2	1192.58	172	181	TRUE	-
Gene_Symbol=A030007L17Rik Uncharacterized protein C7orf24 homolog	IPI00111004	21148.2	1	3	3	8	0.000131	0.192	LDFGNFQGK	K	M	0.95	2.45	0.591	0	2	0	0	2	1025.51	51	59	TRUE	-
Gene_Symbol=A030007L17Rik Uncharacterized protein C7orf24 homolog	IPI00111004	21148.2	1	3	3	8	0.000131	0.192	SYLMTNYESAPPSPQYK	R	K	0.95	2.74	0.5	0	2	0	0	2	1991.91	124	140	TRUE	-
Gene_Symbol=Mllt4 myeloid/lymphoid or mixed lineage-leukemia translocation to 4 homolog isoform 1	IPI00137836,IPI00660193,IPI00753111,IPI00845596	100420	0.9	1	1	1	1.64e-05	0.0203	TQDATGPELILPASIEFR	R	E	0.95	2.21	0.301	0	1	0	0	2	1958.02	576	593	TRUE	-
Gene_Symbol=Gdi2 Isoform 1 of Rab GDP dissociation inhibitor beta	IPI00122565,IPI00416577	46641.6	1	9	10	24	0.000394	0.269	DLGTDSQIFISR	K	A	0.95	3.02	0.538	0	2	0	0	2	1351.69	355	366	TRUE	-
Gene_Symbol=Gdi2 Isoform 1 of Rab GDP dissociation inhibitor beta	IPI00122565,IPI00416577	46641.6	1	9	10	24	0.000394	0.269	EIRPALELLEPIEQK	K	F	0.95	2.42	0.614	0	2	0	0	2	1778.01	329	343	TRUE	-
Gene_Symbol=Gdi2 Isoform 1 of Rab GDP dissociation inhibitor beta	IPI00122565,IPI00416577	46641.6	1	9	10	24	0.000394	0.269	GRDWNVDLIPK	R	F	0.95	2.01	0.531	0	3	0	0	2	1312.7	33	43	TRUE	-
Gene_Symbol=Gdi2 Isoform 1 of Rab GDP dissociation inhibitor beta	IPI00122565,IPI00416577	46641.6	1	9	10	24	0.000394	0.269	MLLFTEVTR	K	Y	0.95	2.32	0.463	0	3	0	0	2	1109.6	54	62	TRUE	-
Gene_Symbol=Gdi2 Isoform 1 of Rab GDP dissociation inhibitor beta	IPI00122565,IPI00416577	46641.6	1	9	10	24	0.000394	0.269	NTNDANSCQIIIPQNQVNR	K	K	0.95	2.98	0.431	0	3	0	0	2	2199.06	274	292	TRUE	-
Gene_Symbol=Gdi2 Isoform 1 of Rab GDP dissociation inhibitor beta	IPI00122565,IPI00416577	46641.6	1	9	10	24	0.000394	0.269	PALELLEPIEQK	R	F	0.95	2.81	0.613	0	3	0	0	1	1379.78	332	343	TRUE	-
Gene_Symbol=Gdi2 Isoform 1 of Rab GDP dissociation inhibitor beta	IPI00122565,IPI00416577	46641.6	1	9	10	24	0.000394	0.269	SPYLYPLYGLGELPQGFAR	K	L	0.95	2.69	0.64	0	4	0	0	2	2141.11	186	204	TRUE	-
Gene_Symbol=Gdi2 Isoform 1 of Rab GDP dissociation inhibitor beta	IPI00122565,IPI00416577	46641.6	1	9	10	24	0.000394	0.269	TDDYLDQPCCETINR	R	I	0.95	3.21	0.783	0	3	0	0	2	1899.79	158	172	TRUE	-
Gene_Symbol=Gdi2 Isoform 1 of Rab GDP dissociation inhibitor beta	IPI00122565,IPI00416577	46641.6	1	9	10	24	0.000394	0.269	VICILSHPIK	R	N	0.95	2.04	0.416	0	1	0	0	2	1179.69	264	273	TRUE	-
Gene_Symbol=Uqcrq Ubiquinol-cytochrome c reductase complex ubiquinone-binding protein QP-C	IPI00224210	9750.5	0.9	1	1	3	4.951e-05	0.159	HVISYSLSPFEQR	R	A	0.95	3.06	0.729	0	3	0	0	2	1562.8	13	25	TRUE	-
Gene_Symbol=Usp19 16 days embryo kidney cDNA, RIKEN full-length enriched library, clone:I920015N15 product:ubiquitin specific protease 19, full insert sequence	IPI00420483,IPI00457619,IPI00762408	150530	1	1	1	2	3.257e-05	0.0118	LEDVDAAFTDTDCVVR	R	L	0.95	2.24	0.6	0	2	0	0	2	1825.83	78	93	TRUE	-
Gene_Symbol=Atp1a1 Sodium/potassium-transporting ATPase subunit alpha-1 precursor	IPI00311682	112967	0.998	1	1	1	1.64e-05	0.0176	GVGIISEGNETVEDIAAR	K	L	0.95	2.65	0.64	0	1	0	0	2	1829.92	630	647	TRUE	-
Gene_Symbol=Ybx2 Isoform 1 of Y-box-binding protein 2	IPI00131034	38251.9	1	3	3	7	0.000115	0.125	GPRPPNQQQPIEGSDGVEPK	R	E	0.95	2.14	0.6	0	2	0	0	2	2130.06	239	258	TRUE	-
Gene_Symbol=Ybx2 Isoform 1 of Y-box-binding protein 2	IPI00131034	38251.9	1	3	3	7	0.000115	0.125	RPPPFFYR	R	R	0.95	2.24	0.252	0	2	0	0	2	1079.58	226	233	TRUE	-
Gene_Symbol=Ybx2 Isoform 1 of Y-box-binding protein 2	IPI00131034	38251.9	1	3	3	7	0.000115	0.125	SVGDGETVEFDVVEGEK	R	G	0.95	2.14	0.517	0	3	0	0	2	1795.82	139	155	TRUE	-
Gene_Symbol=Tle6 Transducin-like enhancer protein 6	IPI00125810	65097.6	1	5	5	34	0.000558	0.145	CQLPCEGLSCQALANTK	K	E	0.95	3.6	0.639	0	5	0	0	2	1949.89	382	398	TRUE	-
Gene_Symbol=Tle6 Transducin-like enhancer protein 6	IPI00125810	65097.6	1	5	5	34	0.000558	0.145	ENMALAGFTDGTVR	K	I	0.95	2.32	0.579	0	1	0	0	2	1481.71	399	412	TRUE	-
Gene_Symbol=Tle6 Transducin-like enhancer protein 6	IPI00125810	65097.6	1	5	5	34	0.000558	0.145	LFQVPEVGPVR	K	C	0.95	2.68	0.521	0	12	0	0	2	1240.71	545	555	TRUE	-
Gene_Symbol=Tle6 Transducin-like enhancer protein 6	IPI00125810	65097.6	1	5	5	34	0.000558	0.145	QSSDTFGGILPSTLSSR	R	Y	0.95	2.79	0.521	0	13	0	0	2	1752.88	6	22	TRUE	-
Gene_Symbol=Tle6 Transducin-like enhancer protein 6	IPI00125810	65097.6	1	5	5	34	0.000558	0.145	TLFAGGYNLPGVIVWDLAAPSLYEK	R	C	0.95	2.15	0.672	0	3	0	0	2	2694.42	357	381	TRUE	-
Gene_Symbol=Dock7 Isoform 2 of Dedicator of cytokinesis protein 7	IPI00339428,IPI00816914,IPI00828891	241425	0.9	1	3	12	0.000197	0.00751	IGDMRIMENNLESELK	R	S	0.95	2.47	0.248	0	10	2	0	2	1907.92	756	771	TRUE	-
Gene_Symbol=Atp6v1d Vacuolar ATP synthase subunit D	IPI00118787	28352.6	0.998	1	1	1	1.64e-05	0.0648	FTAGDFSTTVIQNVNK	K	A	0.888	2.36	0.201	0	1	0	0	2	1741.88	74	89	TRUE	-
Gene_Symbol=Pgs1 Adult male corpora quadrigemina cDNA, RIKEN full-length enriched library, clone:B230346M03 product:PHOSPHATIDYLGLYCEROPHOSPHATE SYNTHASE homolog	IPI00221857	62472.2	1	6	6	16	0.000263	0.174	GVAGAIPAAYVHIER	K	Q	0.95	2.16	0.477	0	1	0	0	2	1523.83	420	434	TRUE	-
Gene_Symbol=Pgs1 Adult male corpora quadrigemina cDNA, RIKEN full-length enriched library, clone:B230346M03 product:PHOSPHATIDYLGLYCEROPHOSPHATE SYNTHASE homolog	IPI00221857	62472.2	1	6	6	16	0.000263	0.174	NLVPEFGVSSSHVR	R	V	0.95	2.15	0.599	0	1	0	0	2	1527.79	82	95	TRUE	-
Gene_Symbol=Pgs1 Adult male corpora quadrigemina cDNA, RIKEN full-length enriched library, clone:B230346M03 product:PHOSPHATIDYLGLYCEROPHOSPHATE SYNTHASE homolog	IPI00221857	62472.2	1	6	6	16	0.000263	0.174	QFYSEVCSLGQQDR	R	V	0.95	2.93	0.78	0	5	0	0	2	1716.77	435	448	TRUE	-
Gene_Symbol=Pgs1 Adult male corpora quadrigemina cDNA, RIKEN full-length enriched library, clone:B230346M03 product:PHOSPHATIDYLGLYCEROPHOSPHATE SYNTHASE homolog	IPI00221857	62472.2	1	6	6	16	0.000263	0.174	SGVVTSATFEQPGR	R	Q	0.95	2.21	0.472	0	3	0	0	2	1435.72	523	536	TRUE	-
Gene_Symbol=Pgs1 Adult male corpora quadrigemina cDNA, RIKEN full-length enriched library, clone:B230346M03 product:PHOSPHATIDYLGLYCEROPHOSPHATE SYNTHASE homolog	IPI00221857	62472.2	1	6	6	16	0.000263	0.174	SLQQQLHQEQEQLYLR	R	S	0.95	4	0.557	0	5	0	0	2	2041.05	507	522	TRUE	-
Gene_Symbol=Pgs1 Adult male corpora quadrigemina cDNA, RIKEN full-length enriched library, clone:B230346M03 product:PHOSPHATIDYLGLYCEROPHOSPHATE SYNTHASE homolog	IPI00221857	62472.2	1	6	6	16	0.000263	0.174	VYLFDNNVILSGANLSDSYFTNR	K	Q	0.95	2.05	0.709	0	1	0	0	2	2622.28	220	242	TRUE	-
Gene_Symbol=Psma2 In vitro fertilized eggs cDNA, RIKEN full-length enriched library, clone:7420458H06 product:proteasome (prosome, macropain) subunit, alpha type 2, full insert sequence	IPI00420745	27491.7	0.998	1	1	1	1.64e-05	0.085	LAQQYYLVYQEPIPTAQLVQR	K	V	0.95	2.59	0.773	0	1	0	0	2	2521.35	93	113	TRUE	-
Gene_Symbol=Ube2m NEDD8-conjugating enzyme Ubc12	IPI00169448	20882.9	1	2	2	7	0.000115	0.148	GGYIGSTYFER	R	C	0.95	2.08	0.492	0	6	0	0	2	1249.59	170	180	TRUE	-
Gene_Symbol=Ube2m NEDD8-conjugating enzyme Ubc12	IPI00169448	20882.9	1	2	2	7	0.000115	0.148	TCDISFSDPDDLLNFK	K	L	0.95	2.01	0.679	0	1	0	0	2	1886.85	46	61	TRUE	-
Gene_Symbol=Gnpda2 Adult male testis cDNA, RIKEN full-length enriched library, clone:4933412A11 product:similar to GLUCOSAMINE-6-PHOSPHATE ISOMERASE	IPI00271010	30896.5	1	4	4	9	0.000148	0.201	TFNMDEYVGLPR	K	N	0.95	2.7	0.456	0	3	0	0	2	1441.68	68	79	TRUE	-
Gene_Symbol=Gnpda2 Adult male testis cDNA, RIKEN full-length enriched library, clone:4933412A11 product:similar to GLUCOSAMINE-6-PHOSPHATE ISOMERASE	IPI00271010	30896.5	1	4	4	9	0.000148	0.201	TIFVCDEDATLELR	R	V	0.95	2.16	0.516	0	2	0	0	2	1681.81	233	246	TRUE	-
Gene_Symbol=Gnpda2 Adult male testis cDNA, RIKEN full-length enriched library, clone:4933412A11 product:similar to GLUCOSAMINE-6-PHOSPHATE ISOMERASE	IPI00271010	30896.5	1	4	4	9	0.000148	0.201	TLAMDTILANAK	K	Y	0.95	2.48	0.447	0	3	0	0	2	1261.68	159	170	TRUE	-
Gene_Symbol=Gnpda2 Adult male testis cDNA, RIKEN full-length enriched library, clone:4933412A11 product:similar to GLUCOSAMINE-6-PHOSPHATE ISOMERASE	IPI00271010	30896.5	1	4	4	9	0.000148	0.201	YFSLGLPTGSTPLGCYK	R	K	0.95	2.74	0.656	0	1	0	0	2	1860.92	34	50	TRUE	-
Gene_Symbol=Gstt2 Adult male kidney cDNA, RIKEN full-length enriched library, clone:0610009G07 product:glutathione S-transferase, theta 2, full insert sequence	IPI00126680,IPI00554870	27662.5	1	4	4	12	0.000197	0.225	AQVHEYLGWHADNIR	R	G	0.95	2.62	0.672	0	3	0	0	2	1808.88	93	107	TRUE	-
Gene_Symbol=Gstt2 Adult male kidney cDNA, RIKEN full-length enriched library, clone:0610009G07 product:glutathione S-transferase, theta 2, full insert sequence	IPI00126680,IPI00554870	27662.5	1	4	4	12	0.000197	0.225	MVLVLQQLEDK	R	F	0.95	3.74	0.623	0	3	0	0	2	1315.73	139	149	TRUE	-
Gene_Symbol=Gstt2 Adult male kidney cDNA, RIKEN full-length enriched library, clone:0610009G07 product:glutathione S-transferase, theta 2, full insert sequence	IPI00126680,IPI00554870	27662.5	1	4	4	12	0.000197	0.225	VLGPLIGVQVPQEK	K	V	0.95	3.13	0.673	0	3	0	0	2	1476.88	118	131	TRUE	-
Gene_Symbol=Gstt2 Adult male kidney cDNA, RIKEN full-length enriched library, clone:0610009G07 product:glutathione S-transferase, theta 2, full insert sequence	IPI00126680,IPI00554870	27662.5	1	4	4	12	0.000197	0.225	YQVADHWYPADLQAR	K	A	0.95	3.62	0.711	0	3	0	0	2	1832.87	78	92	TRUE	-
Gene_Symbol=LOC631286;Acp1 Isoform 1 of Low molecular weight phosphotyrosine protein phosphatase	IPI00134135,IPI00474286	18192	1	3	3	5	8.249e-05	0.26	IDSAATSTYEVGNPPDYR	R	G	0.95	2.22	0.438	0	1	0	0	2	1955.9	42	59	TRUE	-
Gene_Symbol=LOC631286;Acp1 Isoform 1 of Low molecular weight phosphotyrosine protein phosphatase	IPI00134135,IPI00474286	18192	1	3	3	5	8.249e-05	0.26	IELLGSYDPQK	K	Q	0.95	2.42	0.533	0	1	0	0	2	1262.66	114	124	TRUE	-
Gene_Symbol=LOC631286;Acp1 Isoform 1 of Low molecular weight phosphotyrosine protein phosphatase	IPI00134135,IPI00474286	18192	1	3	3	5	8.249e-05	0.26	SVLFVCLGNICR	K	S	0.95	2.85	0.567	0	3	0	0	2	1437.73	8	19	TRUE	-
Gene_Symbol=Rpsa 40S ribosomal protein SA	IPI00123604,IPI00553810,IPI00622968,IPI00677305,IPI00850840	28872.2	1	3	3	5	8.249e-05	0.228	ADHQPLTEASYVNLPTIALCNTDSPLR	R	Y	0.95	2.67	0.469	0	0	1	0	2	2996.48	129	155	TRUE	-
Gene_Symbol=Rpsa 40S ribosomal protein SA	IPI00123604,IPI00553810,IPI00622968,IPI00677305,IPI00850840	28872.2	1	3	3	5	8.249e-05	0.228	AIVAIENPADVSVISSR	R	N	0.95	2.68	0.709	0	3	0	0	2	1740.95	64	80	TRUE	-
Gene_Symbol=Rpsa 40S ribosomal protein SA	IPI00123604,IPI00553810,IPI00622968,IPI00677305,IPI00850840	28872.2	1	3	3	5	8.249e-05	0.228	FTPGTFTNQIQAAFR	R	E	0.95	2.6	0.568	0	1	0	0	2	1698.86	103	117	TRUE	-
Gene_Symbol=Rab22a Ras-related protein Rab-22A	IPI00116729,IPI00751807	20877.2	0.998	1	1	2	3.257e-05	0.0588	FLIWDTAGQER	K	L	0.95	2.2	0.499	0	2	0	0	2	1335.67	56	66	TRUE	-
Gene_Symbol=Bcap31 B-cell receptor-associated protein 31	IPI00230422,IPI00828225	27905.7	0.9	1	1	2	3.257e-05	0.0776	LVTLISQQATLLASNEAFK	R	K	0.95	3.06	0.598	0	2	0	0	2	2047.14	119	137	TRUE	-
Gene_Symbol=Mpst 3-mercaptopyruvate sulfurtransferase	IPI00114957,IPI00604945,IPI00762185	33279.8	1	2	2	5	8.249e-05	0.1	SHSEPAEFSAQLDPSFIK	K	T	0.95	2.69	0.617	0	3	0	0	2	1989.96	147	164	TRUE	-
Gene_Symbol=Mpst 3-mercaptopyruvate sulfurtransferase	IPI00114957,IPI00604945,IPI00762185	33279.8	1	2	2	5	8.249e-05	0.1	THEDILENLDAR	K	R	0.95	2.09	0.65	0	2	0	0	2	1425.7	165	176	TRUE	-
Gene_Symbol=0610008C08Rik similar to Novel transmembrane domain containing protein	IPI00807819	22682.7	0.996	1	1	2	3.257e-05	0.0558	TQLEENISQLR	R	H	0.95	2.58	0.607	0	2	0	0	2	1330.7	67	77	TRUE	-
Gene_Symbol=Rpl19 60S ribosomal protein L19	IPI00122426,IPI00264398,IPI00354889,IPI00466604,IPI00648315,IPI00850221	23449.4	0.9	1	1	2	3.257e-05	0.0867	VWLDPNETNEIANANSR	K	Q	0.95	3.03	0.574	0	2	0	0	2	1942.93	22	38	TRUE	-
Gene_Symbol=Rps9 40S ribosomal protein S9	IPI00420726	22574.5	1	1	1	1	1.64e-05	0.0464	LFEGNALLR	R	R	0.95	2.12	0.445	0	1	0	0	2	1032.58	71	79	TRUE	-
Gene_Symbol=Sod1 Superoxide dismutase	IPI00130589	16432.6	1	1	1	3	4.951e-05	0.0818	VISLSGEHSIIGR	R	T	0.95	3.38	0.699	0	3	0	0	2	1367.76	109	121	TRUE	-
Gene_Symbol=Pfn2 Isoform 2 of Profilin-2	IPI00227805,IPI00228645,IPI00845675	9780.4	0.9	1	1	2	3.257e-05	0.143	EGFFTNGLTLGAK	R	K	0.95	2.16	0.626	0	2	0	0	2	1354.7	8	20	TRUE	-
Gene_Symbol=Rpl5 60S ribosomal protein L5	IPI00308706,IPI00469084,IPI00828516	34252.3	0.998	2	2	8	0.000131	0.0946	DIICQIAYAR	R	I	0.95	2.3	0.364	0	3	0	0	2	1222.63	58	67	TRUE	-
Gene_Symbol=Rpl5 60S ribosomal protein L5	IPI00308706,IPI00469084,IPI00828516	34252.3	0.998	2	2	8	0.000131	0.0946	VGLTNYAAAYCTGLLLAR	K	R	0.95	2.51	0.617	0	5	0	0	2	1927.01	89	106	TRUE	-
Gene_Symbol=Mif Macrophage migration inhibitory factor	IPI00230427	12486.4	0.9	1	1	1	1.64e-05	0.183	ASVPEGFLSELTQQLAQATGK	R	P	0.95	3.17	0.556	0	1	0	0	1	2175.13	13	33	TRUE	-
Gene_Symbol=Rab5b Rab5B	IPI00116563,IPI00458976,IPI00849548	25256.7	0.9	1	1	2	3.257e-05	0.131	FEIWDTAGQER	K	Y	0.95	2.1	0.437	0	3	0	0	2	1351.63	85	95	FALSE	IPI00132410,IPI00224518,IPI00404579
Gene_Symbol=Rab5b Rab5B	IPI00116563,IPI00458976,IPI00849548	25256.7	0.9	1	1	2	3.257e-05	0.131	GAQAAIVVYDITNQETFAR	R	A	0.95	2.5	0.638	0	2	0	0	2	2067.05	106	124	TRUE	-
Gene_Symbol=Cap1 Adenylyl cyclase-associated protein 1	IPI00137331	51557.1	0.9	1	1	1	1.64e-05	0.038	VENQENVSNLVIDDTELK	R	Q	0.95	2.07	0.646	0	1	0	0	2	2059.02	330	347	TRUE	-
Gene_Symbol=Dera Putative deoxyribose-phosphate aldolase	IPI00130333	34958	1	1	1	4	6.555e-05	0.0377	IGASSLLSDIER	R	Q	0.95	2.9	0.349	0	4	0	0	2	1260.68	288	299	TRUE	-
Gene_Symbol=Immt Isoform 1 of Mitochondrial inner membrane protein	IPI00228150,IPI00381412,IPI00381413,IPI00554845	83883.1	0.998	1	1	1	1.64e-05	0.0225	GIEQAVQSHAVAEEEAR	R	K	0.95	3.42	0.601	0	1	0	0	2	1823.89	547	563	TRUE	-
Gene_Symbol=Gnb1 Guanine nucleotide-binding protein G(I)/G(S)/G(T) subunit beta 1	IPI00120716	37359.5	0.998	1	1	2	3.257e-05	0.0559	ACADATLSQITNNIDPVGR	K	I	0.95	3.99	0.775	0	2	0	0	2	2015.98	24	42	TRUE	-
Gene_Symbol=Mdh1 Malate dehydrogenase, cytoplasmic	IPI00336324	36494.1	1	4	4	8	0.000131	0.18	ELTEEKETAFEFLSSA	K	-	0.95	2.36	0.655	0	1	0	0	2	1830.87	319	334	TRUE	-
Gene_Symbol=Mdh1 Malate dehydrogenase, cytoplasmic	IPI00336324	36494.1	1	4	4	8	0.000131	0.18	EVGVYEALKDDSWLK	K	G	0.95	2.47	0.577	0	1	0	0	2	1751.89	206	220	TRUE	-
Gene_Symbol=Mdh1 Malate dehydrogenase, cytoplasmic	IPI00336324	36494.1	1	4	4	8	0.000131	0.18	FVEGLPINDFSR	K	E	0.95	2.31	0.507	0	3	0	0	2	1393.71	299	310	TRUE	-
Gene_Symbol=Mdh1 Malate dehydrogenase, cytoplasmic	IPI00336324	36494.1	1	4	4	8	0.000131	0.18	VIVVGNPANTNCLTASK	K	S	0.95	2.85	0.76	0	3	0	0	2	1757.92	126	142	TRUE	-
Gene_Symbol=Ywhaz 14-3-3 protein zeta/delta	IPI00116498	27753.9	1	5	6	39	0.000641	0.29	DICNDVLSLLEK	R	F	0.95	2.57	0.451	0	5	0	0	2	1418.72	92	103	TRUE	-
Gene_Symbol=Ywhaz 14-3-3 protein zeta/delta	IPI00116498	27753.9	1	5	6	39	0.000641	0.29	DSTLIMQLLR	K	D	0.95	2.25	0.266	0	10	0	0	2	1189.66	213	222	TRUE	IPI00118384,IPI00230707,IPI00408378,IPI00656269
Gene_Symbol=Ywhaz 14-3-3 protein zeta/delta	IPI00116498	27753.9	1	5	6	39	0.000641	0.29	FLIPNASQPESK	K	V	0.95	2.71	0.444	0	6	0	0	2	1330.7	104	115	TRUE	-
Gene_Symbol=Ywhaz 14-3-3 protein zeta/delta	IPI00116498	27753.9	1	5	6	39	0.000641	0.29	GIVDQSQQAYQEAFEISK	K	K	0.95	5.44	0.753	0	15	0	0	2	2040.99	140	157	TRUE	-
Gene_Symbol=Ywhaz 14-3-3 protein zeta/delta	IPI00116498	27753.9	1	5	6	39	0.000641	0.29	TAFDEAIAELDTLSEESYK	K	D	0.95	3.34	0.708	0	3	0	0	2	2131.99	194	212	TRUE	-
Gene_Symbol=Krt1 Keratin, type II cytoskeletal 1	IPI00625729,IPI00828242	65589.1	0.998	1	1	14	0.00023	0.0188	FLEQQNQVLQTK	R	W	0.95	2.72	0.566	0	14	0	0	2	1475.79	208	219	TRUE	-
Gene_Symbol=Apoa1bp Apolipoprotein A-I-binding protein precursor	IPI00170307	30955.6	0.9	1	1	1	1.64e-05	0.0567	YQLNLPSYPDTECVYR	K	L	0.95	2.02	0.427	0	1	0	0	2	2017.93	265	280	TRUE	-
Gene_Symbol=Eef1d eukaryotic translation elongation factor 1 delta isoform a	IPI00118875,IPI00515654,IPI00831202	15713.7	1	2	2	4	6.555e-05	0.252	GVVQDLQQAISK	R	L	0.95	2.05	0.621	0	3	0	0	2	1285.71	96	107	TRUE	-
Gene_Symbol=Eef1d eukaryotic translation elongation factor 1 delta isoform a	IPI00118875,IPI00515654,IPI00831202	15713.7	1	2	2	4	6.555e-05	0.252	SLAGSSGPGASSGPGGDHSELIVR	K	I	0.95	2.43	0.701	0	1	0	0	2	2195.07	60	83	TRUE	-
Gene_Symbol=2610019P18Rik 10 days embryo whole body cDNA, RIKEN full-length enriched library, clone:2610019P18 product:hypothetical protein, full insert sequence	IPI00224957	28598.6	0.9	1	1	1	1.64e-05	0.0843	ISDGQEEADDEEEEEEEEITK	K	T	0.95	2.41	0.793	0	1	0	0	2	2452.99	213	233	TRUE	-
Gene_Symbol=Vps26a Isoform 2 of Vacuolar protein sorting-associated protein 26A	IPI00329942	41531.2	0.998	1	1	1	1.64e-05	0.0501	EITGIGPSTTTETETIAK	K	Y	0.95	2.55	0.736	0	1	0	0	2	1848.94	247	264	TRUE	-
Gene_Symbol=Eif4enif1 Isoform 1 of Eukaryotic translation initiation factor 4E transporter	IPI00113532	107968	1	2	2	4	6.555e-05	0.0458	NVESHLLAPAEIPGQPVSK	R	N	0.95	2.73	0.687	0	1	0	0	2	1986.07	505	523	TRUE	-
Gene_Symbol=Eif4enif1 Isoform 1 of Eukaryotic translation initiation factor 4E transporter	IPI00113532	107968	1	2	2	4	6.555e-05	0.0458	SVLHPPGSSSQAAAISVQTPQNVPSR	R	S	0.95	2.96	0.547	0	0	3	0	2	2615.35	904	929	TRUE	-
Gene_Symbol=EG668182;LOC675192;LOC672281 similar to 60S ribosomal protein L13	IPI00134097,IPI00224505,IPI00621028,IPI00625838,IPI00653474,IPI00761637	19481.7	0.978	1	1	2	3.257e-05	0.0592	VDTWFNQPAR	R	K	0.95	2.05	0.501	0	2	0	0	2	1233.6	22	31	TRUE	-
Gene_Symbol=Tpmt Thiopurine S-methyltransferase	IPI00115215	27568.6	1	5	5	12	0.000197	0.329	EFFAEQNLSYTEEPLAEIAGAK	R	V	0.95	3.54	0.706	0	3	0	0	2	2457.18	93	114	TRUE	-
Gene_Symbol=Tpmt Thiopurine S-methyltransferase	IPI00115215	27568.6	1	5	5	12	0.000197	0.329	GHTVVGVEISEIGIR	R	E	0.95	2.2	0.555	0	3	0	0	2	1565.87	78	92	TRUE	-
Gene_Symbol=Tpmt Thiopurine S-methyltransferase	IPI00115215	27568.6	1	5	5	12	0.000197	0.329	HAGPPFYVPSAELK	K	R	0.95	2.06	0.656	0	1	0	0	2	1512.79	187	200	TRUE	-
Gene_Symbol=Tpmt Thiopurine S-methyltransferase	IPI00115215	27568.6	1	5	5	12	0.000197	0.329	SSSGSISLYCCSIFDLPR	K	A	0.95	2.45	0.611	0	1	0	0	2	2048.94	118	135	TRUE	-
Gene_Symbol=Tpmt Thiopurine S-methyltransferase	IPI00115215	27568.6	1	5	5	12	0.000197	0.329	YADIILSLLR	R	K	0.95	2.28	0.612	0	4	0	0	2	1176.7	161	170	TRUE	-
Gene_Symbol=ORF34 similar to Protein CXorf17 homolog isoform 2	IPI00750786	113342	0.988	1	1	1	1.64e-05	0.0185	NLTTNQFLMQEVAKQLGLK	K	R	0.95	2.02	0.335	0	1	0	0	2	2176.18	217	235	TRUE	-
Gene_Symbol=Psen1 Isoform 1 of Presenilin-1	IPI00117124	52622.9	0.9	1	1	3	4.951e-05	0.0407	AAVQELSGSILTSEDPEER	R	G	0.95	2.57	0.707	0	3	0	0	2	2030.99	359	377	TRUE	-
Gene_Symbol=Ranbp5 Isoform 2 of Importin beta-3	IPI00409936,IPI00626994	116900	0.9	1	1	1	1.64e-05	0.0164	ATAAFILANEHNVALFK	R	H	0.95	2.29	0.526	0	1	0	0	2	1829.99	136	152	TRUE	-
Gene_Symbol=Lsm1 U6 snRNA-associated Sm-like protein LSm1	IPI00121579	15218.9	0.9	1	1	3	4.951e-05	0.12	SIDQFANLVLHQTVER	R	I	0.95	2.41	0.625	0	3	0	0	2	1869.98	34	49	TRUE	-
Gene_Symbol=Dnaja2 DnaJ homolog subfamily A member 2	IPI00136251	45727.6	0.9	1	1	3	4.951e-05	0.0461	NVLCSACSGQGGKSGAVQK	K	C	0.787	2.49	0.158	0	3	0	0	2	1907.91	140	158	TRUE	-
Gene_Symbol=Eif2s2 Eukaryotic translation initiation factor 2 subunit 2	IPI00116302,IPI00480398	38103.6	0.9	1	1	1	1.64e-05	0.0302	DYTYEELLNR	R	V	0.95	2.2	0.558	0	1	0	0	2	1315.62	171	180	TRUE	-
Gene_Symbol=Cops8 COP9 signalosome complex subunit 8	IPI00187407	23238	1	3	3	8	0.000131	0.239	FIPLSEPAPVPPIPNEQQLAR	R	L	0.95	2.71	0.599	0	4	0	0	2	2313.26	179	199	TRUE	-
Gene_Symbol=Cops8 COP9 signalosome complex subunit 8	IPI00187407	23238	1	3	3	8	0.000131	0.239	GVLEQGWQADSTTR	K	M	0.95	2.51	0.587	0	1	0	0	2	1547.75	147	160	TRUE	-
Gene_Symbol=Cops8 COP9 signalosome complex subunit 8	IPI00187407	23238	1	3	3	8	0.000131	0.239	SANSELGGIWSVGQR	K	I	0.95	2.1	0.479	0	3	0	0	2	1560.78	66	80	TRUE	-
Gene_Symbol=LOC675789;Rpl24;EG668829 similar to ribosomal protein L24	IPI00134202,IPI00323806,IPI00762051	12199.6	1	1	1	1	1.64e-05	0.125	AITGASLADIMAK	R	R	0.95	2.04	0.625	0	1	0	0	2	1261.68	81	93	TRUE	-
Gene_Symbol=Rbx1 RING-box protein 1	IPI00124752,IPI00849056,IPI00850857	12282.5	0.9	1	1	1	1.64e-05	0.13	QVCPLDNREWEFQK	R	Y	0.95	2.01	0.335	0	1	0	0	2	1848.87	92	105	TRUE	-
Gene_Symbol=Nit2 Nit protein 2	IPI00119945	30484.6	0.9	1	1	1	1.64e-05	0.0399	FAELAQIYAQR	R	G	0.95	2.32	0.473	0	1	0	0	2	1309.69	158	168	TRUE	-
Gene_Symbol=Slc25a22 Mitochondrial glutamate carrier 1	IPI00109275,IPI00756073	24622.5	0.9	1	1	3	4.951e-05	0.0655	GVNEDTYSGFLDCAR	R	K	0.95	2.53	0.65	0	3	0	0	2	1703.73	165	179	TRUE	-
55848	55848,56141,IPI00138892,IPI00139518,IPI00342013,IPI00649896,IPI00659129,IPI00720064,IPI00750889,IPI00754026,IPI00754653,IPI00755916,IPI00756500,IPI00758106,IPI00762564,IPI00850502	8710.4	0.9	1	1	10	0.000164	0.208	TITLEVEPSDTIENVK	K	A	0.95	2.85	0.492	0	10	0	0	2	1787.93	12	27	TRUE	-
Gene_Symbol=Cops5 COP9 signalosome complex subunit 5	IPI00135087	37531.7	0.998	1	1	1	1.64e-05	0.0569	GYKPPDEGPSEYQTIPLNK	K	I	0.95	2.01	0.601	0	1	0	0	2	2133.05	192	210	TRUE	-
Gene_Symbol=4930420K17Rik similar to chromosome 7 open reading frame 23 isoform 2	IPI00752344,IPI00754821,IPI00755055	13374	0.9	1	1	2	3.257e-05	0.161	TYGTSGLDNRPLFGETSAK	R	D	0.95	2.39	0.671	0	2	0	0	2	2013.99	8	26	TRUE	-
Gene_Symbol=Tceb1 Transcription elongation factor B polypeptide 1	IPI00323130	12455.4	0.998	2	3	5	8.249e-05	0.286	AMLSGPGQFAENETNEVNFR	K	E	0.95	3.48	0.742	0	4	0	0	2	2211.01	44	63	TRUE	-
Gene_Symbol=Tceb1 Transcription elongation factor B polypeptide 1	IPI00323130	12455.4	0.998	2	3	5	8.249e-05	0.286	LISSDGHEFIVK	K	R	0.95	2.2	0.425	0	1	0	0	2	1344.72	21	32	TRUE	-
Gene_Symbol=Dnaja4 DnaJ homolog subfamily A member 4	IPI00125454,IPI00750890	61647.5	0.998	2	2	4	6.555e-05	0.0432	LISQAYEVLSDPK	K	K	0.95	2.84	0.579	0	3	0	0	2	1462.78	205	217	TRUE	-
Gene_Symbol=Dnaja4 DnaJ homolog subfamily A member 4	IPI00125454,IPI00750890	61647.5	0.998	2	2	4	6.555e-05	0.0432	LPQLEALLPPR	K	Q	0.95	2.29	0.612	0	1	0	0	2	1246.75	498	508	TRUE	-
Gene_Symbol=Idh3a Isoform 1 of Isocitrate dehydrogenase [NAD] subunit alpha, mitochondrial precursor	IPI00459725,IPI00608078	39621.4	1	3	3	5	8.249e-05	0.131	ENTEGEYSGIEHVIVDGVVQSIK	R	L	0.95	2.2	0.558	0	1	0	0	2	2502.24	147	169	TRUE	-
Gene_Symbol=Idh3a Isoform 1 of Isocitrate dehydrogenase [NAD] subunit alpha, mitochondrial precursor	IPI00459725,IPI00608078	39621.4	1	3	3	5	8.249e-05	0.131	IAEFAFEYAR	R	N	0.95	3.59	0.616	0	3	0	0	2	1216.6	179	188	TRUE	-
Gene_Symbol=Idh3a Isoform 1 of Isocitrate dehydrogenase [NAD] subunit alpha, mitochondrial precursor	IPI00459725,IPI00608078	39621.4	1	3	3	5	8.249e-05	0.131	TPIAAGHPSMNLLLR	K	K	0.95	2.23	0.692	0	1	0	0	2	1590.88	101	115	TRUE	-
Gene_Symbol=Hsd17b12 Isoform 1 of Estradiol 17-beta-dehydrogenase 12	IPI00119219,IPI00458208	34725.1	0.9	1	1	2	3.257e-05	0.0513	AFQVWCVGNEALVGPR	R	L	0.95	2.01	0.623	0	2	0	0	2	1802.9	33	48	TRUE	-
Gene_Symbol=Spr Sepiapterin reductase	IPI00129164	27910.8	0.998	2	2	4	6.555e-05	0.118	LLLINNAATLGDVSK	R	G	0.95	2.37	0.525	0	3	0	0	2	1541.89	96	110	TRUE	-
Gene_Symbol=Spr Sepiapterin reductase	IPI00129164	27910.8	0.998	2	2	4	6.555e-05	0.118	VVLAAADLGTEAGVQR	K	L	0.95	3.14	0.529	0	1	0	0	2	1569.86	64	79	TRUE	-
Gene_Symbol=Ywhag 14-3-3 protein gamma	IPI00230707	28285.1	1	4	4	14	0.00023	0.36	DNLTLWTSDQQDDDGGEGNN	R	-	0.95	2.38	0.861	0	3	0	0	2	2193.88	228	247	TRUE	-
Gene_Symbol=Ywhag 14-3-3 protein gamma	IPI00230707	28285.1	1	4	4	14	0.00023	0.36	DSTLIMQLLR	K	D	0.95	2.25	0.266	0	10	0	0	2	1189.66	218	227	FALSE	IPI00116498,IPI00118384,IPI00408378,IPI00656269
Gene_Symbol=Ywhag 14-3-3 protein gamma	IPI00230707	28285.1	1	4	4	14	0.00023	0.36	LGLALNYSVFYYEIQNAPEQACHLAK	R	T	0.95	3.14	0.615	0	0	3	0	2	3012.49	173	198	TRUE	-
Gene_Symbol=Ywhag 14-3-3 protein gamma	IPI00230707	28285.1	1	4	4	14	0.00023	0.36	NVTELNEPLSNEER	K	N	0.95	2.21	0.523	0	4	0	0	2	1643.79	29	42	TRUE	-
Gene_Symbol=Ywhag 14-3-3 protein gamma	IPI00230707	28285.1	1	4	4	14	0.00023	0.36	TAFDDAIAELDTLNEDSYK	K	D	0.95	4.55	0.837	0	4	0	0	2	2130.97	199	217	TRUE	-
Gene_Symbol=Cops3 COP9 signalosome complex subunit 3	IPI00131870,IPI00650021	27875.3	0.9	1	1	2	3.257e-05	0.082	YATDTFAGLCHQLTNALVER	R	K	0.95	2.2	0.618	0	2	0	0	2	2280.11	49	68	TRUE	-
Gene_Symbol=Eef2 Elongation factor 2	IPI00466069	95298	1	9	9	19	0.000312	0.126	ALLELQLEPEELYQTFQR	R	I	0.95	2.67	0.511	0	2	0	0	2	2220.16	163	180	TRUE	-
Gene_Symbol=Eef2 Elongation factor 2	IPI00466069	95298	1	9	9	19	0.000312	0.126	AYLPVNESFGFTADLR	K	S	0.95	2.35	0.715	0	1	0	0	2	1799.9	786	801	TRUE	-
Gene_Symbol=Eef2 Elongation factor 2	IPI00466069	95298	1	9	9	19	0.000312	0.126	CLYASVLTAQPR	R	L	0.95	3.22	0.617	0	3	0	0	2	1378.72	728	739	TRUE	-
Gene_Symbol=Eef2 Elongation factor 2	IPI00466069	95298	1	9	9	19	0.000312	0.126	EGIPALDNFLDKL	K	-	0.95	2.01	0.498	0	1	0	0	2	1444.77	846	858	TRUE	-
Gene_Symbol=Eef2 Elongation factor 2	IPI00466069	95298	1	9	9	19	0.000312	0.126	ETVSEESNVLCLSK	R	S	0.95	2.85	0.573	0	4	0	0	2	1594.76	581	594	TRUE	-
Gene_Symbol=Eef2 Elongation factor 2	IPI00466069	95298	1	9	9	19	0.000312	0.126	TFCQLILDPIFK	R	V	0.95	2.09	0.313	0	3	0	0	2	1494.8	288	299	TRUE	-
Gene_Symbol=Eef2 Elongation factor 2	IPI00466069	95298	1	9	9	19	0.000312	0.126	VFDAIMNFR	K	K	0.95	2.32	0.535	0	1	0	0	2	1112.56	300	308	TRUE	-
Gene_Symbol=Eef2 Elongation factor 2	IPI00466069	95298	1	9	9	19	0.000312	0.126	YEWDVAEAR	K	K	0.95	2.18	0.565	0	2	0	0	2	1138.52	639	647	TRUE	-
Gene_Symbol=Eef2 Elongation factor 2	IPI00466069	95298	1	9	9	19	0.000312	0.126	YLAEKYEWDVAEAR	R	K	0.95	3.8	0.661	0	2	0	0	2	1742.84	634	647	TRUE	-
Gene_Symbol=AI316787 Uncharacterized protein C17orf32 homolog	IPI00265298	23081.4	0.9	1	1	1	1.64e-05	0.0865	NVTCQDAQCGGTLSDLGK	R	Q	0.95	2.06	0.617	0	1	0	0	2	1923.85	121	138	TRUE	-
Gene_Symbol=Nat14 Adult male olfactory brain cDNA, RIKEN full-length enriched library, clone:6430557O09 product:LEUCINE-ZIPPER-LIKE PROTEIN 1 homolog	IPI00225865	21759.8	0.9	1	1	1	1.64e-05	0.107	GSGDVCGVLALAPGANVGDGAR	R	V	0.95	2.6	0.672	0	1	0	0	2	2012.98	103	124	TRUE	-
Gene_Symbol=Gnai3 Guanine nucleotide-binding protein G	IPI00338854	40521.3	0.998	2	2	3	4.951e-05	0.0904	EYQLNDSASYYLNDLDR	R	I	0.95	2.02	0.507	0	1	0	0	2	2078.93	145	161	TRUE	-
Gene_Symbol=Gnai3 Guanine nucleotide-binding protein G	IPI00338854	40521.3	0.998	2	2	3	4.951e-05	0.0904	ISQTNYIPTQQDVLR	R	T	0.95	3.92	0.628	0	2	0	0	2	1775.93	162	176	TRUE	-
Gene_Symbol=Chchd6 Coiled-coil-helix-coiled-coil-helix domain-containing protein 6	IPI00313390	29780.1	0.9	1	1	4	6.555e-05	0.055	RVEPVCSGLQAQILR	R	C	0.95	2.81	0.539	0	4	0	0	2	1725.94	230	244	TRUE	-
Gene_Symbol=Gstp1 Glutathione S-transferase P 1	IPI00555023	23592.1	1	3	3	4	6.555e-05	0.233	ALPGHLKPFETLLSQNQGGK	K	A	0.95	2.88	0.417	0	0	1	0	2	2135.16	122	141	TRUE	-
Gene_Symbol=Gstp1 Glutathione S-transferase P 1	IPI00555023	23592.1	1	3	3	4	6.555e-05	0.233	FEDGDLTLYQSNAILR	K	H	0.95	3.52	0.754	0	2	0	0	2	1854.92	56	71	TRUE	-
Gene_Symbol=Gstp1 Glutathione S-transferase P 1	IPI00555023	23592.1	1	3	3	4	6.555e-05	0.233	YVTLIYTNYENGK	K	N	0.95	2.15	0.519	0	1	0	0	2	1577.79	104	116	TRUE	-
Gene_Symbol=Ppp2r1b Adult male testis cDNA, RIKEN full-length enriched library, clone:4933415I16 product:SERINE/THREONINE PROTEIN PHOSPHATASE 2A, 65 kDa REGULATORY SUBUNIT A, BETA ISOFORM (PP2A, SUBUNIT A, PR65-BETA ISOFORM) (PP2A, SUBUNIT A, R1-BETA ISOFORM) homolog	IPI00222306,IPI00655135	65932.5	0.998	1	1	1	1.64e-05	0.03	QLSQSLLPAIVELAEDAK	R	W	0.95	2.84	0.578	0	1	0	0	2	1925.06	411	428	TRUE	-
Gene_Symbol=Dnajc13 DnaJ (Hsp40) homolog, subfamily C, member 13 isoform 1	IPI00378580,IPI00458074	274988	1	1	1	1	1.64e-05	0.00575	SLQYGEQVSEILSR	R	S	0.95	2.46	0.487	0	1	0	0	2	1608.82	2362	2375	TRUE	-
Gene_Symbol=Dstn Destrin	IPI00127942	18504.1	0.9	1	1	3	4.951e-05	0.0667	YALYDASFETK	R	E	0.95	2.54	0.613	0	3	0	0	2	1307.62	82	92	TRUE	-
Gene_Symbol=G6pdx Glucose-6-phosphate 1-dehydrogenase X	IPI00228385	59245.6	1	7	7	25	0.000411	0.169	DGLLPEDTFIVGYAR	R	S	0.95	2.36	0.695	0	1	0	0	2	1665.85	58	72	TRUE	-
Gene_Symbol=G6pdx Glucose-6-phosphate 1-dehydrogenase X	IPI00228385	59245.6	1	7	7	25	0.000411	0.169	DLQSSNQLSNHISSLFR	R	E	0.95	2.91	0.609	0	7	0	0	2	1945.97	176	192	TRUE	-
Gene_Symbol=G6pdx Glucose-6-phosphate 1-dehydrogenase X	IPI00228385	59245.6	1	7	7	25	0.000411	0.169	DVAGDIFHQQCK	R	R	0.95	2.34	0.537	0	4	0	0	2	1417.65	375	386	TRUE	-
Gene_Symbol=G6pdx Glucose-6-phosphate 1-dehydrogenase X	IPI00228385	59245.6	1	7	7	25	0.000411	0.169	GGYFDEFGIIR	R	D	0.95	2.53	0.6	0	6	0	0	2	1273.62	247	257	TRUE	-
Gene_Symbol=G6pdx Glucose-6-phosphate 1-dehydrogenase X	IPI00228385	59245.6	1	7	7	25	0.000411	0.169	IFGPIWNR	R	D	0.95	2.26	0.399	0	2	0	0	2	1002.55	220	227	TRUE	-
Gene_Symbol=G6pdx Glucose-6-phosphate 1-dehydrogenase X	IPI00228385	59245.6	1	7	7	25	0.000411	0.169	NSYVAGQYDDAASYK	R	H	0.95	2.08	0.473	0	4	0	0	2	1651.72	105	119	TRUE	-
Gene_Symbol=G6pdx Glucose-6-phosphate 1-dehydrogenase X	IPI00228385	59245.6	1	7	7	25	0.000411	0.169	WDGVPFILR	R	C	0.95	2.16	0.357	0	1	0	0	2	1102.61	349	357	TRUE	-
Gene_Symbol=Fbxw12 F-box and WD-40 domain protein 12	IPI00462464	53957	1	2	2	4	6.555e-05	0.12	LQTFHYCPEEILR	R	L	0.95	3.2	0.512	0	3	0	0	2	1705.84	375	387	TRUE	-
Gene_Symbol=Fbxw12 F-box and WD-40 domain protein 12	IPI00462464	53957	1	2	2	4	6.555e-05	0.12	NWNELASSDVLWR	K	K	0.95	2.93	0.59	0	13	0	0	2	1589.77	31	43	FALSE	IPI00221970,IPI00224866,IPI00381322,IPI00785224
Gene_Symbol=Fbxw12 F-box and WD-40 domain protein 12	IPI00462464	53957	1	2	2	4	6.555e-05	0.12	TSEFSAPVSTILK	R	F	0.95	2.22	0.688	0	1	0	0	2	1379.74	270	282	TRUE	-
Gene_Symbol=Fbxw12 F-box and WD-40 domain protein 12	IPI00462464	53957	1	2	2	4	6.555e-05	0.12	VNVFPYGIDELHCSPQK	K	K	0.95	3.21	0.64	0	6	0	0	2	2002.97	229	245	FALSE	IPI00224866
Gene_Symbol=Ndufs3 NADH dehydrogenase [ubiquinone] iron-sulfur protein 3, mitochondrial precursor	IPI00121309	30131.4	1	3	3	10	0.000164	0.148	ILTDYGFEGHPFR	R	K	0.95	2.32	0.604	0	3	0	0	2	1551.76	186	198	TRUE	-
Gene_Symbol=Ndufs3 NADH dehydrogenase [ubiquinone] iron-sulfur protein 3, mitochondrial precursor	IPI00121309	30131.4	1	3	3	10	0.000164	0.148	SLADLTAVDVPTR	K	Q	0.95	2.1	0.506	0	2	0	0	2	1357.73	109	121	TRUE	-
Gene_Symbol=Ndufs3 NADH dehydrogenase [ubiquinone] iron-sulfur protein 3, mitochondrial precursor	IPI00121309	30131.4	1	3	3	10	0.000164	0.148	VVAEPVELAQEFR	R	K	0.95	2.61	0.638	0	5	0	0	2	1486.79	218	230	TRUE	-
Gene_Symbol=Adk Isoform Long of Adenosine kinase	IPI00126940,IPI00138084	40131.5	1	1	1	1	1.64e-05	0.036	SLVANLAAANCYK	R	K	0.95	3.11	0.725	0	1	0	0	2	1394.71	149	161	TRUE	-
Gene_Symbol=EG665646 similar to Heterogeneous nuclear ribonucleoprotein A1 (Helix-destabilizing protein) (Single-strand binding protein) (hnRNP core protein A1) (HDP-1) (Topoisomerase-inhibitor suppressed) isoform 2	IPI00224251,IPI00553777,IPI00753579,IPI00753723,IPI00817004	38786	0.995	1	1	1	1.64e-05	0.0402	GFAFVTFDDHDSVDK	R	I	0.95	2.2	0.51	0	1	0	0	2	1699.76	147	161	TRUE	-
Gene_Symbol=Pcbp2 Isoform 1 of Poly(rC)-binding protein 2	IPI00127707,IPI00221796,IPI00221799	34899.9	1	2	2	4	6.555e-05	0.0997	ESTGAQVQVAGDMLPNSTER	R	A	0.95	2.34	0.705	0	1	0	0	2	2089.98	125	144	TRUE	IPI00128904
Gene_Symbol=Pcbp2 Isoform 1 of Poly(rC)-binding protein 2	IPI00127707,IPI00221796,IPI00221799	34899.9	1	2	2	4	6.555e-05	0.0997	IITLAGPTNAIFK	R	A	0.95	2.3	0.508	0	3	0	0	2	1358.8	58	70	TRUE	-
Gene_Symbol=Ski Sloan-Kettering viral oncogene homolog	IPI00462772,IPI00622896	80344.2	0.9	1	1	1	1.64e-05	0.0138	SLHQELEFLR	R	V	0.95	2.05	0.594	0	1	0	0	2	1271.67	585	594	TRUE	-
Gene_Symbol=Psma1 Proteasome subunit alpha type 1	IPI00283862	29529	1	1	1	5	8.249e-05	0.057	NQYDNDVTVWSPQGR	R	I	0.95	2.75	0.595	0	5	0	0	2	1778.81	4	18	TRUE	-
Gene_Symbol=Oas1d In vitro fertilized eggs cDNA, RIKEN full-length enriched library, clone:7420445E17 product:2'-5' oligoadenylate synthetase 1D, full insert sequence	IPI00128954	42943.1	1	3	6	16	0.000263	0.205	ADIDSISAFLMER	R	C	0.95	2	0.704	0	5	0	0	2	1467.72	33	45	TRUE	-
Gene_Symbol=Oas1d In vitro fertilized eggs cDNA, RIKEN full-length enriched library, clone:7420445E17 product:2'-5' oligoadenylate synthetase 1D, full insert sequence	IPI00128954	42943.1	1	3	6	16	0.000263	0.205	ARPLILDPADPTR	K	N	0.95	2.03	0.415	0	1	5	0	2	1434.81	300	312	FALSE	IPI00172238
Gene_Symbol=Oas1d In vitro fertilized eggs cDNA, RIKEN full-length enriched library, clone:7420445E17 product:2'-5' oligoadenylate synthetase 1D, full insert sequence	IPI00128954	42943.1	1	3	6	16	0.000263	0.205	NVAGSDLQAWDLLAK	R	E	0.95	2.97	0.579	0	10	0	0	2	1600.83	313	327	FALSE	IPI00172238
Gene_Symbol=Oas1d In vitro fertilized eggs cDNA, RIKEN full-length enriched library, clone:7420445E17 product:2'-5' oligoadenylate synthetase 1D, full insert sequence	IPI00128954	42943.1	1	3	6	16	0.000263	0.205	PLILDPADPTR	R	N	0.95	3.28	0.672	0	15	0	0	1	1207.67	302	312	FALSE	IPI00172238
Gene_Symbol=Oas1d In vitro fertilized eggs cDNA, RIKEN full-length enriched library, clone:7420445E17 product:2'-5' oligoadenylate synthetase 1D, full insert sequence	IPI00128954	42943.1	1	3	6	16	0.000263	0.205	QHELEFDVQPAYDALYEVR	R	H	0.95	2.75	0.521	0	3	2	0	2	2322.1	143	161	TRUE	-
Gene_Symbol=Oas1d In vitro fertilized eggs cDNA, RIKEN full-length enriched library, clone:7420445E17 product:2'-5' oligoadenylate synthetase 1D, full insert sequence	IPI00128954	42943.1	1	3	6	16	0.000263	0.205	VVMGGCYNEYTVLK	R	G	0.95	2.37	0.728	0	6	0	0	2	1632.78	59	72	TRUE	-
Gene_Symbol=Sfrs3 Isoform Long of Splicing factor, arginine/serine-rich 3	IPI00129323,IPI00221826,IPI00346575,IPI00474970,IPI00756474,IPI00850997	14185.3	0.9	1	1	2	3.257e-05	0.0726	AFGYYGPLR	R	S	0.95	2.05	0.368	0	2	0	0	2	1043.53	29	37	TRUE	-
Gene_Symbol=Rps5 40S ribosomal protein S5	IPI00125521	22872	0.984	1	1	3	4.951e-05	0.0637	VNQAIWLLCTGAR	R	E	0.95	3.11	0.618	0	3	0	0	2	1501.8	147	159	TRUE	-
Gene_Symbol=C85627 In vitro fertilized eggs cDNA, RIKEN full-length enriched library, clone:7420444B21 product:similar to F-box protein FBX12	IPI00652362	54129.2	1	9	11	51	0.000838	0.294	DAAIVLVSDTLGNLYIFR	K	I	0.95	2.6	0.733	0	3	0	0	2	1980.08	205	222	TRUE	-
Gene_Symbol=C85627 In vitro fertilized eggs cDNA, RIKEN full-length enriched library, clone:7420444B21 product:similar to F-box protein FBX12	IPI00652362	54129.2	1	9	11	51	0.000838	0.294	ILSYLDAYSLLQVAQVNK	K	N	0.95	3.11	0.686	0	4	0	0	2	2038.12	16	33	TRUE	IPI00381322
Gene_Symbol=C85627 In vitro fertilized eggs cDNA, RIKEN full-length enriched library, clone:7420444B21 product:similar to F-box protein FBX12	IPI00652362	54129.2	1	9	11	51	0.000838	0.294	IPDLHLISTINVFPYGINELYCSPQK	R	K	0.95	2.62	0.549	0	0	1	0	2	3031.56	223	248	TRUE	-
Gene_Symbol=C85627 In vitro fertilized eggs cDNA, RIKEN full-length enriched library, clone:7420444B21 product:similar to F-box protein FBX12	IPI00652362	54129.2	1	9	11	51	0.000838	0.294	ITLMSISAPYK	R	V	0.95	2.34	0.713	0	3	0	0	2	1223.67	302	312	TRUE	-
Gene_Symbol=C85627 In vitro fertilized eggs cDNA, RIKEN full-length enriched library, clone:7420444B21 product:similar to F-box protein FBX12	IPI00652362	54129.2	1	9	11	51	0.000838	0.294	NPCYLMTYTLNIHS	R	-	0.95	2.03	0.644	0	4	0	0	2	1726.79	456	469	TRUE	-
Gene_Symbol=C85627 In vitro fertilized eggs cDNA, RIKEN full-length enriched library, clone:7420444B21 product:similar to F-box protein FBX12	IPI00652362	54129.2	1	9	11	51	0.000838	0.294	NWNALASSDVLWR	K	K	0.95	2.06	0.564	0	20	0	0	2	1531.77	34	46	TRUE	IPI00844813
Gene_Symbol=C85627 In vitro fertilized eggs cDNA, RIKEN full-length enriched library, clone:7420444B21 product:similar to F-box protein FBX12	IPI00652362	54129.2	1	9	11	51	0.000838	0.294	RSEFSAPVSTVLNFSLCDK	R	A	0.95	2.19	0.586	0	3	0	0	2	2157.06	273	291	TRUE	-
Gene_Symbol=C85627 In vitro fertilized eggs cDNA, RIKEN full-length enriched library, clone:7420444B21 product:similar to F-box protein FBX12	IPI00652362	54129.2	1	9	11	51	0.000838	0.294	TLCDEVSIIR	K	M	0.95	2.7	0.564	0	8	0	0	2	1205.62	440	449	TRUE	-
Gene_Symbol=C85627 In vitro fertilized eggs cDNA, RIKEN full-length enriched library, clone:7420444B21 product:similar to F-box protein FBX12	IPI00652362	54129.2	1	9	11	51	0.000838	0.294	VFYMNSLLR	K	R	0.95	3.05	0.513	0	5	0	0	2	1142.6	264	272	TRUE	-
Gene_Symbol=LOC671953 similar to Myosin light polypeptide 6	IPI00264053,IPI00354819,IPI00409817,IPI00474757,IPI00753099,IPI00848866	23140.2	1	1	1	1	1.64e-05	0.0619	DQGTYEDYVEGLR	K	V	0.95	2.38	0.545	0	1	0	0	2	1544.69	141	153	TRUE	-
Gene_Symbol=Ganab Isoform 2 of Neutral alpha-glucosidase AB precursor	IPI00115679	109388	0.985	1	1	1	1.64e-05	0.0155	LSFQHDPETSVLILR	R	K	0.95	2.71	0.583	0	1	0	0	2	1754.94	937	951	TRUE	-
Gene_Symbol=- 23 kDa protein	IPI00761220	23123	0.9	1	1	1	1.64e-05	0.0711	VLNSYWVGEDSTYK	R	V	0.95	2.25	0.681	0	1	0	0	2	1660.79	108	121	TRUE	-
Gene_Symbol=Sirt5 NAD-dependent deacetylase sirtuin-5	IPI00169883	34116.1	1	2	2	3	4.951e-05	0.0806	NPSQVWEFYHYR	R	R	0.95	2.67	0.785	0	2	0	0	2	1625.75	94	105	TRUE	-
Gene_Symbol=Sirt5 NAD-dependent deacetylase sirtuin-5	IPI00169883	34116.1	1	2	2	3	4.951e-05	0.0806	VVVITQNIDELHR	R	K	0.95	2.36	0.594	0	1	0	0	2	1535.85	135	147	TRUE	-
Gene_Symbol=Usp15 Isoform 1 of Ubiquitin carboxyl-terminal hydrolase 15	IPI00154012,IPI00403342	109304	0.9	1	1	1	1.64e-05	0.0147	QDTFSGTGFFPLDR	R	E	0.95	2.19	0.609	0	1	0	0	2	1587.74	905	918	TRUE	-
Gene_Symbol=Hspa5 78 kDa glucose-regulated protein precursor	IPI00319992	72405.6	1	2	2	5	8.249e-05	0.0718	IINEPTAAAIAYGLDK	R	R	0.95	3.37	0.635	0	4	0	0	2	1659.9	199	214	FALSE	IPI00323357,IPI00480560,IPI00753407
Gene_Symbol=Hspa5 78 kDa glucose-regulated protein precursor	IPI00319992	72405.6	1	2	2	5	8.249e-05	0.0718	ITPSYVAFTPEGER	R	L	0.95	2.29	0.594	0	3	0	0	2	1566.78	62	75	TRUE	-
Gene_Symbol=Hspa5 78 kDa glucose-regulated protein precursor	IPI00319992	72405.6	1	2	2	5	8.249e-05	0.0718	SQIFSTASDNQPTVTIK	K	V	0.95	2.39	0.601	0	2	0	0	2	1836.93	449	465	TRUE	-
Gene_Symbol=Sar1a Osteoclast-like cell cDNA, RIKEN full-length enriched library, clone:I420011G14 product:SAR1a gene homolog 1 (S. cerevisiae), full insert sequence	IPI00115644	22309.8	0.998	2	2	4	6.555e-05	0.116	EIFGLYGQTTGK	R	G	0.95	2.1	0.567	0	2	0	0	2	1313.67	149	160	TRUE	-
Gene_Symbol=Sar1a Osteoclast-like cell cDNA, RIKEN full-length enriched library, clone:I420011G14 product:SAR1a gene homolog 1 (S. cerevisiae), full insert sequence	IPI00115644	22309.8	0.998	2	2	4	6.555e-05	0.116	LVFLGLDNAGK	K	T	0.95	2.13	0.614	0	2	0	0	2	1146.65	28	38	TRUE	-
Gene_Symbol=Rab7 Ras-related protein Rab-7a	IPI00408892	23472	1	5	5	17	0.000279	0.295	DEFLIQASPR	R	D	0.95	2.32	0.382	0	3	0	0	2	1175.61	104	113	TRUE	-
Gene_Symbol=Rab7 Ras-related protein Rab-7a	IPI00408892	23472	1	5	5	17	0.000279	0.295	DPENFPFVVLGNK	R	I	0.95	2.21	0.58	0	2	0	0	2	1475.75	114	126	TRUE	-
Gene_Symbol=Rab7 Ras-related protein Rab-7a	IPI00408892	23472	1	5	5	17	0.000279	0.295	EAINVEQAFQTIAR	K	N	0.95	3.48	0.663	0	6	0	0	2	1589.83	158	171	TRUE	-
Gene_Symbol=Rab7 Ras-related protein Rab-7a	IPI00408892	23472	1	5	5	17	0.000279	0.295	FQSLGVAFYR	R	G	0.95	2.11	0.435	0	2	0	0	2	1187.62	70	79	TRUE	-
Gene_Symbol=Rab7 Ras-related protein Rab-7a	IPI00408892	23472	1	5	5	17	0.000279	0.295	LVTMQIWDTAGQER	R	F	0.95	3.27	0.651	0	4	0	0	2	1647.82	56	69	TRUE	-
Gene_Symbol=Rpl9 60S ribosomal protein L9	IPI00122413,IPI00407917,IPI00473762,IPI00850681	21835.5	0.9	1	1	1	1.64e-05	0.099	TILSNQTVDIPENVEITLK	K	G	0.95	2.14	0.46	0	1	0	0	2	2127.16	3	21	TRUE	-
Gene_Symbol=Nans N-acetylneuraminic acid synthase	IPI00114925	40006.7	0.9	1	1	2	3.257e-05	0.0501	GSDHSASLEPGELAELVR	K	S	0.95	2.93	0.69	0	2	0	0	2	1866.92	247	264	TRUE	-
Gene_Symbol=Ube2g1 Ubiquitin-conjugating enzyme E2 G1	IPI00310850	19491.8	0.998	1	1	4	6.555e-05	0.106	NPVEGFSAGLIDDNDLYR	K	W	0.95	3.09	0.638	0	4	0	0	2	1994.95	20	37	TRUE	-
Gene_Symbol=Slc25a31 Adult male testis cDNA, RIKEN full-length enriched library, clone:4922503A02 product:similar to ADP-ATP translocator	IPI00265371	35241.4	1	5	5	14	0.00023	0.175	ALFDPVSFSK	K	D	0.95	2.19	0.661	0	1	0	0	2	1110.58	14	23	TRUE	-
Gene_Symbol=Slc25a31 Adult male testis cDNA, RIKEN full-length enriched library, clone:4922503A02 product:similar to ADP-ATP translocator	IPI00265371	35241.4	1	5	5	14	0.00023	0.175	ASYFGAYDTVK	R	G	0.95	2.21	0.585	0	2	0	0	2	1221.58	202	212	TRUE	-
Gene_Symbol=Slc25a31 Adult male testis cDNA, RIKEN full-length enriched library, clone:4922503A02 product:similar to ADP-ATP translocator	IPI00265371	35241.4	1	5	5	14	0.00023	0.175	DLLAGGVAAAVSK	K	T	0.95	3.14	0.643	0	5	0	0	2	1171.67	24	36	TRUE	-
Gene_Symbol=Slc25a31 Adult male testis cDNA, RIKEN full-length enriched library, clone:4922503A02 product:similar to ADP-ATP translocator	IPI00265371	35241.4	1	5	5	14	0.00023	0.175	EQGFLSYWR	R	G	0.95	2.55	0.543	0	3	0	0	2	1185.57	77	85	TRUE	-
Gene_Symbol=Slc25a31 Adult male testis cDNA, RIKEN full-length enriched library, clone:4922503A02 product:similar to ADP-ATP translocator	IPI00265371	35241.4	1	5	5	14	0.00023	0.175	GTGGALVLVLYDK	R	I	0.95	3.24	0.405	0	3	0	0	2	1305.74	292	304	TRUE	-
Gene_Symbol=Acot8 Acyl-coenzyme A thioesterase 8	IPI00309365	35808.6	1	2	2	3	4.951e-05	0.0969	DGVLAVTCAQEGVIR	R	L	0.95	3.15	0.612	0	2	0	0	2	1587.82	296	310	TRUE	-
Gene_Symbol=Acot8 Acyl-coenzyme A thioesterase 8	IPI00309365	35808.6	1	2	2	3	4.951e-05	0.0969	LFGGQIMGQALVAAAK	R	S	0.95	2.11	0.584	0	1	0	0	2	1590.87	55	70	TRUE	-
Gene_Symbol=Arg2 Arginase-2, mitochondrial precursor	IPI00114974	38860.7	1	4	4	16	0.000263	0.158	LAPATGTPVVGGLTYR	K	E	0.95	2.18	0.686	0	3	0	0	2	1572.88	259	274	TRUE	-
Gene_Symbol=Arg2 Arginase-2, mitochondrial precursor	IPI00114974	38860.7	1	4	4	16	0.000263	0.158	LAVDVIASSFGQTR	R	E	0.95	2.91	0.605	0	6	0	0	2	1463.79	314	327	TRUE	-
Gene_Symbol=Arg2 Arginase-2, mitochondrial precursor	IPI00114974	38860.7	1	4	4	16	0.000263	0.158	LGVEYGPAAIR	K	E	0.95	2.58	0.559	0	1	0	0	2	1145.63	40	50	TRUE	-
Gene_Symbol=Arg2 Arginase-2, mitochondrial precursor	IPI00114974	38860.7	1	4	4	16	0.000263	0.158	SVGLANQELAEVVSR	R	A	0.95	3.73	0.724	0	6	0	0	2	1571.84	91	105	TRUE	-
Gene_Symbol=Pkm2 Isoform M2 of Pyruvate kinase isozymes M1/M2	IPI00407130	57985.8	1	13	14	47	0.000772	0.364	AEGSDVANAVLDGADCIMLSGETAK	R	G	0.95	2.15	0.539	0	2	0	0	2	2494.14	345	369	TRUE	-
Gene_Symbol=Pkm2 Isoform M2 of Pyruvate kinase isozymes M1/M2	IPI00407130	57985.8	1	13	14	47	0.000772	0.364	CDENILWLDYK	K	N	0.95	2.28	0.699	0	1	0	0	2	1468.68	152	162	TRUE	-
Gene_Symbol=Pkm2 Isoform M2 of Pyruvate kinase isozymes M1/M2	IPI00407130	57985.8	1	13	14	47	0.000772	0.364	DAVLNAWAEDVDLR	K	V	0.95	3.16	0.577	0	6	0	0	2	1586.78	478	491	TRUE	-
Gene_Symbol=Pkm2 Isoform M2 of Pyruvate kinase isozymes M1/M2	IPI00407130	57985.8	1	13	14	47	0.000772	0.364	EATESFASDPILYR	R	P	0.95	2.68	0.595	0	5	0	0	1	1598.77	93	106	TRUE	-
Gene_Symbol=Pkm2 Isoform M2 of Pyruvate kinase isozymes M1/M2	IPI00407130	57985.8	1	13	14	47	0.000772	0.364	EATESFASDPILYRPVAVALDTK	R	G	0.95	2.25	0.618	0	1	1	0	2	2493.29	93	115	TRUE	-
Gene_Symbol=Pkm2 Isoform M2 of Pyruvate kinase isozymes M1/M2	IPI00407130	57985.8	1	13	14	47	0.000772	0.364	GADFLVTEVENGGSLGSK	K	K	0.95	3.77	0.668	0	4	0	0	2	1779.88	189	206	TRUE	-
Gene_Symbol=Pkm2 Isoform M2 of Pyruvate kinase isozymes M1/M2	IPI00407130	57985.8	1	13	14	47	0.000772	0.364	GDLGIEIPAEK	R	V	0.95	2.36	0.519	0	4	0	0	2	1141.61	295	305	TRUE	-
Gene_Symbol=Pkm2 Isoform M2 of Pyruvate kinase isozymes M1/M2	IPI00407130	57985.8	1	13	14	47	0.000772	0.364	GVNLPGAAVDLPAVSEK	K	D	0.95	2.33	0.547	0	3	0	0	2	1636.89	208	224	TRUE	-
Gene_Symbol=Pkm2 Isoform M2 of Pyruvate kinase isozymes M1/M2	IPI00407130	57985.8	1	13	14	47	0.000772	0.364	IYVDDGLISLQVK	K	E	0.95	2.05	0.469	0	1	0	0	2	1462.82	174	186	TRUE	-
Gene_Symbol=Pkm2 Isoform M2 of Pyruvate kinase isozymes M1/M2	IPI00407130	57985.8	1	13	14	47	0.000772	0.364	LAPITSDPTEAAAVGAVEASFK	R	C	0.95	3.53	0.678	0	6	0	0	2	2145.11	403	424	TRUE	-
Gene_Symbol=Pkm2 Isoform M2 of Pyruvate kinase isozymes M1/M2	IPI00407130	57985.8	1	13	14	47	0.000772	0.364	LDIDSAPITAR	R	N	0.95	2.35	0.427	0	6	0	0	2	1171.63	33	43	TRUE	-
Gene_Symbol=Pkm2 Isoform M2 of Pyruvate kinase isozymes M1/M2	IPI00407130	57985.8	1	13	14	47	0.000772	0.364	NTGIICTIGPASR	R	S	0.95	2.87	0.61	0	6	0	0	2	1359.71	44	56	TRUE	-
Gene_Symbol=Pkm2 Isoform M2 of Pyruvate kinase isozymes M1/M2	IPI00407130	57985.8	1	13	14	47	0.000772	0.364	RFDEILEASDGIMVAR	R	G	0.95	2.17	0.615	0	1	0	0	2	1821.92	279	294	TRUE	-
Gene_Symbol=Hspa8 Heat shock cognate 71 kDa protein	IPI00323357,IPI00480560,IPI00753407	70854.7	1	6	6	25	0.000411	0.125	ARFEELNADLFR	R	G	0.95	2.94	0.475	0	3	0	0	2	1480.75	300	311	TRUE	-
Gene_Symbol=Hspa8 Heat shock cognate 71 kDa protein	IPI00323357,IPI00480560,IPI00753407	70854.7	1	6	6	25	0.000411	0.125	DAGTIAGLNVLR	K	I	0.95	2.25	0.545	0	4	0	0	2	1199.67	160	171	TRUE	-
Gene_Symbol=Hspa8 Heat shock cognate 71 kDa protein	IPI00323357,IPI00480560,IPI00753407	70854.7	1	6	6	25	0.000411	0.125	IINEPTAAAIAYGLDK	R	K	0.95	3.37	0.635	0	4	0	0	2	1659.9	172	187	TRUE	IPI00319992
Gene_Symbol=Hspa8 Heat shock cognate 71 kDa protein	IPI00323357,IPI00480560,IPI00753407	70854.7	1	6	6	25	0.000411	0.125	MVNHFIAEFK	R	R	0.95	2.17	0.533	0	3	0	0	2	1235.62	237	246	TRUE	-
Gene_Symbol=Hspa8 Heat shock cognate 71 kDa protein	IPI00323357,IPI00480560,IPI00753407	70854.7	1	6	6	25	0.000411	0.125	TTPSYVAFTDTER	R	L	0.95	2.66	0.731	0	4	0	0	2	1487.7	37	49	TRUE	-
Gene_Symbol=Hspa8 Heat shock cognate 71 kDa protein	IPI00323357,IPI00480560,IPI00753407	70854.7	1	6	6	25	0.000411	0.125	TVTNAVVTVPAYFNDSQR	K	Q	0.95	2.51	0.57	0	7	0	0	2	1982	138	155	TRUE	-
Gene_Symbol=Dtx2 Isoform 2 of Protein deltex-2	IPI00111429	62393.7	0.998	2	2	5	8.249e-05	0.0611	QVGPVYPVTSDIAVPR	R	Q	0.95	2.35	0.605	0	2	0	0	2	1697.92	175	190	TRUE	-
Gene_Symbol=Dtx2 Isoform 2 of Protein deltex-2	IPI00111429	62393.7	0.998	2	2	5	8.249e-05	0.0611	VQQALAEGAPKPEPEQVIR	R	K	0.95	2.39	0.395	0	3	0	0	2	2060.11	331	349	TRUE	-
Gene_Symbol=Pdcd6ip Isoform 3 of Programmed cell death 6-interacting protein	IPI00323483,IPI00453818	95994.5	1	6	6	14	0.00023	0.104	FIQQTYPSGGEEQAQYCR	K	A	0.95	2.41	0.729	0	3	0	0	2	2161.96	24	41	TRUE	-
Gene_Symbol=Pdcd6ip Isoform 3 of Programmed cell death 6-interacting protein	IPI00323483,IPI00453818	95994.5	1	6	6	14	0.00023	0.104	LANQAADYFGDAFK	K	Q	0.95	2.84	0.575	0	3	0	0	2	1530.72	216	229	TRUE	-
Gene_Symbol=Pdcd6ip Isoform 3 of Programmed cell death 6-interacting protein	IPI00323483,IPI00453818	95994.5	1	6	6	14	0.00023	0.104	LLDEEEATDNDLR	R	A	0.95	3.08	0.74	0	3	0	0	2	1532.71	457	469	TRUE	-
Gene_Symbol=Pdcd6ip Isoform 3 of Programmed cell death 6-interacting protein	IPI00323483,IPI00453818	95994.5	1	6	6	14	0.00023	0.104	MVPVSVQQSLAVFSQR	K	K	0.95	2.7	0.626	0	1	0	0	2	1775.95	358	373	TRUE	-
Gene_Symbol=Pdcd6ip Isoform 3 of Programmed cell death 6-interacting protein	IPI00323483,IPI00453818	95994.5	1	6	6	14	0.00023	0.104	STSVVEQGGIQTVDQLIK	K	E	0.95	3.14	0.485	0	2	0	0	2	1902.02	421	438	TRUE	-
Gene_Symbol=Pdcd6ip Isoform 3 of Programmed cell death 6-interacting protein	IPI00323483,IPI00453818	95994.5	1	6	6	14	0.00023	0.104	YYDQICSIEPK	R	F	0.95	3.45	0.625	0	2	0	0	2	1415.65	71	81	TRUE	-
Gene_Symbol=Cbr1 Carbonyl reductase [NADPH] 1	IPI00314191	30623.4	1	6	6	18	0.000296	0.354	EYGGLDVLVNNAGIAFK	K	V	0.95	3.77	0.613	0	3	0	0	2	1779.93	80	96	TRUE	-
Gene_Symbol=Cbr1 Carbonyl reductase [NADPH] 1	IPI00314191	30623.4	1	6	6	18	0.000296	0.354	FHQLDIDNPQSIR	R	A	0.95	3.37	0.586	0	6	0	0	2	1582.8	59	71	TRUE	-
Gene_Symbol=Cbr1 Carbonyl reductase [NADPH] 1	IPI00314191	30623.4	1	6	6	18	0.000296	0.354	ILLNACCPGWVR	K	T	0.95	3.35	0.609	0	3	0	0	2	1458.74	221	232	TRUE	-
Gene_Symbol=Cbr1 Carbonyl reductase [NADPH] 1	IPI00314191	30623.4	1	6	6	18	0.000296	0.354	SETITEEELVGLMNK	R	F	0.95	2.29	0.388	0	2	0	0	2	1692.84	160	174	TRUE	-
Gene_Symbol=Cbr1 Carbonyl reductase [NADPH] 1	IPI00314191	30623.4	1	6	6	18	0.000296	0.354	SPEEGAETPVYLALLPPDAEGPHGQFVQDK	K	K	0.95	2.8	0.486	0	0	3	0	2	3191.55	243	272	TRUE	-
Gene_Symbol=Cbr1 Carbonyl reductase [NADPH] 1	IPI00314191	30623.4	1	6	6	18	0.000296	0.354	VVNVSSMVSLR	R	A	0.95	2.25	0.599	0	1	0	0	2	1190.66	135	145	TRUE	-
Gene_Symbol=Psma7 Proteasome subunit alpha type 7	IPI00131406	27837.2	1	2	2	11	0.000181	0.117	LTVEDPVTVEYITR	R	Y	0.95	2.83	0.457	0	9	0	0	2	1634.86	96	109	TRUE	-
Gene_Symbol=Psma7 Proteasome subunit alpha type 7	IPI00131406	27837.2	1	2	2	11	0.000181	0.117	NYTDDAIETDDLTIK	K	L	0.95	2.58	0.586	0	2	0	0	2	1726.8	175	189	TRUE	-
Gene_Symbol=Eif4h Isoform Long of Eukaryotic translation initiation factor 4H	IPI00124742,IPI00222560	25168.7	0.9	1	1	6	9.854e-05	0.0921	TVATPLNQVANPNSAIFGGAR	R	P	0.95	4.14	0.633	0	6	0	0	1	2098.1	197	217	TRUE	-
Gene_Symbol=Lancl1 LanC-like protein 1	IPI00131535	45324.8	1	2	2	3	4.951e-05	0.0852	IPQSHIQQICENILTSGENLSR	K	K	0.95	2.53	0.481	0	0	1	0	2	2537.28	174	195	TRUE	-
Gene_Symbol=Lancl1 LanC-like protein 1	IPI00131535	45324.8	1	2	2	3	4.951e-05	0.0852	SLAENYFDSTGR	K	L	0.95	2.3	0.674	0	2	0	0	2	1359.62	16	27	TRUE	-
Gene_Symbol=Adss Adenylosuccinate synthetase isozyme 2	IPI00135969	50003.4	1	6	7	23	0.000378	0.202	AHIVFDFHQAADGIQEQQR	R	Q	0.95	5.14	0.701	0	3	3	0	2	2210.07	133	151	TRUE	-
Gene_Symbol=Adss Adenylosuccinate synthetase isozyme 2	IPI00135969	50003.4	1	6	7	23	0.000378	0.202	FIEDELQIPVK	R	W	0.95	2.83	0.448	0	4	0	0	2	1330.73	431	441	TRUE	-
Gene_Symbol=Adss Adenylosuccinate synthetase isozyme 2	IPI00135969	50003.4	1	6	7	23	0.000378	0.202	MCDLVSDFDGFSER	R	F	0.95	2.25	0.811	0	3	0	0	2	1677.69	181	194	TRUE	-
Gene_Symbol=Adss Adenylosuccinate synthetase isozyme 2	IPI00135969	50003.4	1	6	7	23	0.000378	0.202	TLPGWNTDISNAR	K	T	0.95	2.37	0.652	0	1	0	0	2	1444.72	404	416	TRUE	-
Gene_Symbol=Adss Adenylosuccinate synthetase isozyme 2	IPI00135969	50003.4	1	6	7	23	0.000378	0.202	VGIGAFPTEQDNEIGELLQTR	R	G	0.95	2.24	0.541	0	4	0	0	2	2287.16	304	324	TRUE	-
Gene_Symbol=Adss Adenylosuccinate synthetase isozyme 2	IPI00135969	50003.4	1	6	7	23	0.000378	0.202	VVDLLAQDADIVCR	K	C	0.95	2.92	0.534	0	5	0	0	2	1586.82	46	59	TRUE	-
Gene_Symbol=Cct2 T-complex protein 1 subunit beta	IPI00320217	57460.8	1	7	7	15	0.000246	0.228	DAALMVTNDGATILK	R	N	0.95	3.28	0.661	0	1	0	0	2	1532.8	58	72	TRUE	-
Gene_Symbol=Cct2 T-complex protein 1 subunit beta	IPI00320217	57460.8	1	7	7	15	0.000246	0.228	EALLSSAVDHGSDEAR	R	F	0.95	2.51	0.724	0	2	0	0	2	1656.78	139	154	TRUE	-
Gene_Symbol=Cct2 T-complex protein 1 subunit beta	IPI00320217	57460.8	1	7	7	15	0.000246	0.228	GATQQILDEAER	R	S	0.95	2.83	0.684	0	3	0	0	2	1330.66	377	388	TRUE	-
Gene_Symbol=Cct2 T-complex protein 1 subunit beta	IPI00320217	57460.8	1	7	7	15	0.000246	0.228	LALVTGGEIASTFDHPELVK	R	L	0.95	2.04	0.475	0	3	0	0	2	2097.12	323	342	TRUE	-
Gene_Symbol=Cct2 T-complex protein 1 subunit beta	IPI00320217	57460.8	1	7	7	15	0.000246	0.228	LSSFIGAIAIGDLVK	R	S	0.95	2.05	0.595	0	1	0	0	2	1503.88	26	40	TRUE	-
Gene_Symbol=Cct2 T-complex protein 1 subunit beta	IPI00320217	57460.8	1	7	7	15	0.000246	0.228	MLPTIIADNAGYDSADLVAQLR	R	A	0.95	2.64	0.723	0	2	0	0	2	2347.2	445	466	TRUE	-
Gene_Symbol=Cct2 T-complex protein 1 subunit beta	IPI00320217	57460.8	1	7	7	15	0.000246	0.228	VQDDEVGDGTTSVTVLAAELLR	R	E	0.95	3.94	0.721	0	3	0	0	2	2288.16	90	111	TRUE	-
Gene_Symbol=Sart3 Isoform 1 of Squamous cell carcinoma antigen recognized by T-cells 3	IPI00458854	109602	0.9	1	1	1	1.64e-05	0.0125	ALEYLQQEVEER	R	F	0.95	2.91	0.541	0	1	0	0	2	1506.74	453	464	TRUE	-
Gene_Symbol=Zfp313 Zinc finger protein 313	IPI00113520	25726.7	1	2	2	5	8.249e-05	0.1	FTCPVCLEVFEK	R	P	0.95	2.19	0.653	0	1	0	0	1	1528.72	28	39	TRUE	-
Gene_Symbol=Zfp313 Zinc finger protein 313	IPI00113520	25726.7	1	2	2	5	8.249e-05	0.1	YTFPCPYCPEK	R	N	0.95	2.01	0.797	0	4	0	0	2	1461.62	140	150	TRUE	-
Gene_Symbol=Ldhc L-lactate dehydrogenase C chain	IPI00467457	35894.1	1	6	7	21	0.000345	0.22	AIVPGIVQNSPDCK	K	I	0.95	2.08	0.549	0	2	0	0	2	1497.77	119	132	TRUE	-
Gene_Symbol=Ldhc L-lactate dehydrogenase C chain	IPI00467457	35894.1	1	6	7	21	0.000345	0.22	EQLIQNLVPEDK	K	L	0.95	2.58	0.494	0	3	0	0	2	1425.76	6	17	TRUE	-
Gene_Symbol=Ldhc L-lactate dehydrogenase C chain	IPI00467457	35894.1	1	6	7	21	0.000345	0.22	GEALDLLHGSLFLSTPK	R	I	0.95	3.81	0.7	0	4	1	0	2	1797.98	60	76	TRUE	-
Gene_Symbol=Ldhc L-lactate dehydrogenase C chain	IPI00467457	35894.1	1	6	7	21	0.000345	0.22	GLADELALVDADTNK	K	L	0.95	3.4	0.734	0	6	0	0	2	1544.78	43	57	TRUE	-
Gene_Symbol=Ldhc L-lactate dehydrogenase C chain	IPI00467457	35894.1	1	6	7	21	0.000345	0.22	GLADELALVDADTNKLR	K	G	0.95	3.49	0.727	0	3	0	0	2	1813.97	43	59	TRUE	-
Gene_Symbol=Ldhc L-lactate dehydrogenase C chain	IPI00467457	35894.1	1	6	7	21	0.000345	0.22	QVVEGGYEVLNMK	K	G	0.95	2.24	0.452	0	2	0	0	2	1465.74	233	245	TRUE	-
Gene_Symbol=Surf4 Surfeit locus protein 4	IPI00133249	30364.5	0.9	1	1	1	1.64e-05	0.0483	LCLISTFLEDGIR	R	M	0.95	2.21	0.64	0	1	0	0	2	1536.81	31	43	TRUE	-
Gene_Symbol=Dnm1l Isoform 2 of Dynamin-1-like protein	IPI00172221,IPI00556723,IPI00556781	77994.9	0.9	1	1	1	1.64e-05	0.03	TLESVDPLGGLNTIDILTAIR	R	N	0.95	2.75	0.765	0	1	0	0	2	2211.22	377	397	TRUE	-
Gene_Symbol=Ckb Creatine kinase B-type	IPI00136703	42696.1	1	10	10	54	0.000887	0.357	DLFDPIIEER	K	H	0.95	2.14	0.396	0	1	0	0	2	1246.63	87	96	TRUE	-
Gene_Symbol=Ckb Creatine kinase B-type	IPI00136703	42696.1	1	10	10	54	0.000887	0.357	FCTGLTQIETLFK	R	S	0.95	2.02	0.722	0	2	0	0	2	1557.8	253	265	TRUE	-
Gene_Symbol=Ckb Creatine kinase B-type	IPI00136703	42696.1	1	10	10	54	0.000887	0.357	GTGGVDTAAVGGVFDVSNADR	R	L	0.95	2.29	0.633	0	20	0	0	2	1964.93	321	341	TRUE	-
Gene_Symbol=Ckb Creatine kinase B-type	IPI00136703	42696.1	1	10	10	54	0.000887	0.357	HGGYQPSDEHKTDLNPDNLQGGDDLDPNYVLSSR	R	V	0.95	3.95	0.631	0	0	5	0	2	3753.7	97	130	TRUE	-
Gene_Symbol=Ckb Creatine kinase B-type	IPI00136703	42696.1	1	10	10	54	0.000887	0.357	LAVEALSSLDGDLSGR	K	Y	0.95	2	0.593	0	13	0	0	2	1602.83	157	172	TRUE	-
Gene_Symbol=Ckb Creatine kinase B-type	IPI00136703	42696.1	1	10	10	54	0.000887	0.357	LGFSEVELVQMVVDGVK	R	L	0.95	2.11	0.401	0	1	0	0	2	1864.97	342	358	TRUE	-
Gene_Symbol=Ckb Creatine kinase B-type	IPI00136703	42696.1	1	10	10	54	0.000887	0.357	RGTGGVDTAAVGGVFDVSNADR	K	L	0.95	2.53	0.569	0	6	0	0	2	2121.03	320	341	TRUE	-
Gene_Symbol=Ckb Creatine kinase B-type	IPI00136703	42696.1	1	10	10	54	0.000887	0.357	TDLNPDNLQGGDDLDPNYVLSSR	K	V	0.95	3.33	0.653	0	4	0	0	2	2518.17	108	130	TRUE	-
Gene_Symbol=Ckb Creatine kinase B-type	IPI00136703	42696.1	1	10	10	54	0.000887	0.357	TFLVWINEEDHLR	K	V	0.95	2.11	0.43	0	1	0	0	2	1671.85	224	236	TRUE	-
Gene_Symbol=Ckb Creatine kinase B-type	IPI00136703	42696.1	1	10	10	54	0.000887	0.357	VLTPELYAELR	K	A	0.95	2.29	0.637	0	1	0	0	2	1303.73	33	43	TRUE	-
Gene_Symbol=Tubb2b Tubulin beta-2B chain	IPI00109061,IPI00338039	49889.1	0.998	2	3	7	0.000115	0.373	AILVDLEPGTMDSVR	R	S	0.95	2.03	0.506	0	11	0	0	2	1615.84	63	77	FALSE	IPI00117352
Gene_Symbol=Tubb2b Tubulin beta-2B chain	IPI00109061,IPI00338039	49889.1	0.998	2	3	7	0.000115	0.373	ALTVPELTQQMFDSK	R	N	0.891	2.29	0.212	0	4	0	0	2	1707.86	283	297	TRUE	-
Gene_Symbol=Tubb2b Tubulin beta-2B chain	IPI00109061,IPI00338039	49889.1	0.998	2	3	7	0.000115	0.373	FPGQLNADLR	R	K	0.95	2.6	0.409	0	7	0	0	2	1130.6	242	251	FALSE	IPI00117352,IPI00169463
Gene_Symbol=Tubb2b Tubulin beta-2B chain	IPI00109061,IPI00338039	49889.1	0.998	2	3	7	0.000115	0.373	GHYTEGAELVDSVLDVVR	K	K	0.95	3.76	0.701	0	5	1	0	2	1958.98	104	121	FALSE	IPI00117352,IPI00169463
Gene_Symbol=Tubb2b Tubulin beta-2B chain	IPI00109061,IPI00338039	49889.1	0.998	2	3	7	0.000115	0.373	ISEQFTAMFR	R	R	0.95	3.09	0.655	0	13	0	0	2	1229.6	381	390	FALSE	IPI00117352,IPI00169463
Gene_Symbol=Tubb2b Tubulin beta-2B chain	IPI00109061,IPI00338039	49889.1	0.998	2	3	7	0.000115	0.373	LAVNMVPFPR	K	L	0.95	2.29	0.574	0	13	0	0	2	1143.63	253	262	FALSE	IPI00117352,IPI00169463
Gene_Symbol=Tubb2b Tubulin beta-2B chain	IPI00109061,IPI00338039	49889.1	0.998	2	3	7	0.000115	0.373	LHFFMPGFAPLTSR	R	G	0.95	2.46	0.466	0	8	0	0	2	1620.84	263	276	FALSE	IPI00117352,IPI00169463
Gene_Symbol=Tubb2b Tubulin beta-2B chain	IPI00109061,IPI00338039	49889.1	0.998	2	3	7	0.000115	0.373	LTTPTYGDLNHLVSATMSGVTTCLR	K	F	0.95	2.09	0.657	0	1	0	0	2	2708.34	217	241	FALSE	IPI00117352,IPI00169463
Gene_Symbol=Tubb2b Tubulin beta-2B chain	IPI00109061,IPI00338039	49889.1	0.998	2	3	7	0.000115	0.373	NSSYFVEWIPNNVK	K	T	0.95	2.38	0.621	0	6	0	0	2	1696.83	337	350	FALSE	IPI00117352,IPI00169463
Gene_Symbol=Tubb2b Tubulin beta-2B chain	IPI00109061,IPI00338039	49889.1	0.998	2	3	7	0.000115	0.373	SGPFGQIFRPDNFVFGQSGAGNNWAK	R	G	0.95	2.85	0.618	0	2	2	0	2	2798.34	78	103	FALSE	IPI00117352,IPI00169463
Gene_Symbol=Tubb2b Tubulin beta-2B chain	IPI00109061,IPI00338039	49889.1	0.998	2	3	7	0.000115	0.373	YLTVAAIFR	R	G	0.95	2.07	0.464	0	3	0	0	2	1053.61	310	318	TRUE	-
Gene_Symbol=Ccdc120 coiled-coil domain containing 120	IPI00380690	67390.5	0.632	1	1	1	1.64e-05	0.0254	RNSVASPTSPTRSLPR	R	S	0.784	2.01	0.21	0	1	0	0	2	1725.94	275	290	TRUE	-
Gene_Symbol=Rpl6 60S ribosomal protein L6	IPI00313222,IPI00626312	33464.6	0.998	1	1	3	4.951e-05	0.0574	QLDSGLLLVTGPLVINR	K	V	0.95	2.37	0.76	0	3	0	0	2	1808.06	175	191	TRUE	-
Gene_Symbol=Ssr4 10 day old male pancreas cDNA, RIKEN full-length enriched library, clone:1810061C01 product:signal sequence receptor, delta, full insert sequence	IPI00122346	18989.5	0.9	1	1	2	3.257e-05	0.0636	FFDEESYSLLR	R	K	0.95	2.66	0.616	0	2	0	0	2	1405.66	106	116	TRUE	-
Gene_Symbol=EG667682;Rpl31;LOC676592 60S ribosomal protein L31	IPI00123007,IPI00126910,IPI00676466,IPI00677102,IPI00753412	14317	0.9	1	1	1	1.64e-05	0.113	LYTLVTYVPVTTFK	K	N	0.95	2.13	0.642	0	1	0	0	2	1644.93	101	114	TRUE	-
Gene_Symbol=Pdcd5 Programmed cell death protein 5	IPI00116120	14517.7	0.998	1	1	3	4.951e-05	0.102	NSILAQVLDQSAR	R	A	0.95	3.68	0.512	0	3	0	0	2	1414.77	43	55	TRUE	-
Gene_Symbol=Aass Alpha-aminoadipic semialdehyde synthase, mitochondrial precursor	IPI00387491	102960	1	3	3	4	6.555e-05	0.0464	KTDGVYDPVEYEKYPER	R	Y	0.95	2.12	0.465	0	1	0	0	2	2087.99	274	290	TRUE	-
Gene_Symbol=Aass Alpha-aminoadipic semialdehyde synthase, mitochondrial precursor	IPI00387491	102960	1	3	3	4	6.555e-05	0.0464	QLLCDLVGISR	K	S	0.95	2.46	0.434	0	1	0	0	2	1273.69	762	772	TRUE	-
Gene_Symbol=Aass Alpha-aminoadipic semialdehyde synthase, mitochondrial precursor	IPI00387491	102960	1	3	3	4	6.555e-05	0.0464	YAEIYGISSAHTLLR	K	G	0.95	2.05	0.55	0	2	0	0	2	1693.89	708	722	TRUE	-
Gene_Symbol=Nlrp14 RNI-like protein	IPI00623771	75395.1	1	3	3	13	0.000214	0.262	AAVEGIWTMK	K	H	0.95	2.67	0.484	0	3	0	0	2	1105.57	211	220	FALSE	IPI00460862
Gene_Symbol=Nlrp14 RNI-like protein	IPI00623771	75395.1	1	3	3	13	0.000214	0.262	CFLFGLLNK	K	D	0.95	2.06	0.391	0	1	0	0	2	1111.6	311	319	FALSE	IPI00460862
Gene_Symbol=Nlrp14 RNI-like protein	IPI00623771	75395.1	1	3	3	13	0.000214	0.262	EELLACLEGLEK	R	D	0.95	2.82	0.619	0	3	0	0	2	1403.71	339	350	FALSE	IPI00460862
Gene_Symbol=Nlrp14 RNI-like protein	IPI00623771	75395.1	1	3	3	13	0.000214	0.262	EELLACLEGLEKDDSSLSQLR	R	F	0.95	2.56	0.737	0	4	2	0	2	2405.19	339	359	FALSE	IPI00460862
Gene_Symbol=Nlrp14 RNI-like protein	IPI00623771	75395.1	1	3	3	13	0.000214	0.262	HELTREDILLFLDAK	K	V	0.95	2.01	0.521	0	1	0	0	2	1812.99	231	245	FALSE	IPI00460862
Gene_Symbol=Nlrp14 RNI-like protein	IPI00623771	75395.1	1	3	3	13	0.000214	0.262	IPVGCVTLPNETLLR	R	S	0.95	3.1	0.629	0	21	0	0	2	1681.93	192	206	FALSE	IPI00460862
Gene_Symbol=Nlrp14 RNI-like protein	IPI00623771	75395.1	1	3	3	13	0.000214	0.262	SLCEVLENPNSSLER	K	L	0.95	2.8	0.489	0	18	0	0	2	1746.83	584	598	FALSE	IPI00460862
Gene_Symbol=Nlrp14 RNI-like protein	IPI00623771	75395.1	1	3	3	13	0.000214	0.262	SLVFLNLSLNNLSNDGVK	R	S	0.95	2.02	0.497	0	5	0	0	2	1947.05	566	583	TRUE	-
Gene_Symbol=Nlrp14 RNI-like protein	IPI00623771	75395.1	1	3	3	13	0.000214	0.262	SVDFLNGCQDFTFLASNK	R	K	0.95	2.18	0.627	0	5	0	0	2	2062.95	491	508	TRUE	-
Gene_Symbol=Nlrp14 RNI-like protein	IPI00623771	75395.1	1	3	3	13	0.000214	0.262	SVDFLNGCQDFTFLASNKK	R	V	0.95	2.44	0.558	0	3	0	0	2	2191.05	491	509	TRUE	-
Gene_Symbol=Nlrp14 RNI-like protein	IPI00623771	75395.1	1	3	3	13	0.000214	0.262	TSLHGEFATLNCVITPK	K	D	0.95	2.79	0.636	0	4	1	0	2	1887.96	57	73	FALSE	IPI00460862
Gene_Symbol=Nlrp14 RNI-like protein	IPI00623771	75395.1	1	3	3	13	0.000214	0.262	TSTALFTYYICSLFPR	K	I	0.95	2.92	0.692	0	3	0	0	2	1939.96	176	191	FALSE	IPI00460862
Gene_Symbol=Nlrp14 RNI-like protein	IPI00623771	75395.1	1	3	3	13	0.000214	0.262	VTHLDLKETDLGVNGLK	K	T	0.95	3.72	0.667	0	3	0	0	2	1852.02	510	526	FALSE	IPI00460862
Gene_Symbol=EG665511;Phb Prohibitin	IPI00133440	29802.6	1	7	7	17	0.000279	0.349	AAELIANSLATAGDGLIELR	K	K	0.95	2.5	0.482	0	1	0	0	2	1998.09	220	239	TRUE	-
Gene_Symbol=EG665511;Phb Prohibitin	IPI00133440	29802.6	1	7	7	17	0.000279	0.349	DLQNVNITLR	K	I	0.95	2.47	0.559	0	2	0	0	2	1185.66	84	93	TRUE	-
Gene_Symbol=EG665511;Phb Prohibitin	IPI00133440	29802.6	1	7	7	17	0.000279	0.349	FDAGELITQR	R	E	0.95	3.82	0.508	0	3	0	0	2	1149.59	134	143	TRUE	-
Gene_Symbol=EG665511;Phb Prohibitin	IPI00133440	29802.6	1	7	7	17	0.000279	0.349	ILFRPVASQLPR	R	I	0.95	2.45	0.612	0	3	0	0	2	1396.84	94	105	TRUE	-
Gene_Symbol=EG665511;Phb Prohibitin	IPI00133440	29802.6	1	7	7	17	0.000279	0.349	IYTSIGEDYDER	R	V	0.95	2.8	0.716	0	3	0	0	2	1460.65	106	117	TRUE	-
Gene_Symbol=EG665511;Phb Prohibitin	IPI00133440	29802.6	1	7	7	17	0.000279	0.349	KLEAAEDIAYQLSR	R	S	0.95	2.85	0.59	0	4	0	0	2	1606.84	240	253	TRUE	-
Gene_Symbol=EG665511;Phb Prohibitin	IPI00133440	29802.6	1	7	7	17	0.000279	0.349	NITYLPAGQSVLLQLPQ	R	-	0.95	2.57	0.595	0	1	0	0	2	1855.03	256	272	TRUE	-
Gene_Symbol=Ran GTP-binding nuclear protein Ran	IPI00134621	24405.1	1	3	3	8	0.000131	0.194	FNVWDTAGQEK	K	F	0.95	2.54	0.582	0	3	0	0	2	1294.61	61	71	TRUE	-
Gene_Symbol=Ran GTP-binding nuclear protein Ran	IPI00134621	24405.1	1	3	3	8	0.000131	0.194	VCENIPIVLCGNK	R	V	0.95	3.22	0.688	0	3	0	0	2	1515.77	111	123	TRUE	-
Gene_Symbol=Ran GTP-binding nuclear protein Ran	IPI00134621	24405.1	1	3	3	8	0.000131	0.194	YVATLGVEVHPLVFHTNR	K	G	0.95	2.68	0.648	0	2	0	0	2	2052.1	39	56	TRUE	-
Gene_Symbol=EG667847;LOC676775 similar to 40S ribosomal protein S2 isoform 2	IPI00752723,IPI00753940	31347.2	0.999	1	1	2	3.257e-05	0.0375	TYSYLTPDLWK	K	E	0.95	2.75	0.625	0	2	0	0	2	1386.69	247	257	TRUE	-
Gene_Symbol=Lyrm4 LYR motif-containing protein 4	IPI00169804	10836.9	0.9	1	1	1	1.64e-05	0.154	NVKDPVEIQALVNK	K	A	0.95	2.01	0.592	0	1	0	0	2	1566.89	45	58	TRUE	-
Gene_Symbol=Klk7 Kallikrein-7 precursor	IPI00126800	27239	0.9	1	1	1	1.64e-05	0.0643	THVNDIMLVRLDEPVK	K	M	0.95	2.16	0.52	0	1	0	0	2	1895.01	104	119	TRUE	-
Gene_Symbol=Gnb2l1 Guanine nucleotide-binding protein subunit beta 2-like 1	IPI00317740	35059	1	6	6	14	0.00023	0.243	DVLSVAFSSDNR	K	Q	0.95	2.13	0.669	0	1	0	0	2	1309.64	107	118	TRUE	-
Gene_Symbol=Gnb2l1 Guanine nucleotide-binding protein subunit beta 2-like 1	IPI00317740	35059	1	6	6	14	0.00023	0.243	FSPNSSNPIIVSCGWDK	R	L	0.95	2.47	0.569	0	2	0	0	2	1907.9	156	172	TRUE	-
Gene_Symbol=Gnb2l1 Guanine nucleotide-binding protein subunit beta 2-like 1	IPI00317740	35059	1	6	6	14	0.00023	0.243	LWDLTTGTTTR	R	R	0.95	2.52	0.597	0	2	0	0	2	1264.65	89	99	TRUE	-
Gene_Symbol=Gnb2l1 Guanine nucleotide-binding protein subunit beta 2-like 1	IPI00317740	35059	1	6	6	14	0.00023	0.243	VWQVTIGTR	R	-	0.95	2	0.508	0	2	0	0	2	1059.6	309	317	TRUE	-
Gene_Symbol=Gnb2l1 Guanine nucleotide-binding protein subunit beta 2-like 1	IPI00317740	35059	1	6	6	14	0.00023	0.243	YTVQDESHSEWVSCVR	K	F	0.95	2.12	0.748	0	4	0	0	2	1981.87	140	155	TRUE	-
Gene_Symbol=Gnb2l1 Guanine nucleotide-binding protein subunit beta 2-like 1	IPI00317740	35059	1	6	6	14	0.00023	0.243	YWLCAATGPSIK	R	I	0.95	2.63	0.615	0	3	0	0	2	1366.68	246	257	TRUE	-
Gene_Symbol=Fbxw19 2 days pregnant adult female ovary cDNA, RIKEN full-length enriched library, clone:E330023O18 product:F-BOX PROTEIN FBX12 homolog	IPI00224866	53574.8	1	7	8	56	0.00092	0.197	ILSYLDAYSLLQAAK	K	V	0.95	2.52	0.594	0	5	0	0	2	1668.92	13	27	TRUE	-
Gene_Symbol=Fbxw19 2 days pregnant adult female ovary cDNA, RIKEN full-length enriched library, clone:E330023O18 product:F-BOX PROTEIN FBX12 homolog	IPI00224866	53574.8	1	7	8	56	0.00092	0.197	LQTFQYCPEEILR	R	L	0.95	2.32	0.594	0	9	0	0	2	1696.84	375	387	TRUE	-
Gene_Symbol=Fbxw19 2 days pregnant adult female ovary cDNA, RIKEN full-length enriched library, clone:E330023O18 product:F-BOX PROTEIN FBX12 homolog	IPI00224866	53574.8	1	7	8	56	0.00092	0.197	NWNELASSDVLWR	K	K	0.95	2.93	0.59	0	13	0	0	2	1589.77	31	43	TRUE	IPI00221970,IPI00381322,IPI00462464,IPI00785224
Gene_Symbol=Fbxw19 2 days pregnant adult female ovary cDNA, RIKEN full-length enriched library, clone:E330023O18 product:F-BOX PROTEIN FBX12 homolog	IPI00224866	53574.8	1	7	8	56	0.00092	0.197	TSEFSAPVSTDLK	R	F	0.95	2.06	0.561	0	11	0	0	2	1381.69	270	282	TRUE	IPI00221970
Gene_Symbol=Fbxw19 2 days pregnant adult female ovary cDNA, RIKEN full-length enriched library, clone:E330023O18 product:F-BOX PROTEIN FBX12 homolog	IPI00224866	53574.8	1	7	8	56	0.00092	0.197	VFYMSSLLR	K	T	0.95	2.1	0.679	0	8	0	0	2	1115.59	261	269	TRUE	IPI00221970,IPI00381322,IPI00471457,IPI00785224
Gene_Symbol=Fbxw19 2 days pregnant adult female ovary cDNA, RIKEN full-length enriched library, clone:E330023O18 product:F-BOX PROTEIN FBX12 homolog	IPI00224866	53574.8	1	7	8	56	0.00092	0.197	VNVFPYGIDELHCSPQK	K	K	0.95	3.21	0.64	0	6	0	0	2	2002.97	229	245	TRUE	IPI00462464
Gene_Symbol=Fbxw19 2 days pregnant adult female ovary cDNA, RIKEN full-length enriched library, clone:E330023O18 product:F-BOX PROTEIN FBX12 homolog	IPI00224866	53574.8	1	7	8	56	0.00092	0.197	VTLQLHGLETWK	R	Q	0.95	3.12	0.485	0	4	0	0	2	1424.79	56	67	TRUE	-
Gene_Symbol=- 27 kDa protein	IPI00625569	27419.9	0.997	1	1	3	4.951e-05	0.048	SPYQEFTDHLVK	K	T	0.95	2.47	0.527	0	3	0	0	2	1463.72	221	232	TRUE	-
Gene_Symbol=Ube2s Ubiquitin-conjugating enzyme E2 S	IPI00121891	24166	0.998	1	1	1	1.64e-05	0.0404	DWTAELGIR	R	H	0.95	2.08	0.405	0	1	0	0	2	1060.54	102	110	TRUE	-
Gene_Symbol=Pgrmc2 Membrane-associated progesterone receptor component 2	IPI00351206	23316.9	0.998	1	1	2	3.257e-05	0.0876	GLCSGPGAGEESPAATLPR	R	M	0.95	2.41	0.743	0	2	0	0	2	1826.87	73	91	TRUE	-
Gene_Symbol=Eif5a Eukaryotic translation initiation factor 5A-1	IPI00108125,IPI00648714	16285	1	1	1	5	8.249e-05	0.0805	VHLVGIDIFTGK	K	K	0.95	2.41	0.482	0	5	0	0	2	1298.75	56	67	TRUE	-
Gene_Symbol=Arl1 Arl1 protein	IPI00608124	15282.8	0.977	1	1	3	4.951e-05	0.0803	ILILGLDGAGK	R	T	0.95	2.12	0.477	0	3	0	0	2	1069.66	20	30	TRUE	-
Gene_Symbol=Mdh2 Malate dehydrogenase, mitochondrial precursor	IPI00323592	35593.9	1	7	8	19	0.000312	0.308	GCDVVVIPAGVPR	K	K	0.95	3.4	0.687	0	2	0	0	2	1338.72	92	104	TRUE	-
Gene_Symbol=Mdh2 Malate dehydrogenase, mitochondrial precursor	IPI00323592	35593.9	1	7	8	19	0.000312	0.308	GYLGPEQLPDCLK	K	G	0.95	2.06	0.557	0	1	0	0	2	1489.74	79	91	TRUE	-
Gene_Symbol=Mdh2 Malate dehydrogenase, mitochondrial precursor	IPI00323592	35593.9	1	7	8	19	0.000312	0.308	IFGVTTLDIVR	K	A	0.744	2.03	0.19	0	3	0	0	2	1233.72	166	176	TRUE	-
Gene_Symbol=Mdh2 Malate dehydrogenase, mitochondrial precursor	IPI00323592	35593.9	1	7	8	19	0.000312	0.308	LTLYDIAHTPGVAADLSHIETR	R	A	0.95	2.33	0.489	0	3	3	0	2	2393.25	53	74	TRUE	-
Gene_Symbol=Mdh2 Malate dehydrogenase, mitochondrial precursor	IPI00323592	35593.9	1	7	8	19	0.000312	0.308	TIIPLISQCTPK	K	V	0.95	2.09	0.534	0	2	0	0	2	1370.77	204	215	TRUE	-
Gene_Symbol=Mdh2 Malate dehydrogenase, mitochondrial precursor	IPI00323592	35593.9	1	7	8	19	0.000312	0.308	VAVLGASGGIGQPLSLLLK	K	N	0.95	3.07	0.744	0	2	0	0	2	1793.09	27	45	TRUE	-
Gene_Symbol=Mdh2 Malate dehydrogenase, mitochondrial precursor	IPI00323592	35593.9	1	7	8	19	0.000312	0.308	VDFPQDQLATLTGR	K	I	0.95	2.29	0.666	0	3	0	0	2	1560.8	216	229	TRUE	-
Gene_Symbol=Vamp3 Vesicle-associated membrane protein 3	IPI00132276	11462.1	1	3	4	10	0.000164	0.388	ADALQAGASQFETSAAK	R	L	0.95	2.89	0.683	0	2	0	0	2	1665.81	54	70	TRUE	-
Gene_Symbol=Vamp3 Vesicle-associated membrane protein 3	IPI00132276	11462.1	1	3	4	10	0.000164	0.388	LQQTQNQVDEVVDIMR	R	V	0.95	3.91	0.663	0	7	0	0	2	1915.95	19	34	TRUE	-
Gene_Symbol=Vamp3 Vesicle-associated membrane protein 3	IPI00132276	11462.1	1	3	4	10	0.000164	0.388	LSELDDRADALQAGASQFETSAAK	K	L	0.95	4.08	0.652	0	0	1	0	2	2494.21	47	70	TRUE	-
Gene_Symbol=Hpca Neuron-specific calcium-binding protein hippocalcin	IPI00230310,IPI00230449	22321.2	0.993	1	1	1	1.64e-05	0.13	LLQCDPSSASQF	R	-	0.95	2.13	0.662	0	1	0	0	2	1352.62	182	193	FALSE	IPI00762428
Gene_Symbol=Hpca Neuron-specific calcium-binding protein hippocalcin	IPI00230310,IPI00230449	22321.2	0.993	1	1	1	1.64e-05	0.13	TFDTNSDGTIDFR	R	E	0.95	2.09	0.809	0	1	0	0	2	1488.66	71	83	TRUE	-
Gene_Symbol=Galm Aldose 1-epimerase	IPI00169670	37780.2	1	2	2	2	3.257e-05	0.0906	TVFGELPSGGGTVEK	R	F	0.95	2.53	0.492	0	1	0	0	2	1477.75	7	21	TRUE	-
Gene_Symbol=Galm Aldose 1-epimerase	IPI00169670	37780.2	1	2	2	2	3.257e-05	0.0906	VLWTPQVLTNGVQFFR	K	V	0.95	2.11	0.581	0	1	0	0	2	1905.04	116	131	TRUE	-
Gene_Symbol=Zcd1 Zinc finger CDGSH domain-containing protein 1	IPI00128346	12079.1	1	3	3	6	9.854e-05	0.352	FPFCDGAHIK	K	H	0.95	2.21	0.672	0	1	0	0	2	1191.56	80	89	TRUE	-
Gene_Symbol=Zcd1 Zinc finger CDGSH domain-containing protein 1	IPI00128346	12079.1	1	3	3	6	9.854e-05	0.352	HNEETGDNVGPLIIK	K	K	0.95	2.7	0.702	0	3	0	0	2	1635.83	90	104	TRUE	-
Gene_Symbol=Zcd1 Zinc finger CDGSH domain-containing protein 1	IPI00128346	12079.1	1	3	3	6	9.854e-05	0.352	VVHAFDMEDLGDK	K	A	0.95	2.69	0.693	0	2	0	0	2	1475.68	56	68	TRUE	-
Gene_Symbol=Aldoa Fructose-bisphosphate aldolase A	IPI00221402	39338.5	1	5	7	18	0.000296	0.297	FSNEEIAMATVTALR	K	R	0.95	2.41	0.675	0	6	0	0	2	1652.83	244	258	TRUE	-
Gene_Symbol=Aldoa Fructose-bisphosphate aldolase A	IPI00221402	39338.5	1	5	7	18	0.000296	0.297	GVVPLAGTNGETTTQGLDGLSER	K	C	0.95	3.62	0.725	0	3	0	0	2	2272.14	112	134	TRUE	-
Gene_Symbol=Aldoa Fructose-bisphosphate aldolase A	IPI00221402	39338.5	1	5	7	18	0.000296	0.297	IGEHTPSALAIMENANVLAR	K	Y	0.95	3.15	0.667	0	3	1	0	2	2107.1	154	173	TRUE	-
Gene_Symbol=Aldoa Fructose-bisphosphate aldolase A	IPI00221402	39338.5	1	5	7	18	0.000296	0.297	YASICQQNGIVPIVEPEILPDGDHDLKR	R	C	0.95	3.24	0.402	0	0	2	0	2	3176.61	174	201	TRUE	-
Gene_Symbol=Aldoa Fructose-bisphosphate aldolase A	IPI00221402	39338.5	1	5	7	18	0.000296	0.297	YTPSGQSGAAASESLFISNHAY	K	-	0.95	4.86	0.742	0	3	0	0	2	2258.04	343	364	TRUE	-
Gene_Symbol=Gstm5 Glutathione S-transferase Mu 5	IPI00114380	26618.5	1	6	8	21	0.000345	0.286	CLDEFPNLK	K	A	0.95	2.32	0.522	0	3	0	0	2	1135.55	177	185	TRUE	-
Gene_Symbol=Gstm5 Glutathione S-transferase Mu 5	IPI00114380	26618.5	1	6	8	21	0.000345	0.286	FTWFAGEK	K	L	0.95	2.15	0.403	0	1	0	0	2	985.478	148	155	TRUE	-
Gene_Symbol=Gstm5 Glutathione S-transferase Mu 5	IPI00114380	26618.5	1	6	8	21	0.000345	0.286	LCYNSNHENLKPQYLEQLPAQLK	R	Q	0.95	3.8	0.593	0	0	3	0	2	2800.41	117	139	TRUE	-
Gene_Symbol=Gstm5 Glutathione S-transferase Mu 5	IPI00114380	26618.5	1	6	8	21	0.000345	0.286	MLLEFTDTSYEEK	R	R	0.95	2.48	0.621	0	3	0	0	2	1605.74	22	34	TRUE	-
Gene_Symbol=Gstm5 Glutathione S-transferase Mu 5	IPI00114380	26618.5	1	6	8	21	0.000345	0.286	MLLEFTDTSYEEKR	R	Y	0.95	2.87	0.489	0	6	0	0	2	1761.84	22	35	TRUE	-
Gene_Symbol=Gstm5 Glutathione S-transferase Mu 5	IPI00114380	26618.5	1	6	8	21	0.000345	0.286	SMVLGYWDIR	K	G	0.95	2.07	0.605	0	5	0	0	2	1239.62	5	14	TRUE	-
Gene_Symbol=EG668548;LOC638031 similar to Peptidyl-prolyl cis-trans isomerase A	IPI00670985	17996.6	1	4	4	9	0.000148	0.165	FEDENFILK	K	H	0.95	2.09	0.289	0	1	0	0	2	1154.57	83	91	TRUE	-
Gene_Symbol=EG668548;LOC638031 similar to Peptidyl-prolyl cis-trans isomerase A	IPI00670985	17996.6	1	4	4	9	0.000148	0.165	SIYGEKFEDENFILK	R	H	0.95	3.05	0.555	0	4	0	0	2	1831.91	77	91	TRUE	-
Gene_Symbol=EG668548;LOC638031 similar to Peptidyl-prolyl cis-trans isomerase A	IPI00670985	17996.6	1	4	4	9	0.000148	0.165	VSFELFADK	R	V	0.95	2.55	0.439	0	2	0	0	2	1055.54	20	28	TRUE	-
Gene_Symbol=EG668548;LOC638031 similar to Peptidyl-prolyl cis-trans isomerase A	IPI00670985	17996.6	1	4	4	9	0.000148	0.165	VSFELFADKVPK	R	T	0.95	2.8	0.541	0	2	0	0	2	1379.76	20	31	TRUE	-
Gene_Symbol=Vdac3 Voltage-dependent anion channel 3	IPI00122548,IPI00762642	30867.2	1	8	9	31	0.000509	0.426	AADFQLHTHVNDGTEFGGSIYQK	K	V	0.95	2.64	0.61	0	0	1	0	2	2535.19	176	198	TRUE	-
Gene_Symbol=Vdac3 Voltage-dependent anion channel 3	IPI00122548,IPI00762642	30867.2	1	8	9	31	0.000509	0.426	IETSINLAWTAGSNNTR	R	F	0.95	2.22	0.63	0	5	0	0	2	1847.93	203	219	TRUE	-
Gene_Symbol=Vdac3 Voltage-dependent anion channel 3	IPI00122548,IPI00762642	30867.2	1	8	9	31	0.000509	0.426	LSQNNFALGYK	K	A	0.95	2.05	0.484	0	1	0	0	2	1254.65	165	175	TRUE	-
Gene_Symbol=Vdac3 Voltage-dependent anion channel 3	IPI00122548,IPI00762642	30867.2	1	8	9	31	0.000509	0.426	LTLDTIFVPNTGK	K	K	0.95	2.43	0.677	0	5	0	0	2	1418.79	98	110	TRUE	-
Gene_Symbol=Vdac3 Voltage-dependent anion channel 3	IPI00122548,IPI00762642	30867.2	1	8	9	31	0.000509	0.426	LTLSALIDGK	K	N	0.95	2.89	0.604	0	3	0	0	2	1030.62	258	267	TRUE	IPI00122549,IPI00230540
Gene_Symbol=Vdac3 Voltage-dependent anion channel 3	IPI00122548,IPI00762642	30867.2	1	8	9	31	0.000509	0.426	VCNYGLTFTQK	K	W	0.95	3.45	0.651	0	3	0	0	2	1330.65	65	75	TRUE	-
Gene_Symbol=Vdac3 Voltage-dependent anion channel 3	IPI00122548,IPI00762642	30867.2	1	8	9	31	0.000509	0.426	VNNASLIGLGYTQTLRPGVK	K	L	0.95	3.36	0.755	0	5	3	0	2	2101.18	238	257	TRUE	-
Gene_Symbol=Vdac3 Voltage-dependent anion channel 3	IPI00122548,IPI00762642	30867.2	1	8	9	31	0.000509	0.426	WNTDNTLGTEISWENK	K	L	0.95	2.63	0.636	0	5	0	0	2	1907.88	76	91	TRUE	-
Gene_Symbol=Dctn2 Dynactin subunit 2	IPI00116112	44099.4	0.9	1	1	1	1.64e-05	0.0398	ENLATVEGNFASIDAR	R	M	0.95	2.67	0.687	0	1	0	0	2	1706.84	381	396	TRUE	-
Gene_Symbol=OTTMUSG00000014964 1 cell embryo 1 cell cDNA, RIKEN full-length enriched library, clone:I0C0028J24 product:Peptidyl-prolyl cis-trans isomerase NIMA- interacting 1 (EC 5.2.1.8) (Rotamase Pin1) (PPIase Pin1) homolog	IPI00354224	17975.6	1	3	3	6	9.854e-05	0.333	SGEEDFESLASQFSDCSSAK	K	A	0.95	3.97	0.803	0	1	0	0	2	2180.89	94	113	TRUE	-
Gene_Symbol=OTTMUSG00000014964 1 cell embryo 1 cell cDNA, RIKEN full-length enriched library, clone:I0C0028J24 product:Peptidyl-prolyl cis-trans isomerase NIMA- interacting 1 (EC 5.2.1.8) (Rotamase Pin1) (PPIase Pin1) homolog	IPI00354224	17975.6	1	3	3	6	9.854e-05	0.333	SKEEALELINGYIR	R	K	0.95	3.84	0.554	0	4	0	0	2	1634.88	77	90	TRUE	-
Gene_Symbol=OTTMUSG00000014964 1 cell embryo 1 cell cDNA, RIKEN full-length enriched library, clone:I0C0028J24 product:Peptidyl-prolyl cis-trans isomerase NIMA- interacting 1 (EC 5.2.1.8) (Rotamase Pin1) (PPIase Pin1) homolog	IPI00354224	17975.6	1	3	3	6	9.854e-05	0.333	TGEMSGPVFTESGIHIILR	R	T	0.95	2.44	0.606	0	1	0	0	2	2060.05	139	157	TRUE	-
Gene_Symbol=Dnmt1 Dnmt1 protein	IPI00469323	183999	1	25	31	172	0.00283	0.225	ALIHLAGVSLGQR	R	R	0.95	2.29	0.673	0	15	0	0	2	1334.79	596	608	TRUE	-
Gene_Symbol=Dnmt1 Dnmt1 protein	IPI00469323	183999	1	25	31	172	0.00283	0.225	CTVEYGEDLLESIQDYSQGGPDR	R	F	0.95	2.58	0.753	0	9	1	0	2	2631.15	1070	1092	TRUE	-
Gene_Symbol=Dnmt1 Dnmt1 protein	IPI00469323	183999	1	25	31	172	0.00283	0.225	DPVNETLYPEHYR	K	K	0.95	2.28	0.634	0	1	0	0	2	1632.77	973	985	TRUE	-
Gene_Symbol=Dnmt1 Dnmt1 protein	IPI00469323	183999	1	25	31	172	0.00283	0.225	EADDDEEADDDVSEMPSPK	K	K	0.95	2.3	0.706	0	1	0	0	2	2093.8	708	726	TRUE	-
Gene_Symbol=Dnmt1 Dnmt1 protein	IPI00469323	183999	1	25	31	172	0.00283	0.225	FFGNILDR	R	H	0.95	2.2	0.394	0	8	0	0	2	981.516	1574	1581	TRUE	-
Gene_Symbol=Dnmt1 Dnmt1 protein	IPI00469323	183999	1	25	31	172	0.00283	0.225	FFLLENVR	R	N	0.95	2.1	0.471	0	1	0	0	2	1037.58	1272	1279	TRUE	-
Gene_Symbol=Dnmt1 Dnmt1 protein	IPI00469323	183999	1	25	31	172	0.00283	0.225	FTSFSVYCSR	R	G	0.95	2.35	0.653	0	6	0	0	2	1253.56	420	429	TRUE	-
Gene_Symbol=Dnmt1 Dnmt1 protein	IPI00469323	183999	1	25	31	172	0.00283	0.225	FYFLEAYNSK	R	T	0.95	2.04	0.599	0	10	0	0	2	1281.62	1093	1102	TRUE	-
Gene_Symbol=Dnmt1 Dnmt1 protein	IPI00469323	183999	1	25	31	172	0.00283	0.225	GHLCPVDTGLIEK	R	N	0.95	2.37	0.598	0	3	0	0	2	1438.74	430	442	TRUE	-
Gene_Symbol=Dnmt1 Dnmt1 protein	IPI00469323	183999	1	25	31	172	0.00283	0.225	HAQFVVSQVESYDEAK	R	D	0.95	2.76	0.652	0	11	0	0	2	1836.88	566	581	TRUE	-
Gene_Symbol=Dnmt1 Dnmt1 protein	IPI00469323	183999	1	25	31	172	0.00283	0.225	HIPLFPGSDWR	R	D	0.95	2.19	0.491	0	2	0	0	2	1324.68	1437	1447	TRUE	-
Gene_Symbol=Dnmt1 Dnmt1 protein	IPI00469323	183999	1	25	31	172	0.00283	0.225	IVVEFLQNNPDAVYEDLINK	K	I	0.95	2.15	0.456	0	7	0	0	2	2333.2	524	543	TRUE	-
Gene_Symbol=Dnmt1 Dnmt1 protein	IPI00469323	183999	1	25	31	172	0.00283	0.225	KDPVNETLYPEHYR	K	K	0.95	2.18	0.611	0	1	0	0	2	1760.86	972	985	TRUE	-
Gene_Symbol=Dnmt1 Dnmt1 protein	IPI00469323	183999	1	25	31	172	0.00283	0.225	LEEVTAGTQLGPEEPCEQEDDNR	K	S	0.95	3.53	0.797	0	9	4	0	2	2616.14	224	246	TRUE	-
Gene_Symbol=Dnmt1 Dnmt1 protein	IPI00469323	183999	1	25	31	172	0.00283	0.225	LEWDGFFSTTVTNPEPMGK	R	Q	0.95	2.01	0.645	0	2	0	0	2	2172	1526	1544	TRUE	-
Gene_Symbol=Dnmt1 Dnmt1 protein	IPI00469323	183999	1	25	31	172	0.00283	0.225	LGDSVYLPPEAFTFNIK	R	V	0.95	2.37	0.612	0	3	0	0	2	1910.99	946	962	TRUE	-
Gene_Symbol=Dnmt1 Dnmt1 protein	IPI00469323	183999	1	25	31	172	0.00283	0.225	LNNPGTTVFTEDCNVLLK	R	L	0.95	2.94	0.762	0	18	0	0	2	2035.02	1189	1206	TRUE	-
Gene_Symbol=Dnmt1 Dnmt1 protein	IPI00469323	183999	1	25	31	172	0.00283	0.225	LPLFPEPLHVFAPR	K	A	0.95	2.22	0.674	0	3	1	0	2	1632.93	1334	1347	TRUE	-
Gene_Symbol=Dnmt1 Dnmt1 protein	IPI00469323	183999	1	25	31	172	0.00283	0.225	LVMAGEVTNSLGQR	K	L	0.95	2.65	0.608	0	11	0	0	2	1474.77	1207	1220	TRUE	-
Gene_Symbol=Dnmt1 Dnmt1 protein	IPI00469323	183999	1	25	31	172	0.00283	0.225	MGYQCTFGVLQAGQYGVAQTR	R	R	0.95	3.69	0.763	0	13	2	0	2	2335.1	1300	1320	TRUE	-
Gene_Symbol=Dnmt1 Dnmt1 protein	IPI00469323	183999	1	25	31	172	0.00283	0.225	NLGPINQWWLSGFDGGEK	K	V	0.95	2.07	0.586	0	11	0	0	2	2017.98	470	487	TRUE	-
Gene_Symbol=Dnmt1 Dnmt1 protein	IPI00469323	183999	1	25	31	172	0.00283	0.225	NVELYFSGCAK	K	A	0.95	2.78	0.609	0	2	0	0	2	1287.6	443	453	TRUE	-
Gene_Symbol=Dnmt1 Dnmt1 protein	IPI00469323	183999	1	25	31	172	0.00283	0.225	QFSTLIPWCLPHTGNR	R	H	0.95	2.07	0.429	0	2	0	0	2	1926.96	1500	1515	TRUE	-
Gene_Symbol=Dnmt1 Dnmt1 protein	IPI00469323	183999	1	25	31	172	0.00283	0.225	VLEQIEEVDGR	K	V	0.95	2.69	0.583	0	12	0	0	2	1286.66	921	931	TRUE	-
Gene_Symbol=Dnmt1 Dnmt1 protein	IPI00469323	183999	1	25	31	172	0.00283	0.225	YQQHPEDAVDEPQMLTSEK	K	L	0.95	3.18	0.636	0	2	1	0	2	2245.01	380	398	TRUE	-
Gene_Symbol=Npm2 Nucleoplasmin-2	IPI00330555	23291.2	1	3	5	28	0.00046	0.213	ASVLPMVTVSGIELSPPVTFR	K	L	0.95	3.2	0.796	0	9	0	0	2	2200.21	81	101	TRUE	-
Gene_Symbol=Npm2 Nucleoplasmin-2	IPI00330555	23291.2	1	3	5	28	0.00046	0.213	LLLSTICLGEK	K	A	0.95	2.42	0.489	0	10	0	0	2	1246.71	44	54	TRUE	-
Gene_Symbol=Npm2 Nucleoplasmin-2	IPI00330555	23291.2	1	3	5	28	0.00046	0.213	NMLWGSELNQEK	K	Q	0.95	2.21	0.547	0	9	0	0	2	1448.68	16	27	TRUE	-
Gene_Symbol=Snrpd1 Small nuclear ribonucleoprotein Sm D1	IPI00322749	13263.9	1	1	1	1	1.64e-05	0.109	NREPVQLETLSIR	K	G	0.95	2.29	0.416	0	1	0	0	2	1554.86	49	61	TRUE	-
Gene_Symbol=Alb Serum albumin precursor	IPI00131695	68674.9	1	3	3	167	0.00274	0.0641	ECCHGDLLECADDR	K	A	0.95	3.21	0.858	0	1	0	0	2	1749.66	268	281	TRUE	-
Gene_Symbol=Alb Serum albumin precursor	IPI00131695	68674.9	1	3	3	167	0.00274	0.0641	LGEYGFQNAILVR	K	Y	0.95	3.7	0.64	0	161	0	0	2	1479.8	422	434	TRUE	-
Gene_Symbol=Alb Serum albumin precursor	IPI00131695	68674.9	1	3	3	167	0.00274	0.0641	RHPDYSVSLLLR	R	L	0.607	2.12	0.125	0	5	0	0	2	1455.81	361	372	TRUE	-
Gene_Symbol=Aco1 Cytoplasmic aconitase	IPI00622780	99086.4	0.994	1	1	2	3.257e-05	0.0156	YQQAGLPLIVLAGK	R	E	0.95	2.1	0.446	0	2	0	0	2	1470.87	769	782	TRUE	-
Gene_Symbol=Itgb4bp Eukaryotic translation initiation factor 6	IPI00115862	26492.1	1	1	1	1	1.64e-05	0.0571	ASFENNCEVGCFAK	R	L	0.95	2.45	0.709	0	1	0	0	2	1632.68	5	18	TRUE	-
Gene_Symbol=Prdx2 Peroxiredoxin-2	IPI00117910	21761.1	1	4	4	13	0.000214	0.227	EGGLGPLNIPLLADVTK	K	S	0.95	2.1	0.609	0	1	0	0	2	1706.97	93	109	TRUE	-
Gene_Symbol=Prdx2 Peroxiredoxin-2	IPI00117910	21761.1	1	4	4	13	0.000214	0.227	KEGGLGPLNIPLLADVTK	R	S	0.95	3.04	0.605	0	3	0	0	2	1835.06	92	109	TRUE	-
Gene_Symbol=Prdx2 Peroxiredoxin-2	IPI00117910	21761.1	1	4	4	13	0.000214	0.227	QITVNDLPVGR	R	S	0.95	2.14	0.487	0	1	0	0	2	1211.67	140	150	TRUE	-
Gene_Symbol=Prdx2 Peroxiredoxin-2	IPI00117910	21761.1	1	4	4	13	0.000214	0.227	SAPDFTATAVVDGAFK	K	E	0.95	2.17	0.547	0	8	0	0	2	1596.79	11	26	TRUE	-
Gene_Symbol=Rac1 Mammary gland RCB-0527 Jyg-MC(B) cDNA, RIKEN full-length enriched library, clone:G930005L08 product:RAS-related C3 botulinum substrate 1, full insert sequence	IPI00127408,IPI00761613	23414.9	0.998	1	1	1	1.64e-05	0.0806	PVNLGLWDTAGQEDYDR	K	L	0.95	2.68	0.796	0	1	0	0	1	1948.9	50	66	TRUE	-
Gene_Symbol=LOC236874 Novel protein similar to odorant binding protein Ib Obp1b	IPI00348531,IPI00621231	19376.4	0.667	1	1	1	1.64e-05	0.0643	TTAIMADNIDK	K	I	0.809	2.23	0.158	0	1	0	0	2	1192.59	31	41	TRUE	-
Gene_Symbol=Usp9x Ubiquitin specific peptidase 9, X chromosome	IPI00798468	290569	1	1	1	2	3.257e-05	0.00547	FSEYLLECPSAEVR	R	G	0.95	2.12	0.548	0	2	0	0	2	1699.8	2100	2113	TRUE	-
Gene_Symbol=Nlrp5 Isoform 3 of NACHT, LRR and PYD domains-containing protein 5	IPI00128823,IPI00845607,IPI00845650,IPI00845699	128339	1	20	21	144	0.00237	0.234	ALLPQSFLIITTR	K	N	0.95	2.26	0.613	0	2	0	0	2	1472.88	336	348	TRUE	-
Gene_Symbol=Nlrp5 Isoform 3 of NACHT, LRR and PYD domains-containing protein 5	IPI00128823,IPI00845607,IPI00845650,IPI00845699	128339	1	20	21	144	0.00237	0.234	DQGPEQEQTSETLQSKEEDEVTEADKDNGGDLQDYK	K	A	0.95	2.65	0.606	0	0	1	0	2	4055.76	146	181	TRUE	-
Gene_Symbol=Nlrp5 Isoform 3 of NACHT, LRR and PYD domains-containing protein 5	IPI00128823,IPI00845607,IPI00845650,IPI00845699	128339	1	20	21	144	0.00237	0.234	ECPDSWDLVTK	K	I	0.95	2.15	0.634	0	5	0	0	2	1349.61	276	286	TRUE	-
Gene_Symbol=Nlrp5 Isoform 3 of NACHT, LRR and PYD domains-containing protein 5	IPI00128823,IPI00845607,IPI00845650,IPI00845699	128339	1	20	21	144	0.00237	0.234	ELDLGDSILSQR	K	A	0.95	2.29	0.52	0	21	0	0	2	1345.7	723	734	TRUE	-
Gene_Symbol=Nlrp5 Isoform 3 of NACHT, LRR and PYD domains-containing protein 5	IPI00128823,IPI00845607,IPI00845650,IPI00845699	128339	1	20	21	144	0.00237	0.234	FDTSVDLHYDSPEMK	K	L	0.95	2.46	0.689	0	3	0	0	2	1783.79	188	202	TRUE	-
Gene_Symbol=Nlrp5 Isoform 3 of NACHT, LRR and PYD domains-containing protein 5	IPI00128823,IPI00845607,IPI00845650,IPI00845699	128339	1	20	21	144	0.00237	0.234	FQEVWLLINQK	R	M	0.95	2.59	0.409	0	13	0	0	2	1417.78	644	654	TRUE	-
Gene_Symbol=Nlrp5 Isoform 3 of NACHT, LRR and PYD domains-containing protein 5	IPI00128823,IPI00845607,IPI00845650,IPI00845699	128339	1	20	21	144	0.00237	0.234	GVITLCEGLK	K	Q	0.95	2.03	0.385	0	2	0	0	2	1089.6	1019	1028	TRUE	-
Gene_Symbol=Nlrp5 Isoform 3 of NACHT, LRR and PYD domains-containing protein 5	IPI00128823,IPI00845607,IPI00845650,IPI00845699	128339	1	20	21	144	0.00237	0.234	ILCLELR	K	N	0.95	2.05	0.384	0	1	0	0	2	916.529	738	744	TRUE	-
Gene_Symbol=Nlrp5 Isoform 3 of NACHT, LRR and PYD domains-containing protein 5	IPI00128823,IPI00845607,IPI00845650,IPI00845699	128339	1	20	21	144	0.00237	0.234	LCSAFQCPVSNLGIIGLWK	K	Q	0.95	2.9	0.663	0	6	0	0	2	2163.11	1080	1098	TRUE	-
Gene_Symbol=Nlrp5 Isoform 3 of NACHT, LRR and PYD domains-containing protein 5	IPI00128823,IPI00845607,IPI00845650,IPI00845699	128339	1	20	21	144	0.00237	0.234	LLSDAFKPYQK	K	T	0.95	2.44	0.517	0	6	0	0	2	1309.72	203	213	TRUE	-
Gene_Symbol=Nlrp5 Isoform 3 of NACHT, LRR and PYD domains-containing protein 5	IPI00128823,IPI00845607,IPI00845650,IPI00845699	128339	1	20	21	144	0.00237	0.234	LTSNCCEALSLAISCNPHLNSLNLVK	K	N	0.95	2.82	0.636	0	0	1	0	2	2928.44	1044	1069	TRUE	-
Gene_Symbol=Nlrp5 Isoform 3 of NACHT, LRR and PYD domains-containing protein 5	IPI00128823,IPI00845607,IPI00845650,IPI00845699	128339	1	20	21	144	0.00237	0.234	NLKELDLGDSILSQR	R	A	0.95	3.94	0.542	0	3	0	0	2	1700.92	720	734	TRUE	-
Gene_Symbol=Nlrp5 Isoform 3 of NACHT, LRR and PYD domains-containing protein 5	IPI00128823,IPI00845607,IPI00845650,IPI00845699	128339	1	20	21	144	0.00237	0.234	RFQEVWLLINQK	K	M	0.95	2.16	0.481	0	1	0	0	2	1573.89	643	654	TRUE	-
Gene_Symbol=Nlrp5 Isoform 3 of NACHT, LRR and PYD domains-containing protein 5	IPI00128823,IPI00845607,IPI00845650,IPI00845699	128339	1	20	21	144	0.00237	0.234	RSQLVLENISNESDR	R	I	0.95	2.7	0.505	0	7	0	0	2	1759.89	375	389	TRUE	-
Gene_Symbol=Nlrp5 Isoform 3 of NACHT, LRR and PYD domains-containing protein 5	IPI00128823,IPI00845607,IPI00845650,IPI00845699	128339	1	20	21	144	0.00237	0.234	SIVLGWAQGK	R	L	0.95	2.76	0.649	0	11	0	0	2	1058.6	236	245	TRUE	-
Gene_Symbol=Nlrp5 Isoform 3 of NACHT, LRR and PYD domains-containing protein 5	IPI00128823,IPI00845607,IPI00845650,IPI00845699	128339	1	20	21	144	0.00237	0.234	SMVVSPLYILVEGLSASR	K	R	0.95	3.57	0.589	0	19	0	0	2	1921.05	357	374	TRUE	-
Gene_Symbol=Nlrp5 Isoform 3 of NACHT, LRR and PYD domains-containing protein 5	IPI00128823,IPI00845607,IPI00845650,IPI00845699	128339	1	20	21	144	0.00237	0.234	SQLVLENISNESDR	R	I	0.95	4.03	0.724	0	25	0	0	2	1603.79	376	389	TRUE	-
Gene_Symbol=Nlrp5 Isoform 3 of NACHT, LRR and PYD domains-containing protein 5	IPI00128823,IPI00845607,IPI00845650,IPI00845699	128339	1	20	21	144	0.00237	0.234	SVFYDDDLKNYSLK	R	E	0.95	3.41	0.612	0	7	0	0	2	1706.83	482	495	TRUE	-
Gene_Symbol=Nlrp5 Isoform 3 of NACHT, LRR and PYD domains-containing protein 5	IPI00128823,IPI00845607,IPI00845650,IPI00845699	128339	1	20	21	144	0.00237	0.234	TFQPHTIILHGRPGVGK	K	S	0.95	2.07	0.508	0	2	0	0	2	1858.05	214	230	TRUE	-
Gene_Symbol=Nlrp5 Isoform 3 of NACHT, LRR and PYD domains-containing protein 5	IPI00128823,IPI00845607,IPI00845650,IPI00845699	128339	1	20	21	144	0.00237	0.234	TLEVLFEYPVIPTVEQK	K	L	0.95	2.01	0.614	0	8	0	0	2	2005.09	585	601	TRUE	-
Gene_Symbol=Akr7a5 Aflatoxin B1 aldehyde reductase member 2	IPI00331490	40580.3	1	3	4	8	0.000131	0.125	FFGNNWAETYR	R	N	0.95	2.43	0.704	0	3	0	0	2	1404.63	259	269	TRUE	-
Gene_Symbol=Akr7a5 Aflatoxin B1 aldehyde reductase member 2	IPI00331490	40580.3	1	3	4	8	0.000131	0.125	FYAYNPLAGGLLTGK	R	Y	0.95	2.52	0.679	0	2	0	0	2	1584.84	230	244	TRUE	-
Gene_Symbol=Akr7a5 Aflatoxin B1 aldehyde reductase member 2	IPI00331490	40580.3	1	3	4	8	0.000131	0.125	VDLFYLHAPDHSTPVEETLR	R	A	0.95	2.41	0.505	0	2	1	0	2	2339.17	143	162	TRUE	-
Gene_Symbol=Sec22b Vesicle-trafficking protein SEC22b	IPI00114368	24723.4	1	3	3	11	0.000181	0.209	IMVANIEEVLQR	R	G	0.95	3.25	0.495	0	3	0	0	2	1430.77	148	159	TRUE	-
Gene_Symbol=Sec22b Vesicle-trafficking protein SEC22b	IPI00114368	24723.4	1	3	3	11	0.000181	0.209	NLGSINTELQDVQR	R	I	0.95	2.68	0.336	0	6	0	0	2	1586.81	134	147	TRUE	-
Gene_Symbol=Sec22b Vesicle-trafficking protein SEC22b	IPI00114368	24723.4	1	3	3	11	0.000181	0.209	VADGLPLAASMQEDEQSGR	R	D	0.95	2.68	0.786	0	2	0	0	2	1973.92	10	28	TRUE	-
Gene_Symbol=Arhgdia Rho GDP-dissociation inhibitor 1	IPI00322312	23390	1	2	2	11	0.000181	0.157	SIQEIQELDKDDESLR	K	K	0.95	2.78	0.599	0	4	0	0	2	1917.94	34	49	TRUE	-
Gene_Symbol=Arhgdia Rho GDP-dissociation inhibitor 1	IPI00322312	23390	1	2	2	11	0.000181	0.157	VAVSADPNVPNVIVTR	R	L	0.95	2.84	0.708	0	7	0	0	2	1650.92	59	74	TRUE	-
Gene_Symbol=Sdf2 Stromal cell-derived factor 2 precursor	IPI00123852	23140.3	0.9	1	1	2	3.257e-05	0.114	YGSGSGQQSVTGVTSVDDSNSYWR	R	I	0.95	2.56	0.811	0	2	0	0	2	2537.12	48	71	TRUE	-
Gene_Symbol=Clta clathrin, light polypeptide (Lca) isoform d	IPI00648658,IPI00828932	23460.7	0.998	1	1	3	4.951e-05	0.0972	AAEEAFVNDIDESSPGTEWER	R	V	0.95	3.78	0.664	0	3	0	0	2	2352.03	161	181	TRUE	-
Gene_Symbol=Rfpl4 Ret finger protein-like 4	IPI00127657	32313.8	1	4	4	11	0.000181	0.202	CLESPVYLNCGYICCLK	R	C	0.95	2.19	0.673	0	3	0	0	2	2148.96	17	33	TRUE	-
Gene_Symbol=Rfpl4 Ret finger protein-like 4	IPI00127657	32313.8	1	4	4	11	0.000181	0.202	SPEGDGVLCPTCSVVSLK	K	E	0.95	2.45	0.551	0	3	0	0	2	1904.91	41	58	TRUE	-
Gene_Symbol=Rfpl4 Ret finger protein-like 4	IPI00127657	32313.8	1	4	4	11	0.000181	0.202	VGIFLDMLEK	R	S	0.95	2.48	0.396	0	2	0	0	2	1180.63	216	225	TRUE	-
Gene_Symbol=Rfpl4 Ret finger protein-like 4	IPI00127657	32313.8	1	4	4	11	0.000181	0.202	VYSASTDPLTVLR	K	V	0.95	2.68	0.594	0	3	0	0	2	1421.76	196	208	TRUE	-
Gene_Symbol=Acaa1b;Acaa1a 3-ketoacyl-CoA thiolase A, peroxisomal precursor	IPI00121833	43935.2	1	2	2	2	3.257e-05	0.101	DGGSTTAGNSSQVSDGAAAVLLAR	K	R	0.95	2.48	0.717	0	1	0	0	2	2205.07	266	289	TRUE	-
Gene_Symbol=Acaa1b;Acaa1a 3-ketoacyl-CoA thiolase A, peroxisomal precursor	IPI00121833	43935.2	1	2	2	2	3.257e-05	0.101	IAQFLSGIPETVPLSTVNR	R	Q	0.95	2.39	0.674	0	1	0	0	2	2042.13	103	121	TRUE	-
Gene_Symbol=Efha1 EF-hand domain-containing family member A1	IPI00453906	49458.8	1	3	3	6	9.854e-05	0.0718	DIEDVLSGIQTAR	K	C	0.95	2.32	0.382	0	3	0	0	2	1416.73	128	140	TRUE	-
Gene_Symbol=Efha1 EF-hand domain-containing family member A1	IPI00453906	49458.8	1	3	3	6	9.854e-05	0.0718	KDIEDVLSGIQTAR	K	C	0.95	2.63	0.684	0	1	0	0	2	1544.83	127	140	TRUE	-
Gene_Symbol=Efha1 EF-hand domain-containing family member A1	IPI00453906	49458.8	1	3	3	6	9.854e-05	0.0718	VATGQELSDNLLDTVFK	K	I	0.95	2.28	0.678	0	2	0	0	2	1849.95	353	369	TRUE	-
Gene_Symbol=Psmc6 26S protease regulatory subunit S10B	IPI00125971	44156.9	1	1	1	1	1.64e-05	0.036	ALQSVGQIVGEVLK	K	Q	0.95	2.37	0.518	0	1	0	0	2	1440.84	49	62	TRUE	-
Gene_Symbol=Tuba1c Tubulin alpha-1C chain	IPI00403810	49891.6	1	4	4	33	0.000542	0.416	AVCMLSNTTAIAEAWAR	R	L	0.95	2.8	0.393	0	6	0	0	2	1864.9	374	390	FALSE	IPI00117350,IPI00466390
Gene_Symbol=Tuba1c Tubulin alpha-1C chain	IPI00403810	49891.6	1	4	4	33	0.000542	0.416	AVFVDLEPTVIDEVR	R	T	0.95	2.27	0.649	0	14	0	0	2	1701.91	65	79	TRUE	-
Gene_Symbol=Tuba1c Tubulin alpha-1C chain	IPI00403810	49891.6	1	4	4	33	0.000542	0.416	EIIDLVLDR	K	I	0.95	2.95	0.505	0	6	0	0	2	1085.62	113	121	TRUE	-
Gene_Symbol=Tuba1c Tubulin alpha-1C chain	IPI00403810	49891.6	1	4	4	33	0.000542	0.416	FDGALNVDLTEFQTNLVPYPR	R	I	0.95	2.26	0.606	0	6	0	0	2	2409.21	244	264	FALSE	IPI00117350,IPI00466390
Gene_Symbol=Tuba1c Tubulin alpha-1C chain	IPI00403810	49891.6	1	4	4	33	0.000542	0.416	IHFPLATYAPVISAEK	R	A	0.95	2.44	0.542	0	13	1	0	2	1756.96	265	280	FALSE	IPI00117350,IPI00466390
Gene_Symbol=Tuba1c Tubulin alpha-1C chain	IPI00403810	49891.6	1	4	4	33	0.000542	0.416	LISQIVSSITASLR	R	F	0.95	2.08	0.806	0	4	0	0	2	1487.88	230	243	FALSE	IPI00117350
Gene_Symbol=Tuba1c Tubulin alpha-1C chain	IPI00403810	49891.6	1	4	4	33	0.000542	0.416	NLDIERPTYTNLNR	R	L	0.95	2.4	0.447	0	5	2	0	2	1718.88	216	229	FALSE	IPI00117350,IPI00466390
Gene_Symbol=Tuba1c Tubulin alpha-1C chain	IPI00403810	49891.6	1	4	4	33	0.000542	0.416	QLFHPEQLITGKEDAANNYAR	R	G	0.95	2.15	0.683	0	6	5	0	2	2415.21	85	105	FALSE	IPI00117350,IPI00466390
Gene_Symbol=Tuba1c Tubulin alpha-1C chain	IPI00403810	49891.6	1	4	4	33	0.000542	0.416	TIGGGDDSFNTFFSETGAGK	K	H	0.95	4.98	0.802	0	6	0	0	2	2007.89	41	60	TRUE	IPI00466390
Gene_Symbol=Tuba1c Tubulin alpha-1C chain	IPI00403810	49891.6	1	4	4	33	0.000542	0.416	TIQFVDWCPTGFK	R	V	0.95	2.55	0.598	0	7	0	0	2	1598.77	340	352	TRUE	IPI00466390
Gene_Symbol=Tuba1c Tubulin alpha-1C chain	IPI00403810	49891.6	1	4	4	33	0.000542	0.416	VGINYQPPTVVPGGDLAK	K	V	0.95	2.88	0.547	0	10	0	0	2	1824.99	353	370	FALSE	IPI00117350,IPI00466390
Gene_Symbol=Tuba1c Tubulin alpha-1C chain	IPI00403810	49891.6	1	4	4	33	0.000542	0.416	YMACCLLYR	K	G	0.95	2.3	0.694	0	3	0	0	2	1249.55	312	320	FALSE	IPI00117350
Gene_Symbol=Myh11 Isoform 1 of Myosin-11	IPI00114894,IPI00227865	223253	1	3	3	8	0.000131	0.0325	ALEEALEAKEELER	R	T	0.95	2.24	0.601	0	1	0	0	2	1629.83	1491	1504	TRUE	-
Gene_Symbol=Myh11 Isoform 1 of Myosin-11	IPI00114894,IPI00227865	223253	1	3	3	8	0.000131	0.0325	ELEGHISDLQEDLDSER	R	A	0.95	2.26	0.655	0	3	0	0	2	1984.91	1115	1131	TRUE	-
Gene_Symbol=Myh11 Isoform 1 of Myosin-11	IPI00114894,IPI00227865	223253	1	3	3	8	0.000131	0.0325	LQQELDDLVVDLDNQR	R	Q	0.95	2.27	0.561	0	4	0	0	2	1912.96	1425	1440	TRUE	-
Gene_Symbol=Myh11 Isoform 1 of Myosin-11	IPI00114894,IPI00227865	223253	1	3	3	8	0.000131	0.0325	QLLQANPILEAFGNAK	K	T	0.95	2.41	0.536	0	2	0	0	2	1726.95	217	232	FALSE	IPI00788324
Gene_Symbol=Mtap S-methyl-5-thioadenosine phosphorylase	IPI00132096	31044.1	0.9	1	1	2	3.257e-05	0.0636	IGIIGGTGLDDPEILEGR	K	T	0.95	2.91	0.524	0	2	0	0	2	1824.97	12	29	TRUE	-
Gene_Symbol=Obox1 In vitro fertilized eggs cDNA, RIKEN full-length enriched library, clone:7420700M11 product:OBOX2 homolog	IPI00135372	22857.2	0.998	2	2	7	0.000115	0.191	LQVDSNIPIEISSQIPQEPAR	K	N	0.95	3.22	0.648	0	6	0	0	2	2334.23	11	31	TRUE	-
Gene_Symbol=Obox1 In vitro fertilized eggs cDNA, RIKEN full-length enriched library, clone:7420700M11 product:OBOX2 homolog	IPI00135372	22857.2	0.998	2	2	7	0.000115	0.191	MNLQNIEQVLPESNGSSK	R	A	0.95	2.12	0.396	0	1	0	0	2	1987.98	152	169	TRUE	-
Gene_Symbol=Snx12 10 day old male pancreas cDNA, RIKEN full-length enriched library, clone:1810035A22 product:sorting nexin 12, full insert sequence	IPI00468902,IPI00762269	19790.4	0.9	1	1	1	1.64e-05	0.0823	GDEGIFEESFIEER	R	R	0.95	2.05	0.707	0	1	0	0	2	1656.74	106	119	TRUE	-
Gene_Symbol=LOC381404 Orthologue of H. sapiens chromosome 20 open reading frame 119	IPI00756383	67415.1	1	4	4	12	0.000197	0.122	GFGFVCFSSPEEATK	K	A	0.95	2.23	0.794	0	1	0	0	2	1662.75	334	348	TRUE	-
Gene_Symbol=LOC381404 Orthologue of H. sapiens chromosome 20 open reading frame 119	IPI00756383	67415.1	1	4	4	12	0.000197	0.122	GFGFVHFETHEAAQK	R	A	0.95	2.15	0.682	0	1	0	0	2	1704.81	139	153	TRUE	-
Gene_Symbol=LOC381404 Orthologue of H. sapiens chromosome 20 open reading frame 119	IPI00756383	67415.1	1	4	4	12	0.000197	0.122	SLGYAYINFQQPADAER	R	A	0.95	2.25	0.67	0	7	0	0	2	1942.93	51	67	TRUE	-
Gene_Symbol=LOC381404 Orthologue of H. sapiens chromosome 20 open reading frame 119	IPI00756383	67415.1	1	4	4	12	0.000197	0.122	VVNIGTQTTGPGGEGSSIPGQLLVPHR	R	G	0.95	4.28	0.74	0	0	3	0	2	2671.42	476	502	TRUE	-
Gene_Symbol=Calm3;Calm1;Calm2 12 days pregnant adult female placenta cDNA, RIKEN full-length enriched library, clone:I530005B05 product:calmodulin 1, full insert sequence	IPI00467841,IPI00761696	21542.3	1	1	1	3	4.951e-05	0.0812	VFDKDGNGYISAAELR	R	H	0.95	3.46	0.663	0	3	0	0	2	1754.87	140	155	TRUE	-
Gene_Symbol=Krt28 similar to Keratin, type I cytoskeletal 10	IPI00750213,IPI00755181,IPI00798492,IPI00828744	57753.3	0.9	1	1	3	4.951e-05	0.0228	QSLEASLAETEGR	K	Y	0.95	2.44	0.721	0	3	0	0	2	1390.68	385	397	TRUE	-
Gene_Symbol=Oog4 2 days pregnant adult female ovary cDNA, RIKEN full-length enriched library, clone:E330017M15 product:weakly similar to HYPOTHETICAL PROTEIN DJ1198H6.2	IPI00403108,IPI00626554	57199.2	1	3	3	6	9.854e-05	0.0837	GLVFHPLGVLLESVR	R	G	0.95	2.35	0.714	0	1	0	0	2	1635.96	354	368	TRUE	-
Gene_Symbol=Oog4 2 days pregnant adult female ovary cDNA, RIKEN full-length enriched library, clone:E330017M15 product:weakly similar to HYPOTHETICAL PROTEIN DJ1198H6.2	IPI00403108,IPI00626554	57199.2	1	3	3	6	9.854e-05	0.0837	IVNTGCIQELHLK	K	E	0.95	2.03	0.317	0	3	0	0	2	1524.82	219	231	TRUE	-
Gene_Symbol=Oog4 2 days pregnant adult female ovary cDNA, RIKEN full-length enriched library, clone:E330017M15 product:weakly similar to HYPOTHETICAL PROTEIN DJ1198H6.2	IPI00403108,IPI00626554	57199.2	1	3	3	6	9.854e-05	0.0837	VNFYDNELSLPILR	K	Q	0.95	2.04	0.569	0	2	0	0	2	1692.9	402	415	TRUE	-
Gene_Symbol=Rdh11 Retinol dehydrogenase 11	IPI00136098	35479.3	1	1	1	3	4.951e-05	0.0439	EIQAVTGNSQVFVR	R	K	0.95	3.5	0.634	0	3	0	0	2	1547.82	84	97	TRUE	-
Gene_Symbol=Ldhb L-lactate dehydrogenase B chain	IPI00229510	36554.4	1	11	15	124	0.00204	0.368	EKLIASVADDEAAVPNNK	K	I	0.95	3.37	0.714	0	5	0	0	2	1883.97	6	23	TRUE	-
Gene_Symbol=Ldhb L-lactate dehydrogenase B chain	IPI00229510	36554.4	1	11	15	124	0.00204	0.368	GEMMDLQHGSLFLQTPK	K	I	0.95	3.85	0.491	0	13	0	0	2	1931.94	61	77	TRUE	-
Gene_Symbol=Ldhb L-lactate dehydrogenase B chain	IPI00229510	36554.4	1	11	15	124	0.00204	0.368	GMYGIENEVFLSLPCILNAR	K	G	0.95	2.33	0.506	0	1	0	0	2	2312.14	280	299	TRUE	-
Gene_Symbol=Ldhb L-lactate dehydrogenase B chain	IPI00229510	36554.4	1	11	15	124	0.00204	0.368	ITVVGVGQVGMACAISILGK	K	S	0.95	4.59	0.77	0	22	0	0	2	1973.09	24	43	TRUE	-
Gene_Symbol=Ldhb L-lactate dehydrogenase B chain	IPI00229510	36554.4	1	11	15	124	0.00204	0.368	IVVVTAGVR	K	Q	0.95	2.05	0.669	0	1	0	0	2	913.583	92	100	TRUE	-
Gene_Symbol=Ldhb L-lactate dehydrogenase B chain	IPI00229510	36554.4	1	11	15	124	0.00204	0.368	KSADTLWDIQK	R	D	0.95	2.52	0.453	0	5	0	0	2	1304.69	319	329	TRUE	-
Gene_Symbol=Ldhb L-lactate dehydrogenase B chain	IPI00229510	36554.4	1	11	15	124	0.00204	0.368	LIASVADDEAAVPNNK	K	I	0.95	2.31	0.617	0	3	0	0	2	1626.83	8	23	TRUE	-
Gene_Symbol=Ldhb L-lactate dehydrogenase B chain	IPI00229510	36554.4	1	11	15	124	0.00204	0.368	MVVDSAYEVIK	K	L	0.95	3.48	0.533	0	20	0	0	2	1253.65	234	244	TRUE	-
Gene_Symbol=Ldhb L-lactate dehydrogenase B chain	IPI00229510	36554.4	1	11	15	124	0.00204	0.368	SADTLWDIQK	K	D	0.95	2.34	0.427	0	16	0	0	2	1176.59	320	329	TRUE	-
Gene_Symbol=Ldhb L-lactate dehydrogenase B chain	IPI00229510	36554.4	1	11	15	124	0.00204	0.368	SLADELALVDVLEDK	K	L	0.95	2.83	0.383	0	25	0	0	2	1629.86	44	58	TRUE	-
Gene_Symbol=Ldhb L-lactate dehydrogenase B chain	IPI00229510	36554.4	1	11	15	124	0.00204	0.368	SLADELALVDVLEDKLK	K	G	0.95	3.33	0.624	0	13	0	0	2	1871.04	44	60	TRUE	-
Gene_Symbol=Ddx6 Probable ATP-dependent RNA helicase DDX6	IPI00109932	54175.6	1	10	10	22	0.000361	0.288	DNIQAMVIVPTR	K	E	0.95	2.25	0.259	0	1	0	0	2	1356.73	163	174	TRUE	-
Gene_Symbol=Ddx6 Probable ATP-dependent RNA helicase DDX6	IPI00109932	54175.6	1	10	10	22	0.000361	0.288	GVTQYYAYVTER	K	Q	0.95	2.91	0.619	0	3	0	0	2	1449.7	308	319	TRUE	-
Gene_Symbol=Ddx6 Probable ATP-dependent RNA helicase DDX6	IPI00109932	54175.6	1	10	10	22	0.000361	0.288	ISQLGYSCFYIHAK	K	M	0.95	2.35	0.675	0	1	0	0	2	1686.83	354	367	TRUE	-
Gene_Symbol=Ddx6 Probable ATP-dependent RNA helicase DDX6	IPI00109932	54175.6	1	10	10	22	0.000361	0.288	LDDTVHVVIATPGR	R	I	0.95	3.48	0.593	0	3	0	0	2	1492.81	212	225	TRUE	-
Gene_Symbol=Ddx6 Probable ATP-dependent RNA helicase DDX6	IPI00109932	54175.6	1	10	10	22	0.000361	0.288	LQINQSIIFCNSSQR	R	V	0.95	2.96	0.691	0	3	0	0	2	1807.91	332	346	TRUE	-
Gene_Symbol=Ddx6 Probable ATP-dependent RNA helicase DDX6	IPI00109932	54175.6	1	10	10	22	0.000361	0.288	NLVCTDLFTR	R	G	0.95	2.11	0.709	0	2	0	0	2	1238.62	387	396	TRUE	-
Gene_Symbol=Ddx6 Probable ATP-dependent RNA helicase DDX6	IPI00109932	54175.6	1	10	10	22	0.000361	0.288	QILLYSATFPLSVQK	R	F	0.95	2.5	0.601	0	3	0	0	2	1707.97	272	286	TRUE	-
Gene_Symbol=Ddx6 Probable ATP-dependent RNA helicase DDX6	IPI00109932	54175.6	1	10	10	22	0.000361	0.288	SGAYLIPLLER	K	L	0.95	2.17	0.373	0	1	0	0	2	1231.71	147	157	TRUE	-
Gene_Symbol=Ddx6 Probable ATP-dependent RNA helicase DDX6	IPI00109932	54175.6	1	10	10	22	0.000361	0.288	SIEEQLGTEIKPIPSNIDK	K	S	0.95	2.27	0.399	0	3	0	0	2	2111.12	448	466	TRUE	-
Gene_Symbol=Ddx6 Probable ATP-dependent RNA helicase DDX6	IPI00109932	54175.6	1	10	10	22	0.000361	0.288	SLYVAEYHSEPAEDEKP	K	-	0.95	3.35	0.705	0	2	0	0	2	1963.89	467	483	TRUE	-
Gene_Symbol=Ltb4dh NADP-dependent leukotriene B4 12-hydroxydehydrogenase	IPI00131887	35542.3	0.9	1	1	2	3.257e-05	0.0578	TGPCPQGPAPEVVIYQQLR	R	M	0.95	2.06	0.639	0	2	0	0	2	2110.08	248	266	TRUE	-
Gene_Symbol=Lcp1 Plastin-2	IPI00118892	70133.9	0.9	1	1	4	6.555e-05	0.0255	FSLVGIAGQDLNEGNR	K	T	0.95	2.21	0.603	0	4	0	0	2	1689.86	473	488	TRUE	-
Gene_Symbol=Asna1 Arsenical pump-driving ATPase	IPI00624501	38933.7	1	1	1	2	3.257e-05	0.06	ESVLIISTDPAHNISDAFDQK	R	F	0.95	2.35	0.636	0	2	0	0	2	2300.14	66	86	TRUE	-
Gene_Symbol=Pycrl pyrroline-5-carboxylate reductase-like	IPI00153234	28702.6	1	1	1	8	0.000131	0.0693	TDVLTPAGTTIHGLHALER	R	G	0.95	2.52	0.466	0	8	0	0	2	2002.07	232	250	TRUE	-
Gene_Symbol=Rab5c Ras-related protein Rab-5C	IPI00224518,IPI00404579	23394.7	0.998	2	2	5	8.249e-05	0.204	FEIWDTAGQER	K	Y	0.95	2.1	0.437	0	3	0	0	2	1351.63	72	82	FALSE	IPI00116563,IPI00132410,IPI00458976,IPI00849548
Gene_Symbol=Rab5c Ras-related protein Rab-5C	IPI00224518,IPI00404579	23394.7	0.998	2	2	5	8.249e-05	0.204	GAQAAIVVYDITNTDTFAR	R	A	0.95	2.83	0.443	0	3	0	0	2	2026.02	93	111	TRUE	-
Gene_Symbol=Rab5c Ras-related protein Rab-5C	IPI00224518,IPI00404579	23394.7	0.998	2	2	5	8.249e-05	0.204	QASPNIVIALAGNK	R	A	0.95	2.11	0.673	0	2	0	0	2	1395.8	122	135	TRUE	-
Gene_Symbol=Myh9 15 days pregnant adult female amnion cDNA, RIKEN full-length enriched library, clone:M421002E03 product:myosin heavy chain IX, full insert sequence	IPI00788324	226360	1	6	6	17	0.000279	0.0551	DFSALESQLQDTQELLQEENR	K	Q	0.95	2.58	0.46	0	2	0	0	2	2493.17	1302	1322	TRUE	-
Gene_Symbol=Myh9 15 days pregnant adult female amnion cDNA, RIKEN full-length enriched library, clone:M421002E03 product:myosin heavy chain IX, full insert sequence	IPI00788324	226360	1	6	6	17	0.000279	0.0551	ELETQISELQEDLESER	R	A	0.95	2.39	0.581	0	5	0	0	2	2047.97	1108	1124	TRUE	-
Gene_Symbol=Myh9 15 days pregnant adult female amnion cDNA, RIKEN full-length enriched library, clone:M421002E03 product:myosin heavy chain IX, full insert sequence	IPI00788324	226360	1	6	6	17	0.000279	0.0551	IAQLEEELEEEQGNTELINDR	R	L	0.95	2.41	0.6	0	3	0	0	2	2472.17	1731	1751	TRUE	-
Gene_Symbol=Myh9 15 days pregnant adult female amnion cDNA, RIKEN full-length enriched library, clone:M421002E03 product:myosin heavy chain IX, full insert sequence	IPI00788324	226360	1	6	6	17	0.000279	0.0551	LQQELDDLLVDLDHQR	R	Q	0.95	2.89	0.705	0	4	0	0	2	1949.99	1418	1433	TRUE	-
Gene_Symbol=Myh9 15 days pregnant adult female amnion cDNA, RIKEN full-length enriched library, clone:M421002E03 product:myosin heavy chain IX, full insert sequence	IPI00788324	226360	1	6	6	17	0.000279	0.0551	QLLQANPILEAFGNAK	R	T	0.95	2.41	0.536	0	2	0	0	2	1726.95	210	225	TRUE	IPI00114894,IPI00227865
Gene_Symbol=Myh9 15 days pregnant adult female amnion cDNA, RIKEN full-length enriched library, clone:M421002E03 product:myosin heavy chain IX, full insert sequence	IPI00788324	226360	1	6	6	17	0.000279	0.0551	TQLEELEDELQATEDAK	K	L	0.95	2.18	0.645	0	1	0	0	2	1961.92	1539	1555	TRUE	-
Gene_Symbol=- similar to ribosomal protein L21	IPI00661977	18677.3	0.9	1	1	4	6.555e-05	0.0938	VYNVTQHAVGIIVNK	R	Q	0.95	2.19	0.646	0	4	0	0	2	1654.93	64	78	TRUE	-
Gene_Symbol=BC023882 CDNA sequence BC023882	IPI00387484	66258.2	0.9	1	1	1	1.64e-05	0.0316	HWDTYRQLESLVQQLSQR	K	N	0.95	2.14	0.396	0	1	0	0	2	2287.16	398	415	TRUE	-
Gene_Symbol=Tuba3b;Tuba3a Tubulin alpha-3 chain	IPI00466390	49941.6	1	2	2	8	0.000131	0.364	AVCMLSNTTAIAEAWAR	R	L	0.95	2.8	0.393	0	6	0	0	2	1864.9	374	390	FALSE	IPI00117350,IPI00403810
Gene_Symbol=Tuba3b;Tuba3a Tubulin alpha-3 chain	IPI00466390	49941.6	1	2	2	8	0.000131	0.364	AVFVDLEPTVVDEVR	R	T	0.95	2.4	0.494	0	7	0	0	2	1687.89	65	79	TRUE	-
Gene_Symbol=Tuba3b;Tuba3a Tubulin alpha-3 chain	IPI00466390	49941.6	1	2	2	8	0.000131	0.364	EIVDLVLDR	K	I	0.95	2.05	0.498	0	1	0	0	2	1071.61	113	121	TRUE	-
Gene_Symbol=Tuba3b;Tuba3a Tubulin alpha-3 chain	IPI00466390	49941.6	1	2	2	8	0.000131	0.364	FDGALNVDLTEFQTNLVPYPR	R	I	0.95	2.26	0.606	0	6	0	0	2	2409.21	244	264	FALSE	IPI00117350,IPI00403810
Gene_Symbol=Tuba3b;Tuba3a Tubulin alpha-3 chain	IPI00466390	49941.6	1	2	2	8	0.000131	0.364	IHFPLATYAPVISAEK	R	A	0.95	2.44	0.542	0	13	1	0	2	1756.96	265	280	FALSE	IPI00117350,IPI00403810
Gene_Symbol=Tuba3b;Tuba3a Tubulin alpha-3 chain	IPI00466390	49941.6	1	2	2	8	0.000131	0.364	NLDIERPTYTNLNR	R	L	0.95	2.4	0.447	0	5	2	0	2	1718.88	216	229	FALSE	IPI00117350,IPI00403810
Gene_Symbol=Tuba3b;Tuba3a Tubulin alpha-3 chain	IPI00466390	49941.6	1	2	2	8	0.000131	0.364	QLFHPEQLITGKEDAANNYAR	R	G	0.95	2.15	0.683	0	6	5	0	2	2415.21	85	105	FALSE	IPI00117350,IPI00403810
Gene_Symbol=Tuba3b;Tuba3a Tubulin alpha-3 chain	IPI00466390	49941.6	1	2	2	8	0.000131	0.364	TIGGGDDSFNTFFSETGAGK	K	H	0.95	4.98	0.802	0	6	0	0	2	2007.89	41	60	FALSE	IPI00403810
Gene_Symbol=Tuba3b;Tuba3a Tubulin alpha-3 chain	IPI00466390	49941.6	1	2	2	8	0.000131	0.364	TIQFVDWCPTGFK	R	V	0.95	2.55	0.598	0	7	0	0	2	1598.77	340	352	FALSE	IPI00403810
Gene_Symbol=Tuba3b;Tuba3a Tubulin alpha-3 chain	IPI00466390	49941.6	1	2	2	8	0.000131	0.364	VGINYQPPTVVPGGDLAK	K	V	0.95	2.88	0.547	0	10	0	0	2	1824.99	353	370	FALSE	IPI00117350,IPI00403810
Gene_Symbol=Rhoc Rho-related GTP-binding protein RhoC precursor	IPI00122245,IPI00315100	21988.7	0.998	2	2	3	4.951e-05	0.161	HFCPNVPIILVGNK	K	K	0.95	2.66	0.654	0	1	0	0	2	1607.87	105	118	TRUE	-
Gene_Symbol=Rhoc Rho-related GTP-binding protein RhoC precursor	IPI00122245,IPI00315100	21988.7	0.998	2	2	3	4.951e-05	0.161	QVELALWDTAGQEDYDR	K	L	0.95	2.78	0.702	0	2	0	0	2	2008.93	52	68	TRUE	-
Gene_Symbol=Rab1 Ras-related protein Rab-1A	IPI00114560	22660.5	0.9	1	1	1	1.64e-05	0.185	EFADSLGIPFLETSAK	K	N	0.95	2.51	0.412	0	1	0	0	2	1724.88	141	156	TRUE	-
Gene_Symbol=Rab1 Ras-related protein Rab-1A	IPI00114560	22660.5	0.9	1	1	1	1.64e-05	0.185	LLLIGDSGVGK	K	S	0.95	2.75	0.545	0	3	0	0	2	1071.64	14	24	FALSE	IPI00133706
Gene_Symbol=Rab1 Ras-related protein Rab-1A	IPI00114560	22660.5	0.9	1	1	1	1.64e-05	0.185	LQIWDTAGQER	K	F	0.95	2.63	0.558	0	13	0	0	2	1316.66	62	72	FALSE	IPI00113127,IPI00116688,IPI00126042,IPI00133706
Gene_Symbol=Ubxd2 UBX domain-containing protein 2	IPI00165799,IPI00719854	56454.7	0.9	1	1	1	1.64e-05	0.0376	LLDLELAPSASVVLLPAGR	R	P	0.95	2.05	0.672	0	1	0	0	1	1934.13	378	396	TRUE	-
Gene_Symbol=Magmas Mitochondrial import inner membrane translocase subunit TIM16	IPI00133167,IPI00762013	13766.6	0.989	1	1	3	4.951e-05	0.216	AGHQSAAASNLSGLSLQEAQQILNVSK	R	L	0.95	2.68	0.558	0	0	3	0	2	2722.41	41	67	TRUE	-
Gene_Symbol=Slc25a35 Solute carrier family 25 member 35	IPI00111884,IPI00648190	32613.3	0.998	1	1	3	4.951e-05	0.05	MQLQGELQAPGTYQR	R	H	0.95	2.38	0.617	0	3	0	0	2	1719.85	27	41	TRUE	-
Gene_Symbol=Kpnb1 Importin subunit beta-1	IPI00323881,IPI00742334	97167.3	1	3	3	4	6.555e-05	0.0525	AAVENLPTFLVELSR	R	V	0.95	2.23	0.51	0	1	0	0	2	1658.91	28	42	TRUE	-
Gene_Symbol=Kpnb1 Importin subunit beta-1	IPI00323881,IPI00742334	97167.3	1	3	3	4	6.555e-05	0.0525	GALQYLVPILTQTLTK	K	Q	0.95	2.08	0.732	0	1	0	0	2	1759.04	317	332	TRUE	-
Gene_Symbol=Kpnb1 Importin subunit beta-1	IPI00323881,IPI00742334	97167.3	1	3	3	4	6.555e-05	0.0525	LAATNALLNSLEFTK	K	A	0.95	2.24	0.519	0	2	0	0	2	1605.89	192	206	TRUE	-
Gene_Symbol=1110007L15Rik Isoform 1 of UPF0363 protein C7orf20 homolog	IPI00272521,IPI00742325	30542.2	0.9	1	1	3	4.951e-05	0.0547	AEVDVADELLENLAK	K	V	0.95	2.72	0.655	0	3	0	0	2	1628.84	43	57	TRUE	-
Gene_Symbol=Rbpms2 RNA-binding protein with multiple splicing 2	IPI00121434,IPI00461350	22445.4	0.998	1	1	3	4.951e-05	0.068	TLFVSGLPVDIKPR	R	E	0.95	2.2	0.735	0	3	0	0	2	1541.91	26	39	TRUE	-
Gene_Symbol=Hsd17b4 Peroxisomal multifunctional enzyme type 2	IPI00331628	79464.7	1	5	5	11	0.000181	0.0844	AYALAFAER	R	G	0.95	2.68	0.607	0	3	0	0	2	1011.53	24	32	TRUE	-
Gene_Symbol=Hsd17b4 Peroxisomal multifunctional enzyme type 2	IPI00331628	79464.7	1	5	5	11	0.000181	0.0844	GALVIVNDLGGDFK	R	G	0.95	3.45	0.732	0	3	0	0	2	1417.77	33	46	TRUE	-
Gene_Symbol=Hsd17b4 Peroxisomal multifunctional enzyme type 2	IPI00331628	79464.7	1	5	5	11	0.000181	0.0844	ISDEDWDIIHR	R	V	0.95	3.12	0.423	0	3	0	0	2	1398.67	111	121	TRUE	-
Gene_Symbol=Hsd17b4 Peroxisomal multifunctional enzyme type 2	IPI00331628	79464.7	1	5	5	11	0.000181	0.0844	LGILGLCNTLAIEGR	K	K	0.95	2.22	0.603	0	1	0	0	2	1599.89	169	183	TRUE	-
Gene_Symbol=Hsd17b4 Peroxisomal multifunctional enzyme type 2	IPI00331628	79464.7	1	5	5	11	0.000181	0.0844	VVLVTGAGGGLGR	R	A	0.95	2.16	0.461	0	1	0	0	2	1155.69	11	23	TRUE	-
Gene_Symbol=Ap2b1 Isoform 1 of AP-2 complex subunit beta-1	IPI00119689,IPI00378063	104567	0.9	1	1	1	1.64e-05	0.016	LASQANIAQVLAELK	R	E	0.95	2.52	0.659	0	1	0	0	2	1568.9	345	359	TRUE	-
Gene_Symbol=E330017A01Rik 2 days pregnant adult female ovary cDNA, RIKEN full-length enriched library, clone:E330017A01 product:hypothetical Ferritin-like structure containing protein, full insert sequence	IPI00225235	22005.7	1	6	8	17	0.000279	0.323	EFKEYLESQLSPPQK	R	G	0.95	2.36	0.678	0	1	0	0	2	1822.92	136	150	TRUE	-
Gene_Symbol=E330017A01Rik 2 days pregnant adult female ovary cDNA, RIKEN full-length enriched library, clone:E330017A01 product:hypothetical Ferritin-like structure containing protein, full insert sequence	IPI00225235	22005.7	1	6	8	17	0.000279	0.323	ETFPFVQHFETLADSR	K	R	0.95	2.13	0.553	0	4	0	0	2	1923.92	42	57	TRUE	-
Gene_Symbol=E330017A01Rik 2 days pregnant adult female ovary cDNA, RIKEN full-length enriched library, clone:E330017A01 product:hypothetical Ferritin-like structure containing protein, full insert sequence	IPI00225235	22005.7	1	6	8	17	0.000279	0.323	EYLESQLSPPQK	K	G	0.95	2.06	0.507	0	1	0	0	2	1418.72	139	150	TRUE	-
Gene_Symbol=E330017A01Rik 2 days pregnant adult female ovary cDNA, RIKEN full-length enriched library, clone:E330017A01 product:hypothetical Ferritin-like structure containing protein, full insert sequence	IPI00225235	22005.7	1	6	8	17	0.000279	0.323	FLNHLWTR	R	N	0.95	2.38	0.31	0	3	0	0	2	1086.58	64	71	TRUE	-
Gene_Symbol=E330017A01Rik 2 days pregnant adult female ovary cDNA, RIKEN full-length enriched library, clone:E330017A01 product:hypothetical Ferritin-like structure containing protein, full insert sequence	IPI00225235	22005.7	1	6	8	17	0.000279	0.323	FLTSVLCK	K	Q	0.95	2.06	0.464	0	1	0	0	2	967.529	126	133	TRUE	-
Gene_Symbol=E330017A01Rik 2 days pregnant adult female ovary cDNA, RIKEN full-length enriched library, clone:E330017A01 product:hypothetical Ferritin-like structure containing protein, full insert sequence	IPI00225235	22005.7	1	6	8	17	0.000279	0.323	SALLMAQNMEETLTK	K	I	0.95	3.3	0.709	0	7	0	0	2	1679.84	94	108	TRUE	-
Gene_Symbol=Gda Guanine deaminase	IPI00469987	50995.7	0.98	1	1	1	1.64e-05	0.0198	TPPLALVFR	R	G	0.95	2.02	0.428	0	1	0	0	2	1013.61	6	14	TRUE	-
Gene_Symbol=Eif4e3 Eukaryotic translation initiation factor 4E type 3	IPI00319027	22817.9	0.9	1	1	1	1.64e-05	0.0725	SLPGATAAECASNLK	R	K	0.95	2.28	0.583	0	1	0	0	2	1489.73	43	57	TRUE	-
Gene_Symbol=D10Jhu81e ES1 protein homolog, mitochondrial precursor	IPI00133284	28071.8	0.998	1	2	3	4.951e-05	0.094	ITSLAQLNAANHDAAIFPGGFGAAK	K	N	0.95	2.03	0.662	0	1	2	0	2	2455.27	115	139	TRUE	-
Gene_Symbol=- 23 kDa protein	IPI00761338	23368.7	0.998	2	2	3	4.951e-05	0.0781	LKVPPAINQFTQALDR	R	Q	0.95	2.01	0.643	0	2	0	0	2	1811.02	23	38	TRUE	-
Gene_Symbol=- 23 kDa protein	IPI00761338	23368.7	0.998	2	2	3	4.951e-05	0.0781	VPPAINQFTQALDR	K	Q	0.95	2.79	0.564	0	1	0	0	2	1569.84	25	38	TRUE	-
Gene_Symbol=Hadh Hydroxyacyl-coenzyme A dehydrogenase, mitochondrial precursor	IPI00121105	34446.7	0.9	1	1	1	1.64e-05	0.035	LLVPYLIEAVR	R	L	0.95	2.05	0.632	0	1	0	0	2	1285.79	222	232	TRUE	-
Gene_Symbol=Calr Calreticulin precursor	IPI00123639	47978.1	0.9	1	1	3	4.951e-05	0.0289	EQFLDGDAWTNR	K	W	0.95	2.15	0.604	0	3	0	0	2	1451.66	25	36	TRUE	-
Gene_Symbol=Tmem11 Transmembrane protein 11	IPI00222447	21293.9	0.9	1	1	3	4.951e-05	0.0842	LPLHTLTSSTPVVLVR	R	K	0.95	2.23	0.577	0	3	0	0	2	1733.03	144	159	TRUE	-
Gene_Symbol=Arpc4;Ttll3 Actin-related protein 2/3 complex subunit 4	IPI00138691,IPI00816863	19470	0.998	2	2	4	6.555e-05	0.114	AENFFILR	R	R	0.95	2.35	0.512	0	3	0	0	2	1009.55	97	104	TRUE	-
Gene_Symbol=Arpc4;Ttll3 Actin-related protein 2/3 complex subunit 4	IPI00138691,IPI00816863	19470	0.998	2	2	4	6.555e-05	0.114	ELLLQPVTISR	K	N	0.95	2	0.539	0	1	0	0	2	1268.76	44	54	TRUE	-
Gene_Symbol=Rpl11 60S ribosomal protein L11	IPI00331461,IPI00340036,IPI00474856,IPI00624735,IPI00626239	20235.2	0.9	1	1	5	8.249e-05	0.0787	VLEQLTGQTPVFSK	K	A	0.95	2.3	0.551	0	5	0	0	2	1546.85	39	52	TRUE	-
Gene_Symbol=Nsfl1c Isoform 3 of NSFL1 cofactor p47	IPI00387232,IPI00399449	40692.2	1	3	3	4	6.555e-05	0.135	ASSSILINEAEPTTNIQIR	K	L	0.95	2.42	0.651	0	1	0	0	2	2057.09	283	301	TRUE	-
Gene_Symbol=Nsfl1c Isoform 3 of NSFL1 cofactor p47	IPI00387232,IPI00399449	40692.2	1	3	3	4	6.555e-05	0.135	LGAAPEEESAYVAGER	R	R	0.95	2.01	0.667	0	2	0	0	2	1648.78	157	172	TRUE	-
Gene_Symbol=Nsfl1c Isoform 3 of NSFL1 cofactor p47	IPI00387232,IPI00399449	40692.2	1	3	3	4	6.555e-05	0.135	SYQDPSNAQFLESIR	R	R	0.95	2.2	0.443	0	1	0	0	2	1754.84	200	214	TRUE	-
Gene_Symbol=- 29 kDa protein	IPI00626848	28779.1	0.9	1	1	4	6.555e-05	0.0567	IVEPYIAWGYPNLK	R	S	0.95	2.66	0.693	0	4	0	0	2	1662.89	134	147	TRUE	-
Gene_Symbol=Sugt1 Suppressor of G2 allele of SKP1 homolog	IPI00408957	38141.9	1	2	2	6	9.854e-05	0.0804	LLHPIIPEQSTFK	R	V	0.95	2.63	0.732	0	2	0	0	2	1522.86	195	207	TRUE	-
Gene_Symbol=Sugt1 Suppressor of G2 allele of SKP1 homolog	IPI00408957	38141.9	1	2	2	6	9.854e-05	0.0804	SLELNPNNCTALLR	K	K	0.95	2.19	0.592	0	4	0	0	2	1614.83	71	84	TRUE	-
Gene_Symbol=Cand1 TBP-interacting protein isoform 1	IPI00420562,IPI00753059	156918	1	4	4	6	9.854e-05	0.0351	ALTLIAGSPLK	K	I	0.95	2.47	0.685	0	1	0	0	2	1083.68	826	836	TRUE	-
Gene_Symbol=Cand1 TBP-interacting protein isoform 1	IPI00420562,IPI00753059	156918	1	4	4	6	9.854e-05	0.0351	EGPAVVGQFIQDVK	K	N	0.95	2.04	0.535	0	2	0	0	2	1486.79	1008	1021	TRUE	-
Gene_Symbol=Cand1 TBP-interacting protein isoform 1	IPI00420562,IPI00753059	156918	1	4	4	6	9.854e-05	0.0351	ITSEALLVTQQLVK	K	V	0.95	2.38	0.606	0	1	0	0	2	1542.91	730	743	TRUE	-
Gene_Symbol=Cand1 TBP-interacting protein isoform 1	IPI00420562,IPI00753059	156918	1	4	4	6	9.854e-05	0.0351	TYIQCIAAISR	R	Q	0.95	2.43	0.473	0	2	0	0	2	1295.68	428	438	TRUE	-
Gene_Symbol=Tmem14c Transmembrane protein 14C	IPI00132768	11624.4	0.998	1	1	5	8.249e-05	0.0965	VGISLLSSPHP	K	-	0.95	2.68	0.615	0	5	0	0	2	1106.62	104	114	TRUE	-
Gene_Symbol=Padi6 Protein-arginine deiminase type-6	IPI00170156	76762.1	1	12	16	382	0.00628	0.273	AHDECIPEIPLYK	K	D	0.95	2.51	0.75	0	44	0	0	2	1584.77	271	283	TRUE	-
Gene_Symbol=Padi6 Protein-arginine deiminase type-6	IPI00170156	76762.1	1	12	16	382	0.00628	0.273	EGYGNVTLFEDIGAEQLLSNGR	K	E	0.95	3.78	0.655	0	28	0	0	2	2382.16	508	529	TRUE	-
Gene_Symbol=Padi6 Protein-arginine deiminase type-6	IPI00170156	76762.1	1	12	16	382	0.00628	0.273	ELQLQGFVDSVTK	R	L	0.95	2.44	0.52	0	43	0	0	2	1463.77	310	322	TRUE	-
Gene_Symbol=Padi6 Protein-arginine deiminase type-6	IPI00170156	76762.1	1	12	16	382	0.00628	0.273	GSSAYELVVGPNKPVYLLPTFENR	R	R	0.95	2.14	0.434	0	14	5	0	2	2650.39	217	240	TRUE	-
Gene_Symbol=Padi6 Protein-arginine deiminase type-6	IPI00170156	76762.1	1	12	16	382	0.00628	0.273	LLLASPSACFELFEQK	R	Q	0.95	2.16	0.555	0	26	0	0	2	1852.95	490	505	TRUE	-
Gene_Symbol=Padi6 Protein-arginine deiminase type-6	IPI00170156	76762.1	1	12	16	382	0.00628	0.273	PYFPDMLQIIVLGK	R	N	0.95	2.49	0.703	0	17	0	0	1	1633.9	600	613	TRUE	-
Gene_Symbol=Padi6 Protein-arginine deiminase type-6	IPI00170156	76762.1	1	12	16	382	0.00628	0.273	TVSLILDTPR	K	V	0.95	2.76	0.45	0	42	0	0	2	1114.65	360	369	TRUE	-
Gene_Symbol=Padi6 Protein-arginine deiminase type-6	IPI00170156	76762.1	1	12	16	382	0.00628	0.273	VAPYIFMPSTQMPLEVYLCR	R	E	0.95	2.35	0.595	0	6	0	0	2	2415.19	290	309	TRUE	-
Gene_Symbol=Padi6 Protein-arginine deiminase type-6	IPI00170156	76762.1	1	12	16	382	0.00628	0.273	VASLDSIGNLMVSPPVK	R	A	0.95	2.08	0.59	0	29	0	0	2	1726.94	398	414	TRUE	-
Gene_Symbol=Padi6 Protein-arginine deiminase type-6	IPI00170156	76762.1	1	12	16	382	0.00628	0.273	VCGLLEPLGLK	K	C	0.95	2.03	0.36	0	21	0	0	2	1198.69	635	645	TRUE	-
Gene_Symbol=Padi6 Protein-arginine deiminase type-6	IPI00170156	76762.1	1	12	16	382	0.00628	0.273	VLIGGSFYPSSEGR	R	D	0.95	2.03	0.72	0	77	0	0	2	1468.74	425	438	TRUE	-
Gene_Symbol=Padi6 Protein-arginine deiminase type-6	IPI00170156	76762.1	1	12	16	382	0.00628	0.273	YTLTPGSGYLIR	K	Q	0.95	2.28	0.634	0	30	0	0	2	1340.72	380	391	TRUE	-
Gene_Symbol=Dcakd 9 days embryo whole body cDNA, RIKEN full-length enriched library, clone:D030055P10 product:weakly similar to DEPHOSPHO-COA KINASE	IPI00221828	26459.4	1	4	5	10	0.000164	0.234	MANHVLDNSGEWSLTR	R	R	0.95	2.3	0.503	0	3	0	0	2	1829.86	171	186	TRUE	-
Gene_Symbol=Dcakd 9 days embryo whole body cDNA, RIKEN full-length enriched library, clone:D030055P10 product:weakly similar to DEPHOSPHO-COA KINASE	IPI00221828	26459.4	1	4	5	10	0.000164	0.234	MFLVGLTGGIASGK	-	S	0.95	2.06	0.58	0	2	0	0	2	1366.74	1	14	TRUE	-
Gene_Symbol=Dcakd 9 days embryo whole body cDNA, RIKEN full-length enriched library, clone:D030055P10 product:weakly similar to DEPHOSPHO-COA KINASE	IPI00221828	26459.4	1	4	5	10	0.000164	0.234	QLLNSITHPEIR	R	K	0.95	2.68	0.583	0	2	0	0	2	1420.79	81	92	TRUE	-
Gene_Symbol=Dcakd 9 days embryo whole body cDNA, RIKEN full-length enriched library, clone:D030055P10 product:weakly similar to DEPHOSPHO-COA KINASE	IPI00221828	26459.4	1	4	5	10	0.000164	0.234	VLGDLIFNQPDR	K	R	0.95	2.93	0.643	0	3	0	0	2	1386.74	68	79	TRUE	-
Gene_Symbol=LOC382492 similar to 40S ribosomal protein S17	IPI00381546,IPI00465880,IPI00755495,IPI00756135,IPI00848900	15506.4	0.9	1	1	3	4.951e-05	0.163	DNYVPEVSALDQEIIEVDPDTK	R	E	0.95	2.26	0.501	0	3	0	0	2	2489.19	82	103	TRUE	-
Gene_Symbol=St13 Hsc70-interacting protein	IPI00116308	41638.7	1	4	4	11	0.000181	0.146	AIDLFTDAIK	K	L	0.95	2.52	0.47	0	3	0	0	2	1106.61	132	141	TRUE	-
Gene_Symbol=St13 Hsc70-interacting protein	IPI00116308	41638.7	1	4	4	11	0.000181	0.146	AIEINPDSAQPYK	R	W	0.95	2.57	0.511	0	2	0	0	2	1445.73	173	185	TRUE	-
Gene_Symbol=St13 Hsc70-interacting protein	IPI00116308	41638.7	1	4	4	11	0.000181	0.146	GAAIEALNDGELQK	K	A	0.95	2.43	0.611	0	3	0	0	2	1428.73	118	131	TRUE	-
Gene_Symbol=St13 Hsc70-interacting protein	IPI00116308	41638.7	1	4	4	11	0.000181	0.146	LLGHWEEAAHDLALACK	R	L	0.95	3.72	0.752	0	3	0	0	2	1933.96	193	209	TRUE	-
Gene_Symbol=Anp32b Isoform 2 of Acidic leucine-rich nuclear phosphoprotein 32 family member B	IPI00113536,IPI00831258	31061.2	1	2	2	11	0.000181	0.114	LAEELPSLTHLNLSGNNLK	R	D	0.95	3.14	0.57	0	6	0	0	2	2063.11	83	101	TRUE	-
Gene_Symbol=Anp32b Isoform 2 of Acidic leucine-rich nuclear phosphoprotein 32 family member B	IPI00113536,IPI00831258	31061.2	1	2	2	11	0.000181	0.114	SLDLFGCEVTNR	K	S	0.95	2.59	0.608	0	5	0	0	2	1410.67	117	128	TRUE	-
Gene_Symbol=Psme3 Proteasome activator complex subunit 3	IPI00113660,IPI00649191	29489.3	0.995	1	1	2	3.257e-05	0.0591	TVESEAASYLDQISR	R	Y	0.95	2.94	0.415	0	2	0	0	2	1668.81	167	181	TRUE	-
Gene_Symbol=EG233991 similar to 60S ribosomal protein L22	IPI00350162,IPI00755995	16070.5	0.9	1	1	2	3.257e-05	0.0797	ITVTSEVPFSK	K	R	0.95	2.8	0.637	0	2	0	0	2	1207.66	80	90	TRUE	-
Gene_Symbol=Hspd1 Isoform 1 of 60 kDa heat shock protein, mitochondrial precursor	IPI00308885	60938.8	1	8	10	24	0.000394	0.23	AAVEEGIVLGGGCALLR	R	C	0.95	3.01	0.639	0	3	0	0	2	1684.91	430	446	TRUE	-
Gene_Symbol=Hspd1 Isoform 1 of 60 kDa heat shock protein, mitochondrial precursor	IPI00308885	60938.8	1	8	10	24	0.000394	0.23	CEFQDAYVLLSEK	K	K	0.95	2.58	0.69	0	1	0	0	2	1601.75	237	249	TRUE	-
Gene_Symbol=Hspd1 Isoform 1 of 60 kDa heat shock protein, mitochondrial precursor	IPI00308885	60938.8	1	8	10	24	0.000394	0.23	CIPALDSLKPANEDQK	R	I	0.95	2.23	0.555	0	3	0	0	2	1798.9	447	462	TRUE	-
Gene_Symbol=Hspd1 Isoform 1 of 60 kDa heat shock protein, mitochondrial precursor	IPI00308885	60938.8	1	8	10	24	0.000394	0.23	GYISPYFINTSK	R	G	0.95	2.27	0.663	0	2	0	0	2	1389.71	222	233	TRUE	-
Gene_Symbol=Hspd1 Isoform 1 of 60 kDa heat shock protein, mitochondrial precursor	IPI00308885	60938.8	1	8	10	24	0.000394	0.23	IQEITEQLDITTSEYEKEK	R	L	0.95	2.04	0.566	0	1	0	0	2	2297.14	371	389	TRUE	-
Gene_Symbol=Hspd1 Isoform 1 of 60 kDa heat shock protein, mitochondrial precursor	IPI00308885	60938.8	1	8	10	24	0.000394	0.23	ISSVQSIVPALEIANAHR	K	K	0.95	2.4	0.708	0	2	1	0	2	1905.06	251	268	TRUE	-
Gene_Symbol=Hspd1 Isoform 1 of 60 kDa heat shock protein, mitochondrial precursor	IPI00308885	60938.8	1	8	10	24	0.000394	0.23	LVQDVANNTNEEAGDGTTTATVLAR	K	S	0.95	2.72	0.677	0	5	4	0	2	2560.25	97	121	TRUE	-
Gene_Symbol=Hspd1 Isoform 1 of 60 kDa heat shock protein, mitochondrial precursor	IPI00308885	60938.8	1	8	10	24	0.000394	0.23	TVIIEQSWGSPK	R	V	0.95	2.28	0.521	0	2	0	0	2	1344.72	61	72	TRUE	-
Gene_Symbol=Tcp1 Isoform 1 of T-complex protein 1 subunit alpha B	IPI00459493,IPI00845611	60431.9	1	2	2	2	3.257e-05	0.045	EQLAIAEFAR	R	S	0.95	2.07	0.669	0	1	0	0	2	1147.61	434	443	TRUE	-
Gene_Symbol=Tcp1 Isoform 1 of T-complex protein 1 subunit alpha B	IPI00459493,IPI00845611	60431.9	1	2	2	2	3.257e-05	0.045	YINENLIINTDELGR	R	D	0.95	3.24	0.651	0	1	0	0	2	1776.91	131	145	TRUE	-
Gene_Symbol=Utp14b;Acsl3 UTP14, U3 small nucleolar ribonucleoprotein, homolog B	IPI00345617	88620.9	0.9	1	1	2	3.257e-05	0.0128	LLEAVSSLGR	K	K	0.95	2.04	0.37	0	2	0	0	2	1044.61	70	79	TRUE	-
Gene_Symbol=Nap1l4 Bone marrow stroma cell CRL-2028 SR-4987 cDNA, RIKEN full-length enriched library, clone:G430136P17 product:nucleosome assembly protein 1-like 4, full insert sequence	IPI00133977	47344.1	1	2	2	4	6.555e-05	0.0829	LDNVSHTPSSYIETLPK	R	A	0.95	2.34	0.45	0	1	0	0	2	1900.97	45	61	TRUE	-
Gene_Symbol=Nap1l4 Bone marrow stroma cell CRL-2028 SR-4987 cDNA, RIKEN full-length enriched library, clone:G430136P17 product:nucleosome assembly protein 1-like 4, full insert sequence	IPI00133977	47344.1	1	2	2	4	6.555e-05	0.0829	NVDMLSELVQEYDEPILK	R	H	0.95	2.37	0.646	0	3	0	0	2	2135.06	169	186	TRUE	-
Gene_Symbol=Sept2 Septin-2	IPI00114945	41508.3	0.998	1	1	2	3.257e-05	0.0443	LTVVDTPGYGDAINCR	R	D	0.95	2.04	0.737	0	2	0	0	2	1750.84	97	112	TRUE	-
Gene_Symbol=Ttc9c Ttc9c protein	IPI00329837	19980	0.998	2	2	13	0.000214	0.158	AGVAFFHLQDYDR	R	A	0.95	2.13	0.466	0	6	0	0	2	1538.74	114	126	TRUE	-
Gene_Symbol=Ttc9c Ttc9c protein	IPI00329837	19980	0.998	2	2	13	0.000214	0.158	YLQLTQSELSSYHR	R	K	0.95	2.48	0.634	0	7	0	0	2	1724.86	147	160	TRUE	-
Gene_Symbol=Lonp1 Adult male tongue cDNA, RIKEN full-length enriched library, clone:2310015G08 product:protease, serine, 15, full insert sequence	IPI00319518,IPI00761408	105826	1	3	3	7	0.000115	0.0379	DIIALNPLYR	R	E	0.95	2.23	0.42	0	2	0	0	2	1187.68	291	300	TRUE	-
Gene_Symbol=Lonp1 Adult male tongue cDNA, RIKEN full-length enriched library, clone:2310015G08 product:protease, serine, 15, full insert sequence	IPI00319518,IPI00761408	105826	1	3	3	7	0.000115	0.0379	QLEVEPEGLEPEAEK	R	Q	0.95	2.41	0.324	0	3	0	0	2	1696.83	207	221	TRUE	-
Gene_Symbol=Lonp1 Adult male tongue cDNA, RIKEN full-length enriched library, clone:2310015G08 product:protease, serine, 15, full insert sequence	IPI00319518,IPI00761408	105826	1	3	3	7	0.000115	0.0379	VLEFIAVSQLR	R	G	0.95	2.36	0.451	0	2	0	0	2	1274.75	490	500	TRUE	-
Gene_Symbol=Hnrpll Phospholipid hydroperoxide glutathione peroxidase	IPI00463220	19203.1	0.998	2	2	4	6.555e-05	0.147	ILAFPCNQFGR	R	Q	0.95	2.31	0.703	0	1	0	0	2	1322.67	71	81	TRUE	-
Gene_Symbol=Hnrpll Phospholipid hydroperoxide glutathione peroxidase	IPI00463220	19203.1	0.998	2	2	4	6.555e-05	0.147	TDVNYTQLVDLHAR	K	Y	0.95	2.15	0.595	0	3	0	0	2	1644.83	50	63	TRUE	-
Gene_Symbol=Rufy1 RUN and FYVE domain-containing protein 1	IPI00222147	80359.7	0.998	2	2	4	6.555e-05	0.0365	GSALQLQLSQLR	R	D	0.95	3.09	0.58	0	3	0	0	2	1313.75	534	545	TRUE	-
Gene_Symbol=Rufy1 RUN and FYVE domain-containing protein 1	IPI00222147	80359.7	0.998	2	2	4	6.555e-05	0.0365	VADSWSAPILTLAR	R	R	0.95	2.27	0.503	0	1	0	0	2	1499.82	64	77	TRUE	-
Gene_Symbol=Rab3d Ras-related protein Rab-3D	IPI00116688	24399	1	3	3	9	0.000148	0.274	LADDLGFEFFEASAK	R	E	0.95	2.8	0.683	0	4	0	0	2	1659.79	153	167	TRUE	-
Gene_Symbol=Rab3d Ras-related protein Rab-3D	IPI00116688	24399	1	3	3	9	0.000148	0.274	LQIWDTAGQER	K	Y	0.95	2.63	0.558	0	13	0	0	2	1316.66	73	83	FALSE	IPI00113127,IPI00114560,IPI00126042,IPI00133706
Gene_Symbol=Rab3d Ras-related protein Rab-3D	IPI00116688	24399	1	3	3	9	0.000148	0.274	TYSWDNAQVILVGNK	K	C	0.95	2.94	0.644	0	3	0	0	2	1707.87	122	136	TRUE	-
Gene_Symbol=Rab3d Ras-related protein Rab-3D	IPI00116688	24399	1	3	3	9	0.000148	0.274	YADDSFTPAFVSTVGIDFK	R	V	0.95	2.64	0.739	0	2	0	0	2	2079.99	42	60	TRUE	-
Gene_Symbol=Hsp90aa1 Heat shock protein HSP 90-alpha	IPI00330804	84773.2	1	21	25	161	0.00265	0.337	ADLINNLGTIAK	K	S	0.95	3.68	0.665	0	6	0	0	2	1242.71	101	112	TRUE	IPI00229080
Gene_Symbol=Hsp90aa1 Heat shock protein HSP 90-alpha	IPI00330804	84773.2	1	21	25	161	0.00265	0.337	APFDLFENR	R	K	0.95	2.67	0.533	0	5	0	0	2	1108.54	348	356	TRUE	-
Gene_Symbol=Hsp90aa1 Heat shock protein HSP 90-alpha	IPI00330804	84773.2	1	21	25	161	0.00265	0.337	CLELFTELAEDKENYK	K	K	0.95	3.34	0.67	0	4	0	0	2	2001.95	421	436	TRUE	-
Gene_Symbol=Hsp90aa1 Heat shock protein HSP 90-alpha	IPI00330804	84773.2	1	21	25	161	0.00265	0.337	ELHINLIPSK	K	Q	0.95	2.12	0.344	0	1	0	0	2	1163.68	75	84	TRUE	-
Gene_Symbol=Hsp90aa1 Heat shock protein HSP 90-alpha	IPI00330804	84773.2	1	21	25	161	0.00265	0.337	ELHINLIPSKQDR	K	T	0.95	2.28	0.504	0	3	0	0	2	1562.87	75	87	TRUE	-
Gene_Symbol=Hsp90aa1 Heat shock protein HSP 90-alpha	IPI00330804	84773.2	1	21	25	161	0.00265	0.337	ELISNSSDALDKIR	R	Y	0.95	3.04	0.531	0	5	0	0	2	1560.82	47	60	TRUE	-
Gene_Symbol=Hsp90aa1 Heat shock protein HSP 90-alpha	IPI00330804	84773.2	1	21	25	161	0.00265	0.337	GVVDSEDLPLNISR	R	E	0.95	2.25	0.549	0	31	0	0	2	1513.79	388	401	TRUE	IPI00229080
Gene_Symbol=Hsp90aa1 Heat shock protein HSP 90-alpha	IPI00330804	84773.2	1	21	25	161	0.00265	0.337	HFSVEGQLEFR	K	A	0.95	2.8	0.569	0	6	0	0	2	1348.66	329	339	TRUE	IPI00229080
Gene_Symbol=Hsp90aa1 Heat shock protein HSP 90-alpha	IPI00330804	84773.2	1	21	25	161	0.00265	0.337	HIYFITGETK	K	D	0.95	2.67	0.644	0	4	0	0	2	1208.63	491	500	TRUE	-
Gene_Symbol=Hsp90aa1 Heat shock protein HSP 90-alpha	IPI00330804	84773.2	1	21	25	161	0.00265	0.337	HLEINPDHSIIETLR	K	Q	0.95	3.8	0.723	0	6	6	0	2	1786.95	634	648	TRUE	-
Gene_Symbol=Hsp90aa1 Heat shock protein HSP 90-alpha	IPI00330804	84773.2	1	21	25	161	0.00265	0.337	HSQFIGYPITLFVEK	K	E	0.95	3.1	0.752	0	8	0	0	2	1778.95	210	224	TRUE	-
Gene_Symbol=Hsp90aa1 Heat shock protein HSP 90-alpha	IPI00330804	84773.2	1	21	25	161	0.00265	0.337	KHLEINPDHSIIETLR	K	Q	0.95	3.13	0.685	0	6	0	0	2	1915.04	633	648	TRUE	-
Gene_Symbol=Hsp90aa1 Heat shock protein HSP 90-alpha	IPI00330804	84773.2	1	21	25	161	0.00265	0.337	LVTSPCCIVTSTYGWTANMER	R	I	0.95	2.84	0.695	0	9	0	0	2	2446.12	593	613	TRUE	-
Gene_Symbol=Hsp90aa1 Heat shock protein HSP 90-alpha	IPI00330804	84773.2	1	21	25	161	0.00265	0.337	NPDDITNEEYGEFYK	R	S	0.95	3.89	0.659	0	14	0	0	2	1833.78	301	315	TRUE	-
Gene_Symbol=Hsp90aa1 Heat shock protein HSP 90-alpha	IPI00330804	84773.2	1	21	25	161	0.00265	0.337	RAPFDLFENR	R	K	0.95	2.75	0.457	0	11	0	0	2	1264.64	347	356	TRUE	-
Gene_Symbol=Hsp90aa1 Heat shock protein HSP 90-alpha	IPI00330804	84773.2	1	21	25	161	0.00265	0.337	SLTNDWEEHLAVK	K	H	0.95	2.66	0.69	0	5	0	0	2	1541.76	316	328	TRUE	-
Gene_Symbol=Hsp90aa1 Heat shock protein HSP 90-alpha	IPI00330804	84773.2	1	21	25	161	0.00265	0.337	TLTIVDTGIGMTK	R	A	0.95	3.42	0.586	0	12	0	0	2	1349.74	88	100	TRUE	IPI00229080
Gene_Symbol=Hsp90aa1 Heat shock protein HSP 90-alpha	IPI00330804	84773.2	1	21	25	161	0.00265	0.337	VFIMDNCEELIPEYLNFIR	R	G	0.95	2.39	0.608	0	1	0	0	2	2415.17	369	387	TRUE	-
Gene_Symbol=Hsp90aa1 Heat shock protein HSP 90-alpha	IPI00330804	84773.2	1	21	25	161	0.00265	0.337	VILHLKEDQTEYLEER	K	R	0.95	3.54	0.626	0	7	3	0	2	2015.05	186	201	TRUE	IPI00229080
Gene_Symbol=Hsp90aa1 Heat shock protein HSP 90-alpha	IPI00330804	84773.2	1	21	25	161	0.00265	0.337	YYTSASGDEMVSLK	R	D	0.95	2.42	0.811	0	5	0	0	2	1550.7	466	479	TRUE	-
Gene_Symbol=Hsp90aa1 Heat shock protein HSP 90-alpha	IPI00330804	84773.2	1	21	25	161	0.00265	0.337	YYTSASGDEMVSLKDYCTR	R	M	0.95	2.85	0.776	0	3	0	0	2	2245.97	466	484	TRUE	-
Gene_Symbol=Stx12 Syntaxin-12	IPI00111416	31177.5	0.998	1	1	3	4.951e-05	0.0547	DFNSIIQTCSGNIQR	R	I	0.95	3.27	0.653	0	3	0	0	2	1752.83	21	35	TRUE	-
Gene_Symbol=LOC670174;Ptges3 Prostaglandin E synthase 3	IPI00127989,IPI00762817,IPI00830960	18703.9	1	2	2	3	4.951e-05	0.188	HLNEIDLFHCIDPNDSK	K	H	0.95	2.43	0.637	0	2	0	0	2	2066.96	49	65	TRUE	-
Gene_Symbol=LOC670174;Ptges3 Prostaglandin E synthase 3	IPI00127989,IPI00762817,IPI00830960	18703.9	1	2	2	3	4.951e-05	0.188	LTFSCLGGSDNFK	K	H	0.95	2.69	0.637	0	1	0	0	2	1445.67	36	48	TRUE	-
Gene_Symbol=Chordc1 18-day embryo whole body cDNA, RIKEN full-length enriched library, clone:1110001O09 product:cysteine and histidine-rich domain	IPI00134017	37332.5	0.9	1	1	1	1.64e-05	0.0453	TSDFNTFLAQEGCTR	K	G	0.95	2.18	0.675	0	1	0	0	2	1746.78	199	213	TRUE	-
Gene_Symbol=Fbp1 Fructose-1,6-bisphosphatase 1	IPI00228630	36895.8	1	2	2	6	9.854e-05	0.101	DFDPAINEYLQR	K	K	0.95	2.42	0.612	0	3	0	0	2	1480.71	219	230	TRUE	-
Gene_Symbol=Fbp1 Fructose-1,6-bisphosphatase 1	IPI00228630	36895.8	1	2	2	6	9.854e-05	0.101	QAGIAQLYGIAGSTNVTGDQVK	R	K	0.95	3.45	0.694	0	3	0	0	2	2191.14	51	72	TRUE	-
Gene_Symbol=Pdxp Pyridoxal phosphate phosphatase	IPI00118654	31494.4	1	2	2	9	0.000148	0.127	LSGPPDASGAVFVLGGEGLR	R	A	0.95	3.07	0.766	0	6	0	0	2	1899	100	119	TRUE	-
Gene_Symbol=Pdxp Pyridoxal phosphate phosphatase	IPI00118654	31494.4	1	2	2	9	0.000148	0.127	TPGTGSLAAAVETASGR	R	Q	0.95	3.79	0.804	0	3	0	0	2	1545.79	186	202	TRUE	-
Gene_Symbol=Napa Alpha-soluble NSF attachment protein	IPI00118930	33172.8	1	2	2	8	0.000131	0.0915	HDAATCFVDAGNAFK	K	K	0.95	2.55	0.663	0	4	0	0	2	1623.72	79	93	TRUE	-
Gene_Symbol=Napa Alpha-soluble NSF attachment protein	IPI00118930	33172.8	1	2	2	8	0.000131	0.0915	YEELFPAFSDSR	K	E	0.95	2.4	0.641	0	4	0	0	2	1460.67	228	239	TRUE	-
Gene_Symbol=Cul1 Cullin-1	IPI00124047	89676.4	0.999	1	1	1	1.64e-05	0.0193	HQQLLGEVLTQLSSR	K	F	0.95	2.16	0.704	0	1	0	0	2	1708.93	727	741	TRUE	-
Gene_Symbol=Rab5a Ras-related protein Rab-5A	IPI00132410	23580.8	1	1	1	3	4.951e-05	0.0512	FEIWDTAGQER	K	Y	0.95	2.1	0.437	0	3	0	0	2	1351.63	71	81	TRUE	IPI00116563,IPI00224518,IPI00404579,IPI00458976,IPI00849548
Gene_Symbol=2410146L05Rik ES cells cDNA, RIKEN full-length enriched library, clone:2410146L05 product:hypothetical protein, full insert sequence	IPI00109043	18442.8	1	4	5	31	0.000509	0.25	LAGFPLPLEGR	K	E	0.95	2.95	0.615	0	11	0	0	2	1169.67	148	158	TRUE	-
Gene_Symbol=2410146L05Rik ES cells cDNA, RIKEN full-length enriched library, clone:2410146L05 product:hypothetical protein, full insert sequence	IPI00109043	18442.8	1	4	5	31	0.000509	0.25	LLNVLPVSLR	K	L	0.95	2.53	0.657	0	10	0	0	2	1123.72	19	28	TRUE	-
Gene_Symbol=2410146L05Rik ES cells cDNA, RIKEN full-length enriched library, clone:2410146L05 product:hypothetical protein, full insert sequence	IPI00109043	18442.8	1	4	5	31	0.000509	0.25	NILLNMAAWHK	K	E	0.95	3.1	0.61	0	9	0	0	2	1310.7	103	113	TRUE	-
Gene_Symbol=2410146L05Rik ES cells cDNA, RIKEN full-length enriched library, clone:2410146L05 product:hypothetical protein, full insert sequence	IPI00109043	18442.8	1	4	5	31	0.000509	0.25	VKEVEEFLK	K	I	0.95	2.06	0.565	0	1	0	0	2	1120.63	123	131	TRUE	-
Gene_Symbol=Cops4 COP9 signalosome complex subunit 4	IPI00131871	46268.1	1	7	7	19	0.000312	0.266	AIQLSGTEQLEALK	K	A	0.95	2.63	0.637	0	2	0	0	2	1500.83	33	46	TRUE	-
Gene_Symbol=Cops4 COP9 signalosome complex subunit 4	IPI00131871	46268.1	1	7	7	19	0.000312	0.266	ASLLQNESTNEQLQIHYK	R	V	0.95	2.55	0.63	0	1	0	0	2	2116.07	171	188	TRUE	-
Gene_Symbol=Cops4 COP9 signalosome complex subunit 4	IPI00131871	46268.1	1	7	7	19	0.000312	0.266	CQQLAAYGILEK	R	M	0.95	2.53	0.527	0	3	0	0	2	1393.72	255	266	TRUE	-
Gene_Symbol=Cops4 COP9 signalosome complex subunit 4	IPI00131871	46268.1	1	7	7	19	0.000312	0.266	LYLEDDDPVQAEAYINR	R	A	0.95	2.03	0.666	0	3	0	0	2	2023.96	154	170	TRUE	-
Gene_Symbol=Cops4 COP9 signalosome complex subunit 4	IPI00131871	46268.1	1	7	7	19	0.000312	0.266	NAAQVLVGIPLETGQK	R	Q	0.95	2.8	0.504	0	3	0	0	2	1637.92	122	137	TRUE	-
Gene_Symbol=Cops4 COP9 signalosome complex subunit 4	IPI00131871	46268.1	1	7	7	19	0.000312	0.266	QLLTDFCTHLPNLPDSTAK	R	E	0.95	2.22	0.536	0	2	0	0	2	2171.08	64	82	TRUE	-
Gene_Symbol=Cops4 COP9 signalosome complex subunit 4	IPI00131871	46268.1	1	7	7	19	0.000312	0.266	VISFEEQVASIR	R	Q	0.95	2.1	0.466	0	5	0	0	2	1377.74	96	107	TRUE	-
Gene_Symbol=Gpx1 Glutathione peroxidase 1	IPI00319652	22265	1	2	2	6	9.854e-05	0.144	LSAAAQSTVYAFSAR	R	P	0.95	2.7	0.494	0	3	0	0	1	1542.79	6	20	TRUE	-
Gene_Symbol=Gpx1 Glutathione peroxidase 1	IPI00319652	22265	1	2	2	6	9.854e-05	0.144	PLTGGEPVSLGSLR	R	G	0.95	3.2	0.691	0	3	0	0	1	1382.76	21	34	TRUE	-
Gene_Symbol=Dtymk Isoform Long of Thymidylate kinase	IPI00130997,IPI00230524,IPI00831272	8929.5	0.9	1	1	2	3.257e-05	0.138	GALIVLEGVDR	R	A	0.95	2.41	0.664	0	2	0	0	2	1141.66	6	16	TRUE	-
Gene_Symbol=Aldh9a1 aldehyde dehydrogenase 9, subfamily A1	IPI00124372	55869.7	1	7	8	19	0.000312	0.166	ANDTTFGLAAGVFTR	R	D	0.95	3.11	0.574	0	5	0	0	2	1540.78	436	450	TRUE	-
Gene_Symbol=Aldh9a1 aldehyde dehydrogenase 9, subfamily A1	IPI00124372	55869.7	1	7	8	19	0.000312	0.166	EQGATVLCGGEVYVPEDPK	K	L	0.95	3.14	0.692	0	3	0	0	2	2047.96	372	390	TRUE	-
Gene_Symbol=Aldh9a1 aldehyde dehydrogenase 9, subfamily A1	IPI00124372	55869.7	1	7	8	19	0.000312	0.166	EQGATVLCGGEVYVPEDPKLK	K	H	0.95	2.5	0.524	0	1	0	0	2	2289.14	372	392	TRUE	-
Gene_Symbol=Aldh9a1 aldehyde dehydrogenase 9, subfamily A1	IPI00124372	55869.7	1	7	8	19	0.000312	0.166	ISFTGSVPTGVK	K	I	0.95	2.24	0.35	0	3	0	0	2	1192.66	252	263	TRUE	-
Gene_Symbol=Aldh9a1 aldehyde dehydrogenase 9, subfamily A1	IPI00124372	55869.7	1	7	8	19	0.000312	0.166	MGPLINAPHLER	R	V	0.95	2.18	0.399	0	4	0	0	2	1347.72	351	362	TRUE	-
Gene_Symbol=Aldh9a1 aldehyde dehydrogenase 9, subfamily A1	IPI00124372	55869.7	1	7	8	19	0.000312	0.166	SPLIIFSDCNMENAVK	K	G	0.95	2.31	0.667	0	1	0	0	2	1837.88	283	298	TRUE	-
Gene_Symbol=Aldh9a1 aldehyde dehydrogenase 9, subfamily A1	IPI00124372	55869.7	1	7	8	19	0.000312	0.166	VTIEYYSQLK	R	T	0.95	3.22	0.641	0	2	0	0	2	1243.66	496	505	TRUE	-
Gene_Symbol=Fbxo38 F-box only protein 38	IPI00341601	133910	0.998	1	1	1	1.64e-05	0.0159	EVLPVDADEEQAGPSGLQR	R	V	0.95	2.1	0.548	0	1	0	0	2	2009.98	569	587	TRUE	-
Gene_Symbol=Gapdh Glyceraldehyde-3-phosphate dehydrogenase	IPI00273646,IPI00848511,IPI00849031	33904	1	3	3	31	0.000509	0.143	IVSNASCTTNCLAPLAK	K	V	0.95	3.38	0.639	0	3	0	0	2	1819.9	126	142	TRUE	IPI00849530
Gene_Symbol=Gapdh Glyceraldehyde-3-phosphate dehydrogenase	IPI00273646,IPI00848511,IPI00849031	33904	1	3	3	31	0.000509	0.143	LISWYDNEYGYSNR	K	V	0.95	2.11	0.678	0	7	0	0	2	1779.8	290	303	TRUE	-
Gene_Symbol=Gapdh Glyceraldehyde-3-phosphate dehydrogenase	IPI00273646,IPI00848511,IPI00849031	33904	1	3	3	31	0.000509	0.143	VPTPNVSVVDLTCR	R	L	0.95	2.28	0.771	0	21	0	0	2	1556.81	215	228	TRUE	-
Gene_Symbol=Pdhb Pyruvate dehydrogenase E1 component subunit beta, mitochondrial precursor	IPI00132042	38919	1	4	5	13	0.000214	0.164	EGIECEVINLR	K	T	0.95	3.37	0.29	0	3	0	0	2	1331.66	259	269	TRUE	-
Gene_Symbol=Pdhb Pyruvate dehydrogenase E1 component subunit beta, mitochondrial precursor	IPI00132042	38919	1	4	5	13	0.000214	0.164	IMEGPAFNFLDAPAVR	R	V	0.95	3.4	0.553	0	6	0	0	2	1747.88	309	324	TRUE	-
Gene_Symbol=Pdhb Pyruvate dehydrogenase E1 component subunit beta, mitochondrial precursor	IPI00132042	38919	1	4	5	13	0.000214	0.164	TYYMSAGLQPVPIVFR	K	G	0.95	2.52	0.693	0	1	0	0	2	1841.96	130	145	TRUE	-
Gene_Symbol=Pdhb Pyruvate dehydrogenase E1 component subunit beta, mitochondrial precursor	IPI00132042	38919	1	4	5	13	0.000214	0.164	VFLLGEEVAQYDGAYK	K	V	0.95	3.37	0.72	0	3	0	0	2	1801.9	53	68	TRUE	-
Gene_Symbol=Cltc Clathrin heavy chain	IPI00169916,IPI00648173	191972	1	26	29	96	0.00158	0.229	ADDPSSYMEVVQAANASGNWEELVK	K	Y	0.95	3.09	0.748	0	2	0	0	2	2710.23	1135	1159	TRUE	-
Gene_Symbol=Cltc Clathrin heavy chain	IPI00169916,IPI00648173	191972	1	26	29	96	0.00158	0.229	ALEHFTDLYDIK	R	R	0.95	2.51	0.533	0	3	0	0	2	1464.74	630	641	TRUE	-
Gene_Symbol=Cltc Clathrin heavy chain	IPI00169916,IPI00648173	191972	1	26	29	96	0.00158	0.229	ALEHFTDLYDIKR	R	A	0.95	2.4	0.57	0	3	0	0	2	1620.84	630	642	TRUE	-
Gene_Symbol=Cltc Clathrin heavy chain	IPI00169916,IPI00648173	191972	1	26	29	96	0.00158	0.229	CNEPAVWSQLAK	R	A	0.95	3.03	0.52	0	3	0	0	2	1402.68	1106	1117	TRUE	-
Gene_Symbol=Cltc Clathrin heavy chain	IPI00169916,IPI00648173	191972	1	26	29	96	0.00158	0.229	EHLELFWSR	R	V	0.95	2.06	0.624	0	2	0	0	2	1216.61	1338	1346	TRUE	-
Gene_Symbol=Cltc Clathrin heavy chain	IPI00169916,IPI00648173	191972	1	26	29	96	0.00158	0.229	GQCDLELINVCNENSLFK	R	S	0.95	2.26	0.613	0	4	0	0	2	2153	928	945	TRUE	-
Gene_Symbol=Cltc Clathrin heavy chain	IPI00169916,IPI00648173	191972	1	26	29	96	0.00158	0.229	GQFSTDELVAEVEK	R	R	0.95	3.49	0.58	0	3	0	0	2	1551.75	842	855	TRUE	-
Gene_Symbol=Cltc Clathrin heavy chain	IPI00169916,IPI00648173	191972	1	26	29	96	0.00158	0.229	GQFSTDELVAEVEKR	R	N	0.95	2.22	0.623	0	5	0	0	2	1707.86	842	856	TRUE	-
Gene_Symbol=Cltc Clathrin heavy chain	IPI00169916,IPI00648173	191972	1	26	29	96	0.00158	0.229	HSSLAGCQIINYR	R	T	0.95	2.39	0.623	0	1	0	0	2	1518.75	149	161	TRUE	-
Gene_Symbol=Cltc Clathrin heavy chain	IPI00169916,IPI00648173	191972	1	26	29	96	0.00158	0.229	ISGETIFVTAPHEATAGIIGVNR	R	K	0.95	3.27	0.618	0	3	3	0	2	2353.25	302	324	TRUE	-
Gene_Symbol=Cltc Clathrin heavy chain	IPI00169916,IPI00648173	191972	1	26	29	96	0.00158	0.229	IVLDNSVFSEHR	K	N	0.95	2.79	0.685	0	2	0	0	2	1415.73	1015	1026	TRUE	-
Gene_Symbol=Cltc Clathrin heavy chain	IPI00169916,IPI00648173	191972	1	26	29	96	0.00158	0.229	KDPELWGSVLLESNPYR	R	R	0.95	2.05	0.565	0	1	0	0	2	2003.02	955	971	TRUE	-
Gene_Symbol=Cltc Clathrin heavy chain	IPI00169916,IPI00648173	191972	1	26	29	96	0.00158	0.229	KFNALFAQGNYSEAAK	R	V	0.95	3.42	0.662	0	3	0	0	2	1758.88	371	386	TRUE	-
Gene_Symbol=Cltc Clathrin heavy chain	IPI00169916,IPI00648173	191972	1	26	29	96	0.00158	0.229	LAELEEFINGPNNAHIQQVGDR	R	C	0.95	3.42	0.45	0	3	2	0	2	2464.22	1187	1208	TRUE	-
Gene_Symbol=Cltc Clathrin heavy chain	IPI00169916,IPI00648173	191972	1	26	29	96	0.00158	0.229	LASTLVHLGEYQAAVDGAR	R	K	0.95	2.53	0.632	0	8	3	0	2	1971.03	1231	1249	TRUE	-
Gene_Symbol=Cltc Clathrin heavy chain	IPI00169916,IPI00648173	191972	1	26	29	96	0.00158	0.229	LHIIEVGTPPTGNQPFPK	K	K	0.95	2.28	0.626	0	4	0	0	2	1945.06	232	249	TRUE	-
Gene_Symbol=Cltc Clathrin heavy chain	IPI00169916,IPI00648173	191972	1	26	29	96	0.00158	0.229	LLYNNVSNFGR	K	L	0.95	2.66	0.641	0	4	0	0	2	1296.67	1220	1230	TRUE	-
Gene_Symbol=Cltc Clathrin heavy chain	IPI00169916,IPI00648173	191972	1	26	29	96	0.00158	0.229	LPVVIGGLLDVDCSEDVIK	R	N	0.95	2.55	0.609	0	3	0	0	2	2041.09	816	834	TRUE	-
Gene_Symbol=Cltc Clathrin heavy chain	IPI00169916,IPI00648173	191972	1	26	29	96	0.00158	0.229	NLQNLLILTAIK	R	A	0.95	2.23	0.352	0	3	0	0	2	1353.85	1027	1038	TRUE	-
Gene_Symbol=Cltc Clathrin heavy chain	IPI00169916,IPI00648173	191972	1	26	29	96	0.00158	0.229	NNLAGAEELFAR	R	K	0.95	3.78	0.684	0	6	0	0	2	1304.66	359	370	TRUE	-
Gene_Symbol=Cltc Clathrin heavy chain	IPI00169916,IPI00648173	191972	1	26	29	96	0.00158	0.229	SVNESLNNLFITEEDYQALR	K	T	0.95	3.49	0.686	0	3	0	0	2	2355.15	1466	1485	TRUE	-
Gene_Symbol=Cltc Clathrin heavy chain	IPI00169916,IPI00648173	191972	1	26	29	96	0.00158	0.229	TSIDAYDNFDNISLAQR	R	L	0.95	3.26	0.475	0	6	0	0	2	1942.91	1486	1502	TRUE	-
Gene_Symbol=Cltc Clathrin heavy chain	IPI00169916,IPI00648173	191972	1	26	29	96	0.00158	0.229	VGEQAQVVIIDMNDPSNPIR	K	R	0.95	3.62	0.6	0	4	0	0	2	2195.11	44	63	TRUE	-
Gene_Symbol=Cltc Clathrin heavy chain	IPI00169916,IPI00648173	191972	1	26	29	96	0.00158	0.229	VSQPIEGHAASFAQFK	K	M	0.95	2.6	0.662	0	3	0	0	2	1716.87	194	209	TRUE	-
Gene_Symbol=Cltc Clathrin heavy chain	IPI00169916,IPI00648173	191972	1	26	29	96	0.00158	0.229	VVGAMQLYSVDR	R	K	0.95	3.2	0.642	0	3	0	0	2	1337.69	181	192	TRUE	-
Gene_Symbol=Cltc Clathrin heavy chain	IPI00169916,IPI00648173	191972	1	26	29	96	0.00158	0.229	WLLLTGISAQQNR	K	V	0.95	3.35	0.705	0	3	0	0	2	1499.83	168	180	TRUE	-
Gene_Symbol=Rraga Ras-related GTP-binding protein A	IPI00229392	36549.2	1	2	2	6	9.854e-05	0.0703	ATFLVISHYQCK	R	E	0.95	2.07	0.585	0	3	0	0	2	1466.75	209	220	TRUE	-
Gene_Symbol=Rraga Ras-related GTP-binding protein A	IPI00229392	36549.2	1	2	2	6	9.854e-05	0.0703	SIIFANYIAR	R	D	0.95	2.86	0.609	0	3	0	0	2	1167.65	25	34	TRUE	-
Gene_Symbol=Rps20 40S ribosomal protein S20	IPI00323819	13355	0.9	1	1	1	1.64e-05	0.101	LIDLHSPSEIVK	R	Q	0.95	2.24	0.503	0	1	0	0	2	1350.76	88	99	TRUE	-
Gene_Symbol=Skp1a S-phase kinase-associated protein 1A	IPI00331163	18654.4	1	4	4	32	0.000526	0.19	NDFTEEEEAQVR	K	K	0.95	2.15	0.693	0	10	0	0	2	1466.64	143	154	TRUE	-
Gene_Symbol=Skp1a S-phase kinase-associated protein 1A	IPI00331163	18654.4	1	4	4	32	0.000526	0.19	RTDDIPVWDQEFLK	K	V	0.95	2.71	0.587	0	11	0	0	2	1761.88	81	94	TRUE	-
Gene_Symbol=Skp1a S-phase kinase-associated protein 1A	IPI00331163	18654.4	1	4	4	32	0.000526	0.19	TDDIPVWDQEFLK	R	V	0.95	2.46	0.594	0	7	0	0	2	1605.78	82	94	TRUE	-
Gene_Symbol=Skp1a S-phase kinase-associated protein 1A	IPI00331163	18654.4	1	4	4	32	0.000526	0.19	TFNIKNDFTEEEEAQVR	K	K	0.95	3.05	0.523	0	4	0	0	2	2069.98	138	154	TRUE	-
Gene_Symbol=Atp5f1 ATP synthase B chain, mitochondrial precursor	IPI00341282,IPI00758392	28931.4	0.9	1	1	1	1.64e-05	0.0313	HYLFDVQR	R	N	0.95	2.38	0.596	0	1	0	0	2	1077.55	164	171	TRUE	-
Gene_Symbol=Nlrp4b NACHT, LRR and PYD domains-containing protein 4B	IPI00226298	99941.9	0.998	1	1	3	4.951e-05	0.0128	NIAQEAFSLIR	R	E	0.95	2.1	0.663	0	3	0	0	2	1261.69	313	323	TRUE	-
Gene_Symbol=OTTMUSG00000001305 CDNA sequence BC099439	IPI00346337	18396.5	0.998	1	2	5	8.249e-05	0.137	ECGFTSQVARPEAPATVGLAFR	R	T	0.95	2.75	0.595	0	2	3	0	2	2364.18	59	80	TRUE	-
Gene_Symbol=Vdac1 Isoform Pl-VDAC1 of Voltage-dependent anion-selective channel protein 1	IPI00122549,IPI00230540	32334.7	1	1	1	1	1.64e-05	0.071	LTLSALLDGK	K	N	0.95	2.89	0.604	0	3	0	0	2	1030.62	270	279	FALSE	IPI00122548,IPI00762642
Gene_Symbol=Vdac1 Isoform Pl-VDAC1 of Voltage-dependent anion-selective channel protein 1	IPI00122549,IPI00230540	32334.7	1	1	1	1	1.64e-05	0.071	WTEYGLTFTEK	R	W	0.95	2.35	0.544	0	1	0	0	2	1374.66	77	87	TRUE	-
Gene_Symbol=Rps11 Adult male cerebellum cDNA, RIKEN full-length enriched library, clone:1500004H08 product:ribosomal protein S11, full insert sequence	IPI00117569	19397.2	0.982	1	1	4	6.555e-05	0.108	DVQIGDIVTVGECRPLSK	R	T	0.95	2.93	0.625	0	4	0	0	2	1986.03	119	136	TRUE	-
Gene_Symbol=Otub1 Ubiquitin thioesterase OTUB1	IPI00154004,IPI00755837	28019.1	1	5	6	20	0.000328	0.261	AFGFSHLEALLDDSK	R	E	0.95	3.34	0.621	0	4	0	0	2	1649.82	65	79	TRUE	-
Gene_Symbol=Otub1 Ubiquitin thioesterase OTUB1	IPI00154004,IPI00755837	28019.1	1	5	6	20	0.000328	0.261	FFEHFIEGGR	K	T	0.95	3.21	0.62	0	6	0	0	2	1238.6	159	168	TRUE	-
Gene_Symbol=Otub1 Ubiquitin thioesterase OTUB1	IPI00154004,IPI00755837	28019.1	1	5	6	20	0.000328	0.261	IQQEIAVQNPLVSER	R	L	0.95	4.48	0.547	0	6	2	0	2	1723.93	7	21	TRUE	-
Gene_Symbol=Otub1 Ubiquitin thioesterase OTUB1	IPI00154004,IPI00755837	28019.1	1	5	6	20	0.000328	0.261	LELSVLYK	R	E	0.95	2.34	0.541	0	1	0	0	2	964.572	22	29	TRUE	-
Gene_Symbol=Otub1 Ubiquitin thioesterase OTUB1	IPI00154004,IPI00755837	28019.1	1	5	6	20	0.000328	0.261	VYLLYRPGHYDILYK	K	-	0.95	2.26	0.656	0	1	0	0	2	1913.03	227	241	TRUE	-
Gene_Symbol=Pfn1 Profilin-1	IPI00224740	14939.3	1	6	7	26	0.000427	0.536	DSLLQDGEFTMDLR	R	T	0.95	3.58	0.739	0	13	0	0	2	1639.76	76	89	TRUE	-
Gene_Symbol=Pfn1 Profilin-1	IPI00224740	14939.3	1	6	7	26	0.000427	0.536	DSPSVWAAVPGK	K	T	0.95	2.08	0.512	0	3	0	0	2	1213.62	27	38	TRUE	-
Gene_Symbol=Pfn1 Profilin-1	IPI00224740	14939.3	1	6	7	26	0.000427	0.536	SSFFVNGLTLGGQK	R	C	0.95	3.54	0.651	0	3	0	0	2	1454.76	57	70	TRUE	-
Gene_Symbol=Pfn1 Profilin-1	IPI00224740	14939.3	1	6	7	26	0.000427	0.536	STGGAPTFNVTVTMTAK	K	T	0.95	2.22	0.571	0	2	0	0	2	1698.84	92	108	TRUE	-
Gene_Symbol=Pfn1 Profilin-1	IPI00224740	14939.3	1	6	7	26	0.000427	0.536	TFVSITPAEVGVLVGK	K	D	0.95	2.16	0.597	0	3	0	0	2	1616.93	39	54	TRUE	-
Gene_Symbol=Pfn1 Profilin-1	IPI00224740	14939.3	1	6	7	26	0.000427	0.536	TFVSITPAEVGVLVGKDR	K	S	0.95	2.97	0.659	0	2	0	0	2	1888.05	39	56	TRUE	-
Gene_Symbol=Arpc5l Actin-related protein 2/3 complex subunit 5-like protein	IPI00111117	17011.7	0.998	2	2	4	6.555e-05	0.162	ALAVGGLGSIIR	K	V	0.95	3.29	0.605	0	2	0	0	2	1126.69	135	146	TRUE	-
Gene_Symbol=Arpc5l Actin-related protein 2/3 complex subunit 5-like protein	IPI00111117	17011.7	0.998	2	2	4	6.555e-05	0.162	SSEIEQAVQSLDR	K	N	0.95	2.24	0.521	0	2	0	0	2	1461.72	91	103	TRUE	-
Gene_Symbol=Rab2 Ras-related protein Rab-2A	IPI00137227	23530.2	1	5	5	13	0.000214	0.321	EHGLIFMETSAK	R	T	0.95	2.05	0.55	0	1	0	0	2	1362.67	140	151	TRUE	-
Gene_Symbol=Rab2 Ras-related protein Rab-2A	IPI00137227	23530.2	1	5	5	13	0.000214	0.321	GAAGALLVYDITR	R	R	0.95	2.05	0.466	0	4	0	0	2	1319.73	78	90	TRUE	-
Gene_Symbol=Rab2 Ras-related protein Rab-2A	IPI00137227	23530.2	1	5	5	13	0.000214	0.321	IQEGVFDINNEANGIK	K	I	0.95	4.89	0.596	0	2	0	0	2	1760.88	171	186	TRUE	-
Gene_Symbol=Rab2 Ras-related protein Rab-2A	IPI00137227	23530.2	1	5	5	13	0.000214	0.321	LQIWDTAGQESFR	K	S	0.95	3.8	0.75	0	3	0	0	2	1550.76	57	69	TRUE	-
Gene_Symbol=Rab2 Ras-related protein Rab-2A	IPI00137227	23530.2	1	5	5	13	0.000214	0.321	TASNVEEAFINTAK	K	E	0.95	3.57	0.661	0	3	0	0	2	1494.74	152	165	TRUE	-
Gene_Symbol=Vapa Vesicle-associated membrane protein-associated protein A	IPI00125267	27837.9	1	3	3	20	0.000328	0.112	FKGPFTDVVTTNLK	K	L	0.95	2.49	0.557	0	4	0	0	2	1566.85	25	38	TRUE	-
Gene_Symbol=Vapa Vesicle-associated membrane protein-associated protein A	IPI00125267	27837.9	1	3	3	20	0.000328	0.112	GPFTDVVTTNLK	K	L	0.95	2.97	0.575	0	9	0	0	2	1291.69	27	38	TRUE	-
Gene_Symbol=Vapa Vesicle-associated membrane protein-associated protein A	IPI00125267	27837.9	1	3	3	20	0.000328	0.112	HEQILVLDPPSDLK	K	F	0.95	2.29	0.659	0	7	0	0	2	1603.87	11	24	TRUE	-
Gene_Symbol=Plaa Phospholipase A-2-activating protein	IPI00226234,IPI00828952	87205.3	0.998	1	1	1	1.64e-05	0.029	YVPGTSGPSNTVQTADPFTGAGR	R	Y	0.95	2.03	0.489	0	1	0	0	2	2280.09	477	499	TRUE	-
Gene_Symbol=Canx Calnexin precursor	IPI00119618	67262.1	1	2	2	3	4.951e-05	0.0491	APVPTGEVYFADSFDR	K	G	0.95	2.73	0.711	0	2	0	0	2	1770.83	63	78	TRUE	-
Gene_Symbol=Canx Calnexin precursor	IPI00119618	67262.1	1	2	2	3	4.951e-05	0.0491	VVDDWANDGWGLK	R	K	0.95	2.55	0.635	0	1	0	0	2	1474.7	447	459	TRUE	-
Gene_Symbol=Atp5o ATP synthase O subunit, mitochondrial precursor	IPI00118986	23346.4	1	5	6	13	0.000214	0.39	FSPLTANLMNLLAENGR	K	L	0.95	2.37	0.578	0	1	0	0	2	1876.96	101	117	TRUE	-
Gene_Symbol=Atp5o ATP synthase O subunit, mitochondrial precursor	IPI00118986	23346.4	1	5	6	13	0.000214	0.39	GEVPCTVTTASPLDDAVLSELK	R	T	0.95	2.89	0.746	0	3	0	0	2	2302.15	137	158	TRUE	-
Gene_Symbol=Atp5o ATP synthase O subunit, mitochondrial precursor	IPI00118986	23346.4	1	5	6	13	0.000214	0.39	LGNTQGIISAFSTIMSVHR	R	G	0.95	2.23	0.484	0	1	0	0	2	2048.06	118	136	TRUE	-
Gene_Symbol=Atp5o ATP synthase O subunit, mitochondrial precursor	IPI00118986	23346.4	1	5	6	13	0.000214	0.39	LVRPPVQVYGIEGR	K	Y	0.95	2.65	0.738	0	2	3	0	2	1582.91	27	40	TRUE	-
Gene_Symbol=Atp5o ATP synthase O subunit, mitochondrial precursor	IPI00118986	23346.4	1	5	6	13	0.000214	0.39	VSLAVLNPYIK	K	R	0.95	2.83	0.351	0	3	0	0	2	1216.73	74	84	TRUE	-
Gene_Symbol=Zar1 Zygote arrest 1	IPI00280501	39966.9	0.9	1	1	3	4.951e-05	0.0637	SEEGDVQAAGQAGWEQQPPPEDR	R	N	0.95	2.56	0.717	0	3	0	0	2	2481.09	186	208	TRUE	-
Gene_Symbol=Actn4 Alpha-actinin-4	IPI00118899	104962	1	6	6	9	0.000148	0.0888	DGLAFNALIHR	K	H	0.95	2.23	0.5	0	1	0	0	2	1226.66	195	205	TRUE	-
Gene_Symbol=Actn4 Alpha-actinin-4	IPI00118899	104962	1	6	6	9	0.000148	0.0888	ETTDTDTADQVIASFK	R	V	0.95	2.33	0.751	0	2	0	0	2	1741.81	839	854	TRUE	-
Gene_Symbol=Actn4 Alpha-actinin-4	IPI00118899	104962	1	6	6	9	0.000148	0.0888	FAIQDISVEETSAK	R	E	0.95	3.25	0.539	0	3	0	0	2	1537.78	154	167	TRUE	-
Gene_Symbol=Actn4 Alpha-actinin-4	IPI00118899	104962	1	6	6	9	0.000148	0.0888	LASDLLEWIR	R	R	0.95	2.43	0.463	0	1	0	0	2	1215.67	302	311	TRUE	-
Gene_Symbol=Actn4 Alpha-actinin-4	IPI00118899	104962	1	6	6	9	0.000148	0.0888	LSGSNPYTTVTPQIINSK	K	W	0.95	2.41	0.52	0	1	0	0	2	1920.01	606	623	TRUE	-
Gene_Symbol=Actn4 Alpha-actinin-4	IPI00118899	104962	1	6	6	9	0.000148	0.0888	TINEVENQILTR	R	D	0.95	3.28	0.436	0	1	0	0	2	1429.77	747	758	TRUE	-
Gene_Symbol=Gbas Protein NipSnap2	IPI00115827,IPI00651782	32853.4	1	5	6	11	0.000181	0.178	ENQEFVNFR	K	K	0.95	2.1	0.534	0	1	0	0	2	1182.55	141	149	TRUE	-
Gene_Symbol=Gbas Protein NipSnap2	IPI00115827,IPI00651782	32853.4	1	5	6	11	0.000181	0.178	LKENQEFVNFR	K	K	0.95	2.5	0.572	0	2	0	0	2	1423.73	139	149	TRUE	-
Gene_Symbol=Gbas Protein NipSnap2	IPI00115827,IPI00651782	32853.4	1	5	6	11	0.000181	0.178	LQFHNVKPECLDAYNK	K	I	0.95	2.44	0.662	0	1	0	0	2	1975.97	71	86	TRUE	-
Gene_Symbol=Gbas Protein NipSnap2	IPI00115827,IPI00651782	32853.4	1	5	6	11	0.000181	0.178	PGPNIYELR	R	S	0.95	2.61	0.324	0	2	0	0	1	1058.56	177	185	TRUE	-
Gene_Symbol=Gbas Protein NipSnap2	IPI00115827,IPI00651782	32853.4	1	5	6	11	0.000181	0.178	YEGGYPALTEVMNK	R	L	0.95	2.04	0.618	0	5	0	0	2	1571.74	125	138	TRUE	-
Gene_Symbol=Acox3 Acyl-coenzyme A oxidase 3, peroxisomal	IPI00318108,IPI00404363	77853.1	0.9	1	1	1	1.64e-05	0.0215	TGNITSEGTYNSPFK	R	D	0.95	2.53	0.689	0	1	0	0	2	1615.76	277	291	TRUE	-
Gene_Symbol=LOC668706;LOC672854 similar to 60S ribosomal protein L12	IPI00338838	17774.9	1	1	1	4	6.555e-05	0.097	QAQIEVVPSASALIIK	R	A	0.95	2.83	0.635	0	4	0	0	2	1666.97	68	83	TRUE	-
Gene_Symbol=Tufm Isoform 1 of Elongation factor Tu, mitochondrial precursor	IPI00274407,IPI00460132,IPI00625588	49490.8	0.998	1	1	1	1.64e-05	0.031	LLDAVDTYIPVPTR	K	D	0.95	2.23	0.45	0	1	0	0	2	1572.86	239	252	TRUE	-
Gene_Symbol=Copz1 Coatomer subunit zeta-1	IPI00139637,IPI00761970	20176.8	0.9	1	1	3	4.951e-05	0.108	GEDVPLTEQTVSQVLQSAK	R	E	0.95	2.36	0.594	0	3	0	0	2	2029.05	149	167	TRUE	-
Gene_Symbol=Etfa Electron transfer flavoprotein subunit alpha, mitochondrial precursor	IPI00116753	34991.8	1	3	3	6	9.854e-05	0.138	APSSSSVGISEWLDQK	K	L	0.95	2.34	0.531	0	1	0	0	2	1690.83	188	203	TRUE	-
Gene_Symbol=Etfa Electron transfer flavoprotein subunit alpha, mitochondrial precursor	IPI00116753	34991.8	1	3	3	6	9.854e-05	0.138	LLYDLADQLHAAVGASR	K	A	0.95	3.39	0.536	0	3	0	0	2	1812.96	233	249	TRUE	-
Gene_Symbol=Etfa Electron transfer flavoprotein subunit alpha, mitochondrial precursor	IPI00116753	34991.8	1	3	3	6	9.854e-05	0.138	LNVAPVSDIIEIK	K	S	0.95	2.62	0.598	0	2	0	0	2	1410.82	127	139	TRUE	-
Gene_Symbol=Ndufc2 Adult male small intestine cDNA, RIKEN full-length enriched library, clone:2010300P09 product:1810004I06RIK PROTEIN (SIMILAR TO NADH DEHYDROGENASE (UBIQUINONE) 1, SUBCOMPLEX UNKNOWN, 2) (14.5KD, B14.5B) homolog	IPI00110825	14304.6	0.9	1	1	1	1.64e-05	0.107	TYAEILEPFHPVR	K	-	0.95	2.08	0.573	0	1	0	0	2	1571.82	109	121	TRUE	-
Gene_Symbol=Arbp 60S acidic ribosomal protein P0	IPI00314950,IPI00626366	34199.4	1	3	3	5	8.249e-05	0.205	AFLADPSAFAAAAPAAAATTAAPAAAAAPAK	K	A	0.95	2.84	0.723	0	2	0	0	2	2696.4	267	297	TRUE	-
Gene_Symbol=Arbp 60S acidic ribosomal protein P0	IPI00314950,IPI00626366	34199.4	1	3	3	5	8.249e-05	0.205	AGAIAPCEVTVPAQNTGLGPEK	R	T	0.95	2.37	0.596	0	2	0	0	2	2180.1	113	134	TRUE	-
Gene_Symbol=Arbp 60S acidic ribosomal protein P0	IPI00314950,IPI00626366	34199.4	1	3	3	5	8.249e-05	0.205	TSFFQALGITTK	K	I	0.95	2.24	0.675	0	1	0	0	2	1313.71	135	146	TRUE	-
Gene_Symbol=Atp5b ATP synthase subunit beta, mitochondrial precursor	IPI00468481	56283.2	1	10	11	21	0.000345	0.282	AHGGYSVFAGVGER	K	T	0.95	3.13	0.736	0	3	0	0	2	1406.68	226	239	TRUE	-
Gene_Symbol=Atp5b ATP synthase subunit beta, mitochondrial precursor	IPI00468481	56283.2	1	10	11	21	0.000345	0.282	AIAELGIYPAVDPLDSTSR	R	I	0.95	2.72	0.63	0	2	0	0	2	1988.03	388	406	TRUE	-
Gene_Symbol=Atp5b ATP synthase subunit beta, mitochondrial precursor	IPI00468481	56283.2	1	10	11	21	0.000345	0.282	EGNDLYHEMIESGVINLK	R	D	0.95	2.03	0.506	0	1	0	0	2	2061	242	259	TRUE	-
Gene_Symbol=Atp5b ATP synthase subunit beta, mitochondrial precursor	IPI00468481	56283.2	1	10	11	21	0.000345	0.282	FTQAGSEVSALLGR	R	I	0.95	3.26	0.681	0	3	0	0	2	1435.75	311	324	TRUE	-
Gene_Symbol=Atp5b ATP synthase subunit beta, mitochondrial precursor	IPI00468481	56283.2	1	10	11	21	0.000345	0.282	IGLFGGAGVGK	K	T	0.95	2.07	0.538	0	1	0	0	2	975.563	202	212	TRUE	-
Gene_Symbol=Atp5b ATP synthase subunit beta, mitochondrial precursor	IPI00468481	56283.2	1	10	11	21	0.000345	0.282	IMDPNIVGNEHYDVAR	R	G	0.95	2.15	0.654	0	2	0	0	2	1842.88	407	422	TRUE	-
Gene_Symbol=Atp5b ATP synthase subunit beta, mitochondrial precursor	IPI00468481	56283.2	1	10	11	21	0.000345	0.282	LVLEVAQHLGESTVR	R	T	0.95	3.75	0.747	0	3	0	0	2	1650.92	95	109	TRUE	-
Gene_Symbol=Atp5b ATP synthase subunit beta, mitochondrial precursor	IPI00468481	56283.2	1	10	11	21	0.000345	0.282	VALTGLTVAEYFR	R	D	0.95	2.41	0.647	0	3	0	0	2	1439.79	282	294	TRUE	-
Gene_Symbol=Atp5b ATP synthase subunit beta, mitochondrial precursor	IPI00468481	56283.2	1	10	11	21	0.000345	0.282	VLDSGAPIKIPVGPETLGR	K	I	0.95	2.41	0.574	0	1	0	0	2	1919.1	125	143	TRUE	-
Gene_Symbol=Atp5b ATP synthase subunit beta, mitochondrial precursor	IPI00468481	56283.2	1	10	11	21	0.000345	0.282	VVDLLAPYAK	K	G	0.95	2.34	0.48	0	2	0	0	2	1088.64	189	198	TRUE	-
Gene_Symbol=Fzd5 Frizzled-5 precursor	IPI00318553,IPI00776072	64120.1	0.705	1	1	1	1.64e-05	0.0256	SVCERAKAGCSPLMR	R	Q	0.807	2.19	0.19	0	1	0	0	2	1721.83	107	121	TRUE	-
Gene_Symbol=Tkt Transketolase	IPI00137409	67613.9	1	2	2	2	3.257e-05	0.0594	ILATPPQEDAPSVDIANIR	K	M	0.95	2.89	0.748	0	1	0	0	2	2020.07	284	302	TRUE	-
Gene_Symbol=Tkt Transketolase	IPI00137409	67613.9	1	2	2	2	3.257e-05	0.0594	LGQSDPAPLQHQVDIYQK	R	R	0.95	2.55	0.638	0	1	0	0	2	2037.04	187	204	TRUE	-
Gene_Symbol=LOC676847;EG639162 similar to ribosomal protein S15a	IPI00113394,IPI00230660,IPI00749889,IPI00849692	14822	0.998	1	2	4	6.555e-05	0.108	HGYIGEFEIIDDHR	K	A	0.95	3.64	0.701	0	3	1	0	2	1700.8	44	57	TRUE	-
Gene_Symbol=2900073G15Rik myosin light chain, regulatory B-like	IPI00109044,IPI00132705,IPI00758006	19878.4	0.998	2	2	4	6.555e-05	0.122	FTDEEVDELYR	R	E	0.95	2.5	0.577	0	2	0	0	2	1415.63	134	144	TRUE	-
Gene_Symbol=2900073G15Rik myosin light chain, regulatory B-like	IPI00109044,IPI00132705,IPI00758006	19878.4	0.998	2	2	4	6.555e-05	0.122	GNFNYIEFTR	K	I	0.95	2.76	0.65	0	2	0	0	2	1260.6	152	161	TRUE	-
Gene_Symbol=Dus3l Isoform 1 of tRNA-dihydrouridine synthase 3-like	IPI00129184	71060.5	0.9	1	1	1	1.64e-05	0.033	MAETAAESGGGGDSGVGACER	-	G	0.95	2.01	0.702	0	1	0	0	2	1984.8	1	21	TRUE	-
Gene_Symbol=Tceb2 Transcription elongation factor B polypeptide 2	IPI00131224	13152.2	0.9	1	1	3	4.951e-05	0.102	PQAPATVGLAFR	R	A	0.95	2.12	0.749	0	3	0	0	1	1227.69	69	80	TRUE	-
Gene_Symbol=Mvp TIB-55 BB88 cDNA, RIKEN full-length enriched library, clone:I730057I21 product:major vault protein, full insert sequence	IPI00111258	96740.2	1	6	6	13	0.000214	0.0989	GAVASVTFDDFHK	R	N	0.95	2.06	0.621	0	1	0	0	2	1393.68	590	602	TRUE	-
Gene_Symbol=Mvp TIB-55 BB88 cDNA, RIKEN full-length enriched library, clone:I730057I21 product:major vault protein, full insert sequence	IPI00111258	96740.2	1	6	6	13	0.000214	0.0989	IPPYHYIHVLDQNSNVSR	R	V	0.95	3.04	0.706	0	2	0	0	2	2152.09	19	36	TRUE	-
Gene_Symbol=Mvp TIB-55 BB88 cDNA, RIKEN full-length enriched library, clone:I730057I21 product:major vault protein, full insert sequence	IPI00111258	96740.2	1	6	6	13	0.000214	0.0989	LAQDPFPLYPGELLEK	R	D	0.95	2.08	0.3	0	4	0	0	2	1829.97	101	116	TRUE	-
Gene_Symbol=Mvp TIB-55 BB88 cDNA, RIKEN full-length enriched library, clone:I730057I21 product:major vault protein, full insert sequence	IPI00111258	96740.2	1	6	6	13	0.000214	0.0989	LFSVPDFVGDACK	K	A	0.95	2.17	0.47	0	1	0	0	2	1454.7	570	582	TRUE	-
Gene_Symbol=Mvp TIB-55 BB88 cDNA, RIKEN full-length enriched library, clone:I730057I21 product:major vault protein, full insert sequence	IPI00111258	96740.2	1	6	6	13	0.000214	0.0989	QAIPLDQNEGIYVQDVK	R	T	0.95	2.13	0.544	0	4	0	0	2	1929.99	387	403	TRUE	-
Gene_Symbol=Mvp TIB-55 BB88 cDNA, RIKEN full-length enriched library, clone:I730057I21 product:major vault protein, full insert sequence	IPI00111258	96740.2	1	6	6	13	0.000214	0.0989	SFFLQPGER	K	L	0.95	2.04	0.586	0	1	0	0	2	1080.55	316	324	TRUE	-
Gene_Symbol=Cul5 Cullin-5	IPI00331507	90960.1	0.625	1	1	3	4.951e-05	0.0231	KLMLDTWNESIFSNIKNR	R	L	0.779	2.13	0.218	0	3	0	0	2	2225.14	137	154	TRUE	-
Gene_Symbol=E330009P21Rik 2 days pregnant adult female ovary cDNA, RIKEN full-length enriched library, clone:E330009P21 product:similar to F-BOX PROTEIN FBX12	IPI00221970	54436.3	1	4	4	11	0.000181	0.214	DGPIVLIGDTLGNLNIFR	K	I	0.95	5.02	0.757	0	5	0	0	2	1927.07	202	219	TRUE	-
Gene_Symbol=E330009P21Rik 2 days pregnant adult female ovary cDNA, RIKEN full-length enriched library, clone:E330009P21 product:similar to F-BOX PROTEIN FBX12	IPI00221970	54436.3	1	4	4	11	0.000181	0.214	IPDLYHITR	R	L	0.95	2.15	0.497	0	1	0	0	2	1127.62	220	228	TRUE	-
Gene_Symbol=E330009P21Rik 2 days pregnant adult female ovary cDNA, RIKEN full-length enriched library, clone:E330009P21 product:similar to F-BOX PROTEIN FBX12	IPI00221970	54436.3	1	4	4	11	0.000181	0.214	ISTWDIHEGVLTWVSPEQPASIK	R	L	0.95	2.02	0.608	0	1	0	0	2	2593.33	130	152	TRUE	-
Gene_Symbol=E330009P21Rik 2 days pregnant adult female ovary cDNA, RIKEN full-length enriched library, clone:E330009P21 product:similar to F-BOX PROTEIN FBX12	IPI00221970	54436.3	1	4	4	11	0.000181	0.214	NWNELASSDVLWR	K	K	0.95	2.93	0.59	0	13	0	0	2	1589.77	31	43	FALSE	IPI00224866,IPI00381322,IPI00462464,IPI00785224
Gene_Symbol=E330009P21Rik 2 days pregnant adult female ovary cDNA, RIKEN full-length enriched library, clone:E330009P21 product:similar to F-BOX PROTEIN FBX12	IPI00221970	54436.3	1	4	4	11	0.000181	0.214	TSEFSAPVSTDLK	R	F	0.95	2.06	0.561	0	11	0	0	2	1381.69	270	282	FALSE	IPI00224866
Gene_Symbol=E330009P21Rik 2 days pregnant adult female ovary cDNA, RIKEN full-length enriched library, clone:E330009P21 product:similar to F-BOX PROTEIN FBX12	IPI00221970	54436.3	1	4	4	11	0.000181	0.214	VFPYGISELYCSPQK	K	K	0.95	2.01	0.633	0	4	0	0	2	1787.87	231	245	TRUE	-
Gene_Symbol=E330009P21Rik 2 days pregnant adult female ovary cDNA, RIKEN full-length enriched library, clone:E330009P21 product:similar to F-BOX PROTEIN FBX12	IPI00221970	54436.3	1	4	4	11	0.000181	0.214	VFYMSSLLR	K	T	0.95	2.1	0.679	0	8	0	0	2	1115.59	261	269	FALSE	IPI00224866,IPI00381322,IPI00471457,IPI00785224
Gene_Symbol=Prss1 Trypsinogen 16	IPI00130391	26116.5	0.9	1	2	231	0.0038	0.0813	LGEHNINVLEGNEQFIDAAK	R	I	0.95	2.82	0.504	0	143	88	0	2	2211.1	73	92	TRUE	-
Gene_Symbol=Hmox2 Heme oxygenase 2	IPI00309322	35721.4	0.9	1	1	1	1.64e-05	0.0571	GTLGGSNCPFQTTVAVLR	K	K	0.95	2.24	0.479	0	1	0	0	2	1877.95	274	291	TRUE	-
Gene_Symbol=Tmem66 transmembrane protein 66	IPI00469002	38688.3	0.9	1	1	1	1.64e-05	0.0496	TVVSCEGYESSEDQYVLR	K	G	0.95	2.2	0.545	0	1	0	0	2	2120.94	140	157	TRUE	-
Gene_Symbol=Tom1l1 Isoform 1 of TOM1-like protein 1	IPI00124710,IPI00230596,IPI00649476	44610.5	0.9	1	1	1	1.64e-05	0.0678	MNVKVMTAILMENTPGSENHEDIELLR	K	K	0.95	2.59	0.348	0	0	1	0	2	3116.51	137	163	TRUE	-
Gene_Symbol=Rab14 Ras-related protein Rab-14	IPI00126042	23879.6	1	7	8	53	0.000871	0.456	GAAGALMVYDITR	R	R	0.95	2.75	0.571	0	18	0	0	2	1337.69	83	95	TRUE	-
Gene_Symbol=Rab14 Ras-related protein Rab-14	IPI00126042	23879.6	1	7	8	53	0.000871	0.456	IYQNIQDGSLDLNAAESGVQHKPSAPQGGR	K	L	0.95	3.14	0.503	0	0	4	0	2	3150.56	172	201	TRUE	-
Gene_Symbol=Rab14 Ras-related protein Rab-14	IPI00126042	23879.6	1	7	8	53	0.000871	0.456	LQIWDTAGQER	K	F	0.95	2.63	0.558	0	13	0	0	2	1316.66	62	72	TRUE	IPI00113127,IPI00114560,IPI00116688,IPI00133706
Gene_Symbol=Rab14 Ras-related protein Rab-14	IPI00126042	23879.6	1	7	8	53	0.000871	0.456	NLTNPNTVIILIGNK	R	A	0.95	2.99	0.622	0	8	0	0	2	1623.94	111	125	TRUE	-
Gene_Symbol=Rab14 Ras-related protein Rab-14	IPI00126042	23879.6	1	7	8	53	0.000871	0.456	STYNHLSSWLTDAR	R	N	0.95	2.13	0.32	0	6	0	0	2	1650.79	97	110	TRUE	-
Gene_Symbol=Rab14 Ras-related protein Rab-14	IPI00126042	23879.6	1	7	8	53	0.000871	0.456	TGENVEDAFLEAAK	K	K	0.95	2.91	0.653	0	3	0	0	2	1493.71	157	170	TRUE	-
Gene_Symbol=Rab14 Ras-related protein Rab-14	IPI00126042	23879.6	1	7	8	53	0.000871	0.456	TGENVEDAFLEAAKK	K	I	0.95	2.51	0.489	0	1	0	0	2	1621.81	157	171	TRUE	-
Gene_Symbol=Hspa9 Stress-70 protein, mitochondrial precursor	IPI00133903	73511.1	0.9	1	1	1	1.64e-05	0.0236	QATKDAGQISGLNVLR	R	V	0.95	2.28	0.395	0	1	0	0	2	1670.92	203	218	TRUE	-
Gene_Symbol=Them2 Thioesterase superfamily member 2	IPI00132958	15164.9	0.9	1	1	1	1.64e-05	0.0857	TLAFASVDLTNK	K	T	0.95	3.04	0.587	0	1	0	0	2	1279.69	112	123	TRUE	-
Gene_Symbol=Gsta4 Glutathione S-transferase A4	IPI00323911	25547.2	1	1	1	3	4.951e-05	0.0541	EKEESYDLILSR	K	A	0.95	3.19	0.675	0	3	0	0	2	1481.75	116	127	TRUE	-
Gene_Symbol=Eef1g Elongation factor 1-gamma	IPI00318841,IPI00467651	50043.3	1	2	2	5	8.249e-05	0.0503	ILGLLDTHLK	R	T	0.95	2.23	0.661	0	3	0	0	2	1122.69	138	147	TRUE	-
Gene_Symbol=Eef1g Elongation factor 1-gamma	IPI00318841,IPI00467651	50043.3	1	2	2	5	8.249e-05	0.0503	WFLTCINQPQFR	R	A	0.95	2.51	0.422	0	2	0	0	2	1609.8	190	201	TRUE	-
Gene_Symbol=Prdx5 Isoform Mitochondrial of Peroxiredoxin-5, mitochondrial precursor	IPI00129517,IPI00759999	21879.6	1	5	5	13	0.000214	0.329	FSMVIDNGIVK	R	A	0.95	2.01	0.588	0	3	0	0	2	1222.65	177	187	TRUE	-
Gene_Symbol=Prdx5 Isoform Mitochondrial of Peroxiredoxin-5, mitochondrial precursor	IPI00129517,IPI00759999	21879.6	1	5	5	13	0.000214	0.329	GVLFGVPGAFTPGCSK	K	T	0.95	2.63	0.523	0	3	0	0	2	1593.81	83	98	TRUE	-
Gene_Symbol=Prdx5 Isoform Mitochondrial of Peroxiredoxin-5, mitochondrial precursor	IPI00129517,IPI00759999	21879.6	1	5	5	13	0.000214	0.329	LLADPTGAFGK	R	A	0.95	2.27	0.504	0	3	0	0	2	1089.59	145	155	TRUE	-
Gene_Symbol=Prdx5 Isoform Mitochondrial of Peroxiredoxin-5, mitochondrial precursor	IPI00129517,IPI00759999	21879.6	1	5	5	13	0.000214	0.329	THLPGFVEQAGALK	K	A	0.95	2.31	0.525	0	1	0	0	2	1467.8	99	112	TRUE	-
Gene_Symbol=Prdx5 Isoform Mitochondrial of Peroxiredoxin-5, mitochondrial precursor	IPI00129517,IPI00759999	21879.6	1	5	5	13	0.000214	0.329	VGDAIPSVEVFEGEPGK	K	K	0.95	3.11	0.636	0	3	0	0	2	1729.87	54	70	TRUE	-
Gene_Symbol=Ascc3 251 kDa protein	IPI00553687,IPI00753382,IPI00762278	250719	0.797	1	1	1	1.64e-05	0.00864	RYVDFPITDVLQMMGRAGR	R	P	0.892	2.06	0.249	0	1	0	0	1	2225.13	1679	1697	TRUE	-
Gene_Symbol=Sox15 SOX-15 protein	IPI00118219	25293.7	0.9	1	1	1	1.64e-05	0.0606	RPMNAFMVWSSVQR	K	R	0.94	2.15	0.292	0	1	0	0	2	1724.84	49	62	TRUE	-
Gene_Symbol=Cfl2 Cofilin-2	IPI00266188	18692.3	1	2	2	3	4.951e-05	0.253	AVLFCLSDDKR	K	Q	0.95	2.09	0.544	0	1	0	0	2	1323.67	35	45	TRUE	-
Gene_Symbol=Cfl2 Cofilin-2	IPI00266188	18692.3	1	2	2	3	4.951e-05	0.253	QILVGDIGDTVEDPYTSFVK	K	L	0.95	3.3	0.727	0	2	0	0	2	2196.11	54	73	TRUE	-
Gene_Symbol=Cfl2 Cofilin-2	IPI00266188	18692.3	1	2	2	3	4.951e-05	0.253	YALYDATYETK	R	E	0.95	2.42	0.689	0	5	0	0	2	1337.63	82	92	FALSE	IPI00848816
Gene_Symbol=Tomm34 Mitochondrial import receptor subunit TOM34	IPI00165694	34261.2	1	9	10	31	0.000509	0.369	ALMDSLGPEWR	R	L	0.95	2.18	0.564	0	1	0	0	2	1274.62	131	141	TRUE	-
Gene_Symbol=Tomm34 Mitochondrial import receptor subunit TOM34	IPI00165694	34261.2	1	9	10	31	0.000509	0.369	GSADPEEESVLYSNR	R	A	0.95	2.44	0.652	0	7	0	0	2	1652.74	43	57	TRUE	-
Gene_Symbol=Tomm34 Mitochondrial import receptor subunit TOM34	IPI00165694	34261.2	1	9	10	31	0.000509	0.369	LKLPPIPVVPVSAQK	R	R	0.95	2.5	0.687	0	1	0	0	2	1586	142	156	TRUE	-
Gene_Symbol=Tomm34 Mitochondrial import receptor subunit TOM34	IPI00165694	34261.2	1	9	10	31	0.000509	0.369	LPPIPVVPVSAQK	K	R	0.95	2.06	0.699	0	3	0	0	2	1344.83	144	156	TRUE	-
Gene_Symbol=Tomm34 Mitochondrial import receptor subunit TOM34	IPI00165694	34261.2	1	9	10	31	0.000509	0.369	NGQYGEASALYER	R	A	0.95	2.78	0.758	0	1	0	0	2	1457.67	22	34	TRUE	-
Gene_Symbol=Tomm34 Mitochondrial import receptor subunit TOM34	IPI00165694	34261.2	1	9	10	31	0.000509	0.369	SSLSDISSLLQIEPR	K	N	0.95	3.38	0.481	0	4	0	0	2	1644.88	279	293	TRUE	-
Gene_Symbol=Tomm34 Mitochondrial import receptor subunit TOM34	IPI00165694	34261.2	1	9	10	31	0.000509	0.369	TVLQIDNSVASALEGINR	K	I	0.95	2.08	0.415	0	4	1	0	2	1900.01	110	127	TRUE	-
Gene_Symbol=Tomm34 Mitochondrial import receptor subunit TOM34	IPI00165694	34261.2	1	9	10	31	0.000509	0.369	YALAYVDYK	K	T	0.95	2.45	0.539	0	3	0	0	2	1105.56	101	109	TRUE	-
Gene_Symbol=Tomm34 Mitochondrial import receptor subunit TOM34	IPI00165694	34261.2	1	9	10	31	0.000509	0.369	YSESLLCSSLESATYSNR	K	A	0.95	3.53	0.773	0	6	0	0	2	2066.93	216	233	TRUE	-
Gene_Symbol=Nudt5 ADP-sugar pyrophosphatase	IPI00123572	23966.2	1	6	7	23	0.000378	0.45	HANSKPFEVPFLK	K	-	0.95	2.01	0.413	0	1	0	0	2	1513.82	205	217	TRUE	-
Gene_Symbol=Nudt5 ADP-sugar pyrophosphatase	IPI00123572	23966.2	1	6	7	23	0.000378	0.45	HLVTSEELISEGK	K	W	0.95	2.3	0.707	0	3	0	0	2	1441.75	14	26	TRUE	-
Gene_Symbol=Nudt5 ADP-sugar pyrophosphatase	IPI00123572	23966.2	1	6	7	23	0.000378	0.45	LDALGAEQHLTVDAK	R	V	0.95	2.67	0.674	0	6	0	0	2	1580.83	181	195	TRUE	-
Gene_Symbol=Nudt5 ADP-sugar pyrophosphatase	IPI00123572	23966.2	1	6	7	23	0.000378	0.45	PGDGEFMEVISLPK	K	N	0.95	3.63	0.703	0	6	0	0	1	1518.75	161	174	TRUE	-
Gene_Symbol=Nudt5 ADP-sugar pyrophosphatase	IPI00123572	23966.2	1	6	7	23	0.000378	0.45	QFRPPMGSYCLEFPAGFIEDGESPEAAALR	K	E	0.95	3.62	0.568	0	0	2	0	2	3358.55	81	110	TRUE	-
Gene_Symbol=Nudt5 ADP-sugar pyrophosphatase	IPI00123572	23966.2	1	6	7	23	0.000378	0.45	SADAVSVIPVLQR	K	T	0.95	2.26	0.526	0	5	0	0	2	1354.77	57	69	TRUE	-
Gene_Symbol=Ddx19a ATP-dependent RNA helicase DDX19A	IPI00123651	53871.6	1	1	1	5	8.249e-05	0.0314	SNLVDNTNQVEVLQR	R	D	0.95	2.17	0.479	0	5	0	0	2	1728.89	67	81	TRUE	-
Gene_Symbol=E330021D16Rik In vitro fertilized eggs cDNA, RIKEN full-length enriched library, clone:7420462M15 product:similar to NICE-5 protein, full insert sequence	IPI00226065	42210.7	1	1	1	1	1.64e-05	0.035	FGVDNHYTEQVAR	R	R	0.95	2.05	0.471	0	1	0	0	2	1535.72	336	348	TRUE	-
Gene_Symbol=Pla2g4c Pla2g4c protein	IPI00465872	68948.4	1	13	14	48	0.000788	0.262	AHIACLGVLSELK	R	E	0.95	3	0.625	0	3	0	0	2	1410.78	66	78	TRUE	-
Gene_Symbol=Pla2g4c Pla2g4c protein	IPI00465872	68948.4	1	13	14	48	0.000788	0.262	EQFLDHLLDR	K	F	0.95	2.27	0.428	0	1	0	0	2	1285.65	350	359	TRUE	-
Gene_Symbol=Pla2g4c Pla2g4c protein	IPI00465872	68948.4	1	13	14	48	0.000788	0.262	FIEGPVTYSEAPR	K	M	0.95	2.35	0.673	0	18	0	0	2	1465.73	277	289	TRUE	-
Gene_Symbol=Pla2g4c Pla2g4c protein	IPI00465872	68948.4	1	13	14	48	0.000788	0.262	GETGPVVMHFTLFNK	R	D	0.95	2.03	0.508	0	1	0	0	2	1676.85	500	514	TRUE	-
Gene_Symbol=Pla2g4c Pla2g4c protein	IPI00465872	68948.4	1	13	14	48	0.000788	0.262	GLWGSAFADIK	R	E	0.95	2.57	0.444	0	2	0	0	2	1164.61	248	258	TRUE	-
Gene_Symbol=Pla2g4c Pla2g4c protein	IPI00465872	68948.4	1	13	14	48	0.000788	0.262	HEIPFPEVSEDQLK	R	E	0.95	2.59	0.506	0	4	0	0	2	1667.83	473	486	TRUE	-
Gene_Symbol=Pla2g4c Pla2g4c protein	IPI00465872	68948.4	1	13	14	48	0.000788	0.262	KEQFLDHLLDR	K	F	0.95	2.46	0.487	0	2	0	0	2	1413.75	349	359	TRUE	-
Gene_Symbol=Pla2g4c Pla2g4c protein	IPI00465872	68948.4	1	13	14	48	0.000788	0.262	KLNIQADQAPVIAVLGSGGGLR	R	A	0.95	4.04	0.657	0	3	2	0	2	2177.24	44	65	TRUE	-
Gene_Symbol=Pla2g4c Pla2g4c protein	IPI00465872	68948.4	1	13	14	48	0.000788	0.262	LNIQADQAPVIAVLGSGGGLR	K	A	0.95	4.34	0.689	0	3	0	0	2	2049.15	45	65	TRUE	-
Gene_Symbol=Pla2g4c Pla2g4c protein	IPI00465872	68948.4	1	13	14	48	0.000788	0.262	LSDSYTPDLVR	K	D	0.95	3.09	0.643	0	3	0	0	2	1265.64	533	543	TRUE	-
Gene_Symbol=Pla2g4c Pla2g4c protein	IPI00465872	68948.4	1	13	14	48	0.000788	0.262	NEWDFHESLEK	K	A	0.95	2.14	0.712	0	3	0	0	2	1433.63	123	133	TRUE	-
Gene_Symbol=Pla2g4c Pla2g4c protein	IPI00465872	68948.4	1	13	14	48	0.000788	0.262	NYILNYFR	K	N	0.95	2.14	0.305	0	1	0	0	2	1102.57	262	269	TRUE	-
Gene_Symbol=Pla2g4c Pla2g4c protein	IPI00465872	68948.4	1	13	14	48	0.000788	0.262	TQNSWFEFTPHHAGYPALGAYVPITEFGSR	K	F	0.95	2.89	0.394	0	0	2	0	2	3380.61	199	228	TRUE	-
Gene_Symbol=Hsd17b10 Hydroxyacyl-Coenzyme A dehydrogenase type II	IPI00626132,IPI00830581	28355.9	1	6	7	25	0.000411	0.336	GLVAVVTGGASGLGLATAK	K	R	0.95	2.96	0.692	0	5	0	0	2	1641.95	10	28	TRUE	-
Gene_Symbol=Hsd17b10 Hydroxyacyl-Coenzyme A dehydrogenase type II	IPI00626132,IPI00830581	28355.9	1	6	7	25	0.000411	0.336	KLGESCIFAPANVTSEK	K	E	0.95	2.17	0.446	0	1	0	0	2	1850.93	53	69	TRUE	-
Gene_Symbol=Hsd17b10 Hydroxyacyl-Coenzyme A dehydrogenase type II	IPI00626132,IPI00830581	28355.9	1	6	7	25	0.000411	0.336	LGESCIFAPANVTSEK	K	E	0.95	2.12	0.497	0	1	0	0	2	1722.84	54	69	TRUE	-
Gene_Symbol=Hsd17b10 Hydroxyacyl-Coenzyme A dehydrogenase type II	IPI00626132,IPI00830581	28355.9	1	6	7	25	0.000411	0.336	LVGQGATAVLLDVPDSEGEAQAK	R	K	0.95	2.12	0.502	0	3	1	0	2	2268.17	30	52	TRUE	-
Gene_Symbol=Hsd17b10 Hydroxyacyl-Coenzyme A dehydrogenase type II	IPI00626132,IPI00830581	28355.9	1	6	7	25	0.000411	0.336	NFLASQVPFPSR	R	L	0.95	2.92	0.576	0	8	0	0	2	1362.72	225	236	TRUE	-
Gene_Symbol=Hsd17b10 Hydroxyacyl-Coenzyme A dehydrogenase type II	IPI00626132,IPI00830581	28355.9	1	6	7	25	0.000411	0.336	VVTIAPGLFATPLLTTLPEK	R	V	0.95	2.06	0.736	0	6	0	0	2	2081.23	203	222	TRUE	-
Gene_Symbol=Pfdn2 Prefoldin subunit 2	IPI00119545	16515.7	0.998	1	1	3	4.951e-05	0.0909	GAVSAEQVIAGFNR	K	L	0.95	2.71	0.562	0	3	0	0	2	1418.74	19	32	TRUE	-
Gene_Symbol=Adsl Lung RCB-0558 LLC cDNA, RIKEN full-length enriched library, clone:G730029K06 product:adenylosuccinate lyase, full insert sequence	IPI00265471,IPI00308217	54791.3	0.9	1	1	2	3.257e-05	0.0227	AFIITGQTYTR	R	K	0.95	2.85	0.637	0	2	0	0	2	1270.68	235	245	TRUE	-
Gene_Symbol=Rab4a Ras-related protein Rab-4A	IPI00113127	24447.7	1	2	2	4	6.555e-05	0.178	ETYNALTNWLTDAR	R	M	0.95	2.33	0.702	0	1	0	0	2	1667.8	99	112	TRUE	-
Gene_Symbol=Rab4a Ras-related protein Rab-4A	IPI00113127	24447.7	1	2	2	4	6.555e-05	0.178	GAAGALLVYDITSR	R	E	0.95	3.27	0.747	0	3	0	0	2	1406.76	85	98	TRUE	-
Gene_Symbol=Rab4a Ras-related protein Rab-4A	IPI00113127	24447.7	1	2	2	4	6.555e-05	0.178	LQIWDTAGQER	K	F	0.95	2.63	0.558	0	13	0	0	2	1316.66	64	74	FALSE	IPI00114560,IPI00116688,IPI00126042,IPI00133706
Gene_Symbol=Gdpd1 Glycerophosphodiester phosphodiesterase domain-containing protein 1	IPI00134420	35850.2	1	6	7	16	0.000263	0.258	AFDLGATGVMTDYPTK	R	L	0.95	4.19	0.726	0	6	0	0	2	1686.81	289	304	TRUE	-
Gene_Symbol=Gdpd1 Glycerophosphodiester phosphodiesterase domain-containing protein 1	IPI00134420	35850.2	1	6	7	16	0.000263	0.258	EHLTVWGNANSEIVDK	R	C	0.95	3.76	0.702	0	5	0	0	2	1811.89	173	188	TRUE	-
Gene_Symbol=Gdpd1 Glycerophosphodiester phosphodiesterase domain-containing protein 1	IPI00134420	35850.2	1	6	7	16	0.000263	0.258	ENSDIPILFSLQR	K	V	0.95	2.09	0.629	0	1	0	0	2	1531.81	192	204	TRUE	-
Gene_Symbol=Gdpd1 Glycerophosphodiester phosphodiesterase domain-containing protein 1	IPI00134420	35850.2	1	6	7	16	0.000263	0.258	EVFEAFPETPINIDIK	K	V	0.95	2.24	0.537	0	1	0	0	2	1861.96	138	153	TRUE	-
Gene_Symbol=Gdpd1 Glycerophosphodiester phosphodiesterase domain-containing protein 1	IPI00134420	35850.2	1	6	7	16	0.000263	0.258	LKDFLNNFSA	K	-	0.95	2.24	0.594	0	1	0	0	2	1168.6	305	314	TRUE	-
Gene_Symbol=Gdpd1 Glycerophosphodiester phosphodiesterase domain-containing protein 1	IPI00134420	35850.2	1	6	7	16	0.000263	0.258	YCELPPYLCK	K	L	0.95	2.39	0.721	0	2	0	0	2	1342.62	106	115	TRUE	-
Gene_Symbol=Prei3 Preimplantation protein 3	IPI00420832	26014.5	0.9	1	1	1	1.64e-05	0.0667	QIFDEYENETFLCHR	R	F	0.95	2.06	0.593	0	1	0	0	2	2000.88	176	190	TRUE	-
Gene_Symbol=Igf2bp2 Isoform 1 of Insulin-like growth factor 2 mRNA-binding protein 2	IPI00761863	65566.8	1	2	2	2	3.257e-05	0.049	IIGHFFASQTAQR	R	K	0.95	2.11	0.485	0	1	0	0	2	1475.78	554	566	TRUE	-
Gene_Symbol=Igf2bp2 Isoform 1 of Insulin-like growth factor 2 mRNA-binding protein 2	IPI00761863	65566.8	1	2	2	2	3.257e-05	0.049	ITISSLQDLSIYNPER	K	T	0.95	2.14	0.504	0	1	0	0	2	1848.97	301	316	TRUE	-
Gene_Symbol=Dcun1d1 testis derived transcript 3	IPI00316951,IPI00752092,IPI00785543,IPI00849604	46427.2	0.9	1	1	4	6.555e-05	0.0412	LDVATDNFFQNPELYIR	K	E	0.95	2.55	0.636	0	4	0	0	2	2055.02	191	207	TRUE	-
Gene_Symbol=Bpgm Bisphosphoglycerate mutase	IPI00221663	29961.1	1	8	9	29	0.000476	0.328	AVGPHQFLGNQEAIQAAIK	R	K	0.95	2.41	0.593	0	9	5	0	2	1992.07	228	246	TRUE	-
Gene_Symbol=Bpgm Bisphosphoglycerate mutase	IPI00221663	29961.1	1	8	9	29	0.000476	0.328	FCSWVDQK	R	L	0.95	2.2	0.5	0	1	0	0	2	1069.48	22	29	TRUE	-
Gene_Symbol=Bpgm Bisphosphoglycerate mutase	IPI00221663	29961.1	1	8	9	29	0.000476	0.328	HYGALIGLNR	R	E	0.95	2.03	0.62	0	2	0	0	2	1113.62	91	100	TRUE	-
Gene_Symbol=Bpgm Bisphosphoglycerate mutase	IPI00221663	29961.1	1	8	9	29	0.000476	0.328	RSYNVTPPPIEESHPYFHEIYSDRR	R	Y	0.95	2.86	0.524	0	0	1	0	2	3089.49	117	141	TRUE	-
Gene_Symbol=Bpgm Bisphosphoglycerate mutase	IPI00221663	29961.1	1	8	9	29	0.000476	0.328	SESLKDVLER	R	L	0.95	2.54	0.377	0	1	0	0	2	1175.63	155	164	TRUE	-
Gene_Symbol=Bpgm Bisphosphoglycerate mutase	IPI00221663	29961.1	1	8	9	29	0.000476	0.328	SYNVTPPPIEESHPYFHEIYSDR	R	R	0.95	2.35	0.62	0	1	0	0	2	2777.28	118	140	TRUE	-
Gene_Symbol=Bpgm Bisphosphoglycerate mutase	IPI00221663	29961.1	1	8	9	29	0.000476	0.328	VCDVPLDQLPR	K	S	0.95	2.54	0.524	0	6	0	0	2	1311.67	144	154	TRUE	-
Gene_Symbol=Bpgm Bisphosphoglycerate mutase	IPI00221663	29961.1	1	8	9	29	0.000476	0.328	YKVCDVPLDQLPR	R	S	0.95	4.04	0.71	0	3	0	0	2	1602.83	142	154	TRUE	-
Gene_Symbol=Vps29 Isoform 1 of Vacuolar protein sorting-associated protein 29	IPI00136936,IPI00230513	20899.5	0.9	1	1	1	1.64e-05	0.0699	GDFDENLNYPEQK	R	V	0.95	2.07	0.473	0	1	0	0	2	1568.69	65	77	TRUE	-
Gene_Symbol=LOC673608 similar to 60S ribosomal protein L27a	IPI00754044	16669.6	0.9	1	1	1	1.64e-05	0.0743	TGVAPIIDVVR	K	S	0.95	2.14	0.465	0	1	0	0	2	1139.68	95	105	TRUE	-
Gene_Symbol=Snrpd3 Small nuclear ribonucleoprotein Sm D3	IPI00119224	13898.6	0.9	1	1	1	1.64e-05	0.0794	VAQLEQVYIR	R	G	0.95	2.58	0.565	0	1	0	0	2	1218.68	55	64	TRUE	-
Gene_Symbol=Echs1 Enoyl-CoA hydratase, mitochondrial precursor	IPI00454049	31457.3	0.988	1	1	5	8.249e-05	0.0724	AQFGQPEILLGTIPGAGGTQR	K	L	0.95	2.08	0.625	0	5	0	0	2	2111.13	158	178	TRUE	-
Gene_Symbol=Mtmr14 Myotubularin-related protein 14 precursor	IPI00396726	72426.9	0.998	1	1	1	1.64e-05	0.0139	FVCPVILFK	R	G	0.95	2	0.472	0	1	0	0	2	1122.64	128	136	TRUE	-
Gene_Symbol=Pitpna Phosphatidylinositol transfer protein alpha isoform	IPI00230003	31875.4	0.9	1	1	1	1.64e-05	0.0849	VILPVSVDEYQVGQLYSVAEASK	R	N	0.95	2.4	0.638	0	1	0	0	2	2494.31	9	31	TRUE	-
Gene_Symbol=Dcxr L-xylulose reductase	IPI00395140,IPI00649563	24971.4	0.9	1	1	2	3.257e-05	0.0678	GVPGAIVNVSSQASQR	R	A	0.95	2.55	0.726	0	2	0	0	2	1569.83	126	141	TRUE	-
Gene_Symbol=Rab38 Ras-related protein Rab-38	IPI00154087	23758.5	0.998	1	1	3	4.951e-05	0.0521	LQLWDIAGQER	R	F	0.95	2.45	0.636	0	3	0	0	2	1328.7	61	71	TRUE	-
Gene_Symbol=Htra2 Serine protease HTRA2, mitochondrial precursor	IPI00275992,IPI00830249,IPI00830364,IPI00831347	31829.3	0.9	1	1	1	1.64e-05	0.0442	LAQNAEDVYEAVR	K	T	0.95	2.34	0.678	0	1	0	0	2	1477.73	258	270	TRUE	-
Gene_Symbol=Dnajb11 DnaJ homolog subfamily B member 11 precursor	IPI00320241	40537.6	0.998	2	2	2	3.257e-05	0.0754	FQDLGAAYEVLSDSEK	K	R	0.95	2.38	0.692	0	1	0	0	2	1771.84	67	82	TRUE	-
Gene_Symbol=Dnajb11 DnaJ homolog subfamily B member 11 precursor	IPI00320241	40537.6	0.998	2	2	2	3.257e-05	0.0754	TLEVEIEPGVR	R	D	0.95	2.41	0.481	0	1	0	0	2	1241.67	207	217	TRUE	-
Gene_Symbol=Nlrp2 NACHT, leucine rich repeat and PYD containing 2	IPI00226332	118628	1	2	2	8	0.000131	0.0335	EPSGTLTFPWNFVQGAK	R	R	0.95	2.2	0.492	0	2	0	0	2	1878.94	110	126	TRUE	-
Gene_Symbol=Nlrp2 NACHT, leucine rich repeat and PYD containing 2	IPI00226332	118628	1	2	2	8	0.000131	0.0335	SLNTLDLSQNVLGTDAIK	K	T	0.95	2.81	0.637	0	6	0	0	2	1902.02	969	986	TRUE	-
Gene_Symbol=Rpl13a 60S ribosomal protein L13a	IPI00223217,IPI00654400	23446.9	0.9	1	1	1	1.64e-05	0.0591	CEGINISGNFYR	R	N	0.95	2.24	0.704	0	1	0	0	2	1429.65	38	49	TRUE	-
Gene_Symbol=Krt78 keratin Kb40	IPI00348328,IPI00752759	112240	0.998	2	2	45	0.000739	0.0131	SLNNQFASFIDK	R	V	0.95	2.27	0.426	0	44	0	0	2	1383.69	111	122	TRUE	-
Gene_Symbol=Krt78 keratin Kb40	IPI00348328,IPI00752759	112240	0.998	2	2	45	0.000739	0.0131	SLNNQFASFIDKVR	R	F	0.95	2.03	0.325	0	1	0	0	2	1638.86	111	124	TRUE	-
Gene_Symbol=Elmod2 ELMO domain-containing protein 2	IPI00467315	34730.8	0.998	1	1	1	1.64e-05	0.0444	QWADIGFQGDDPK	K	T	0.95	2.12	0.473	0	1	0	0	2	1476.68	151	163	TRUE	-
Gene_Symbol=1700012G19Rik RIKEN cDNA 1700012G19 gene	IPI00380195	34523.1	0.9	1	1	3	4.951e-05	0.0498	FIFDCVSQEYGINPER	R	T	0.95	2.31	0.71	0	3	0	0	2	1973.91	239	254	TRUE	-
Gene_Symbol=Pgls 6-phosphogluconolactonase	IPI00132080	27237.3	1	2	2	4	6.555e-05	0.128	DLPAAAAPAGPASFAR	R	W	0.95	2.24	0.735	0	3	0	0	2	1482.77	57	72	TRUE	-
Gene_Symbol=Pgls 6-phosphogluconolactonase	IPI00132080	27237.3	1	2	2	4	6.555e-05	0.128	ILEDKEGTLPAALVQPR	R	T	0.95	2.79	0.672	0	1	0	0	2	1850.04	215	231	TRUE	-
Gene_Symbol=EG626175 similar to 40S ribosomal protein S26	IPI00261455,IPI00377441,IPI00658829,IPI00674601,IPI00754798,IPI00762861	12994.4	0.9	1	1	2	3.257e-05	0.13	DISEASVFDAYVLPK	R	L	0.95	3.6	0.677	0	2	0	0	2	1653.84	52	66	TRUE	-
Gene_Symbol=Edc4 Isoform 1 of Enhancer of mRNA-decapping protein 4	IPI00330066,IPI00831141	152467	1	1	1	1	1.64e-05	0.0142	QGPELGSQLGLDGGPGDGDR	R	H	0.95	2	0.642	0	1	0	0	2	1924.9	790	809	TRUE	-
Gene_Symbol=Paox Isoform 1 of Peroxisomal N1-acetyl-spermine/spermidine oxidase	IPI00223861	55429.2	1	7	7	13	0.000214	0.2	EHQDTFFEPPLPAK	K	K	0.95	2.06	0.369	0	1	0	0	2	1655.81	287	300	TRUE	-
[truncated: 109 more rows]

## Sheet: Spectrum report
Protein name	Protein accession numbers	Protein molecular weight (Da)	Protein identification probability	Number of unique peptides	Number of unique spectra	Number of total spectra	Percentage of total spectra	Percentage sequence coverage	Manual validation	Assigned	Spectrum name	Peptide sequence	Previous amino acid	Next amino acid	Peptide identification probability	SEQUEST XCorr score	SEQUEST DCn score	Number of enzymatic termini	Fixed modifications identified by spectrum	Variable modifications identified by spectrum	Observed m/z	Actual peptide mass (AMU)	Calculated Peptide Mass (AMU)	Spectrum charge	Actual minus calculated peptide mass (AMU)	Actual minus calculated peptide mass (PPM)	Peptide start index	Peptide stop index	Exclusive	Other Proteins
[truncated: 7,335 more rows]
