# Supplementary material for: Proteomic-based identification of maternal proteins in mature mouse oocytes
Source: BMC Genomics. 2009 Aug 3;10:348. doi: 10.1186/1471-2164-10-348 (PMC2730056; doi:10.1186/1471-2164-10-348)
Supplement: Additional file 5 — Proteins of particular interest. Contains a list of high-abundance proteins, proteins with high mRNA expression levels, and proteins common to both the oocyte and the ES cell proteome. [file 1471-2164-10-348-S5.xls]

## Sheet: High-abundance proteins
Protein name	Protein accession numbers	Gene ID	Number of unique peptides	Functions/Properties
Gene_Symbol=Cltc Clathrin heavy chain	IPI00169916,IPI00648173	67300	26	Clathrin is essential for recycling synaptic-vesicle components following neurotransmitter release in response to actin potentials. Clathrin also plays a role in stabilizing the spindle fibers during mitosis.
Gene_Symbol=Dnmt1 Dnmt1 protein	IPI00469323	13433	25	DNA methylation is involved in tissue-specific gene control, and establishment of DNA methylation pattern in the genome is considered essential for embryo development.
Gene_Symbol=Nlrp14 NACHT, LRR and PYD domains-containing protein 14	IPI00460862	76858	25	A member of multifunctional NACHT nucleoside triphosphatase (NTPase) family.
Gene_Symbol=Hsp90aa1 Heat shock protein HSP 90-alpha	IPI00330804	15519	21	Hsp90 is required for c-Mos activation and biphasic MAP kinase activation in Xenopus oocytes.
Gene_Symbol=Nlrp5 Isoform 3 of NACHT, LRR and PYD domains-containing protein 5	IPI00128823,IPI00845607,IPI00845650,IPI00845699	23968	20	Mater (Nlrp5) is a maternal effect gene required for early embryonic development in mice.
Gene_Symbol=Uhrf1 E3 ubiquitin-protein ligase UHRF1	IPI00130200	18140	17	Uhrf1(NP95) is essential for the G1/S transition. Additionally, this protein has been reported as a novel protein invovled in heterochromatin formation and replication and is shown to play a role in maintaining the DNA methylation in mammalian cells.
Gene_Symbol=Hsp90b1 Endoplasmin precursor	IPI00129526	22027	15	Endoplasmic reticulum HSP90b1 (gp96, grp94) optimizes B-cell function via chaperoning integrin and TLR but not immunoglobulin.
Gene_Symbol=Nlrp4f NACHT, LRR and PYD domains-containing protein 4F	IPI00471050	97895	14	A member of multifunctional NACHT nucleoside triphosphatase (NTPase) family.
Gene_Symbol=Pkm2 Isoform M2 of Pyruvate kinase isozymes M1/M2	IPI00407130	18746	13	Pyruvate kinase isozyme type M2 (PKM2) interacts and cooperates with Oct-4 in regulating transcription
Gene_Symbol=Tubb5 Tubulin beta-5 chain	IPI00117352	22154	13	Tubulin
Gene_Symbol=Pla2g4c Pla2g4c protein	IPI00465872	232889	13	Mouse cPLA2g aggregates dynamically relocate from the oocyte cortex to the nuclear envelope, suggesting a possible role for this putative egg-restricted phospholipase A2g in membrane remodeling
Gene_Symbol=Aldh7a1 13 days embryo liver cDNA, RIKEN full-length enriched library, clone:I920089D15 product:aldehyde dehydrogenase family 7, member A1, full insert sequence	IPI00230084	110695	12	Mutations in the ALDH7A1 gene cause pyridoxine-dependent seizures
Gene_Symbol=Padi6 Protein-arginine deiminase type-6	IPI00170156	242726	12	Peptidylarginine deiminase (PAD) 6 is essential for oocyte cytoskeletal sheet formation and female fertility
Gene_Symbol=2410004A20Rik ES cells cDNA, RIKEN full-length enriched library, clone:2410004A20 product:hypothetical Alanine-rich region containing protein, full insert sequence	IPI00109600	66991	12	2410004A20Rik(Filia) encodes a protein that binds to MATER and participates in a subcortical maternal complex essential for cleavage-stage embryogenesis. The depletion of maternal stores of Filia impairs preimplantation embryo development with a high incidence of aneuploidy.
Gene_Symbol=Ldhb L-lactate dehydrogenase B chain	IPI00229510	16832	11	Ldh2 isozyme the most abundant form of Ldh in oocytes
Gene_Symbol=AI314180 Isoform 1 of Proteasome-associated protein ECM29 homolog	IPI00321646,IPI00553357	230249	11	AI314180 contains a F-box domain and has high mRNA expression level in oocyte and fertilized egg.
Gene_Symbol=Oas1e 2'-5'olygoadenylate synthetase 1E, 45kD isoform	IPI00172238	231699	11	Mouse Oas2/Oas3 genes have a genomic structure similar to that of human OAS2/OAS3, while the mouse equivalent of human OAS1 is composed of eight (Oas1a to Oas1h) tandemly arranged transcription units.
Gene_Symbol=Atp5b ATP synthase subunit beta, mitochondrial precursor	IPI00468481	11947	10	ATP5b is related to energy production and cytoskeletal rearrangement
Gene_Symbol=Ckb Creatine kinase B-type	IPI00136703	12709	10	Clinical applications of microarray technology: creatine kinase B is an up-regulated gene in epithelial ovarian cancer and shows promise as a serum marker
Gene_Symbol=Ddx6 Probable ATP-dependent RNA helicase DDX6	IPI00109932	13209	10	RNA helicase p54 (DDX6) is a shuttling protein involved in nuclear assembly of stored mRNP particles
Gene_Symbol=Pdia3 Protein disulfide-isomerase A3 precursor	IPI00230108	14827	10	PDIA3(ERp57) is a potential biomarker for human fertilization capability
Gene_Symbol=Tuba4a Tubulin alpha-4A chain	IPI00117350	22145	10	Tubulin
Gene_Symbol=Vcp Transitional endoplasmic reticulum ATPase	IPI00622235	269523	10	Valosin-containing proteinp97 interacts with sperm-activating and sperm-attracting factor (SAAF) in the ascidian egg and modulates spermattracting activity

## Sheet: High mRNA expression level
Proteins with high mRNA expression levels in oocytes and fertilized eggs
Protein name	Protein accession numbers	GeneID	Functions/Properties
Gene_Symbol=Actb Actin, cytoplasmic 1	IPI00110850,IPI00473320,IPI00652436,IPI00828459	11461	Actin
Gene_Symbol=Atg5 Autophagy protein 5	IPI00114936	11793	Autophagy-defective oocytes derived from oocyte-specific Atg5 (autophagy-related 5) knockout mice failed to develop beyond the four- and eight-cell stages if they were fertilized by Atg5-null sperm, but could develop if they were fertilized by wild-type sperm.
Gene_Symbol=Bcl2l10 Apoptosis regulator Bcl-B	IPI00129078	12049	Bcl2-L-10, a novel anti-apoptotic member of the Bcl-2 family, blocks apoptosis in the mitochondria death pathway but not in the death receptor pathway
Gene_Symbol=Bpgm Bisphosphoglycerate mutase	IPI00221663	12183	2,3-Bisphosphoglycerate mutase (2,3-BPGM), an erythroid-expressed enzyme, synthesises 2,3-bisphosphoglycerate (2,3-BPG), the allosteric modulator of haemoglobin.
Gene_Symbol=Bub1b Mitotic checkpoint serine/threonine-protein kinase BUB1 beta	IPI00353560	12236	Drosophila BubR1 Is Essential for Meiotic Sister-Chromatid Cohesion and Maintenance of Synaptonemal Complex
Gene_Symbol=Ddx19a ATP-dependent RNA helicase DDX19A	IPI00123651	13680	Ddx19a(Dbp5) shuttles between the nucleus and the cytoplasm and is invovled in the translocation of the mature mRNA/protein complex. Recent studies have demonstrated that Dbp5 also functions in translation termination.
Gene_Symbol=Lamb1-1 laminin B1 subunit 1	IPI00338785	16777	Increased laminin B1 mRNA levels in carbon tetrachloride-induced liver fibrosis in rats.
Gene_Symbol=Ldhb L-lactate dehydrogenase B chain	IPI00229510	16832	Ldh2 isozyme the most abundant form of Ldh in oocytes
Gene_Symbol=Ints6 Isoform 1 of Integrator complex subunit 6	IPI00461472,IPI00798463	18130	Absence of mutations in DICE1/DDX26 gene in human cancer cell lines with frequent 13q14 deletions
Gene_Symbol=Uhrf1 E3 ubiquitin-protein ligase UHRF1	IPI00130200	18140	Uhrf1(NP95) is essential for the G1/S transition. Additionally, this protein has been reported as a novel protein invovled in heterochromatin formation and replication and is shown to play a role in maintaining the DNA methylation in mammalian cells.
Gene_Symbol=Cnot7 CCR4-NOT transcription complex subunit 7	IPI00121265	18983	Gene deletion of Cnot7 caused abnormal sperm morphology in Sertoli cells from knockout mice
Gene_Symbol=Rad51 DNA repair protein RAD51 homolog 1	IPI00118524,IPI00750989,IPI00756623	19361	RAD51C deficiency in mice results in early prophase I arrest in males and sister chromatid separation at metaphase II in females
Gene_Symbol=Rdx In vitro fertilized eggs cDNA, RIKEN full-length enriched library, clone:7420453D08 product:radixin, full insert sequence	IPI00653921	19684	RDX induces aberrant expression of microRNAs in mouse brain and liver
Gene_Symbol=Rpl19 60S ribosomal protein L19	IPI00122426,IPI00264398,IPI00354889,IPI00466604,IPI00648315,IPI00850221	19921	Ribosomal Protein L19 Is a PrognosticMarker for Human Prostate Cancer
Gene_Symbol=Snrpd1 Small nuclear ribonucleoprotein Sm D1	IPI00322749	20641	Snrpd1 (SmD1) is required for spliced leader RNA biogenesis
Gene_Symbol=Spin1 In vitro fertilized eggs cDNA, RIKEN full-length enriched library, clone:7420421O20 product:spindlin, full insert sequence (Fragment)	IPI00117822,IPI00162994,IPI00620436	20729	Spindlin1 has been suggested to play an important role during the transition from oocyte maturation to embryo development
Gene_Symbol=Tcl1 T-cell leukemia/lymphoma protein 1A	IPI00112071	21432	TCL1-deficient females display normal oogenesis and rates of oocyte maturation/ovulation and fertilization, but the lack of maternally derived TCL1 impairs the embryo’s ability to undergo normal cleavage and develop to the morula stage, especially under in vitro culture conditions
Gene_Symbol=Prdx2 Peroxiredoxin-2	IPI00117910	21672	Prx II_/_ mice have hemolytic anemia and Prx II plays a major role in protecting RBCs against oxidative stress in mice.
Gene_Symbol=Zp1 Zona pellucida sperm-binding protein 1 precursor	IPI00310464	22786	Zona pellucida filament component
Gene_Symbol=Zp3 Zona pellucida sperm-binding protein 3 precursor	IPI00114128	22788	Zona pellucida filament component
Gene_Symbol=Nlrp5 Isoform 3 of NACHT, LRR and PYD domains-containing protein 5	IPI00128823,IPI00845607,IPI00845650,IPI00845699	23968	Mater (Nlrp5) is a maternal effect gene required for early embryonic development in mice.
Gene_Symbol=Cul1 Cullin-1	IPI00124047	26965	Cul1–/– embryos arrested around embryonic day 6.5 (E6.5) before the onset of gastrulation. In all cells of the mutant embryos, cyclin E protein, but not mRNA, was highly elevated. Outgrowths of Cul1–/– blastocysts had limited proliferative capacity in vitro and accumulated cyclin E in all cells.
Gene_Symbol=Gyg Glycogenin-1	IPI00264062	27357	Glycogenin is the primer for mammalian and yeast glycogen synthesis
Gene_Symbol=Tcl1b1 TCL1B1 protein	IPI00116164	27379	A member of T-cell leukemia/lymphoma 1 (TCL1) protein family.
Gene_Symbol=Tcl1b2 TCL1B2 protein	IPI00116165	27381	A member of T-cell leukemia/lymphoma 1 (TCL1) protein family.
Gene_Symbol=Fbxl10 Isoform 1 of JmjC domain-containing histone demethylation protein 1B	IPI00420248,IPI00480427	30841	Fbxl10 interacts with c-jun and represses c-jun-mediated transcription.
Gene_Symbol=LOC668758;Fbxw14 2 days pregnant adult female ovary cDNA, RIKEN full-length enriched library, clone:E330007B15 product:F-box only protein 12, full insert sequence	IPI00785224	50757	This protein contains a F-box domain and has high mRNA expression level in oocyte and fertilized egg.
Gene_Symbol=Nit2 Nit protein 2	IPI00119945	52633	NIT2 is ubiquitously expressed in multiple tissues and encodes protein mainly distributed in the cytosol. Ectopic expression of Nit2 in HeLa cells was found to inhibit cell growth through G2 arrest rather than by apoptosis.
Gene_Symbol=Nudt5 ADP-sugar pyrophosphatase	IPI00123572	53893	NUDT5, a member of a superfamily of Nudix hydrolases, hydrolyzes ADP-ribose (ADPR) to AMP and ribose 50-phosphate.
Gene_Symbol=Btg4 Protein BTG4	IPI00119352,IPI00653268	56057	Oocyte-specific
Gene_Symbol=Mad2l1 Mitotic spindle assembly checkpoint protein MAD2A	IPI00323422	56150	A component of the spindle checkpoint pathway. Overexpression of Mad2 in meiosis I leads to a cell cycle arrest in metaphase I. Expression of a dominant-negative Mad2 protein interferes with proper spindle checkpoint arrest.
Gene_Symbol=Dnaja2 DnaJ homolog subfamily A member 2	IPI00136251	56445	DnaJ transcript (dnaja2) was significantly elevated during early oogenesis in coho salmon
Gene_Symbol=Gdpd1 Glycerophosphodiester phosphodiesterase domain-containing protein 1	IPI00134420	66569	Glycerophosphodiester phosphodiesterase (GDPD) is a glycerol metabolizing enzyme that has been previously identified in Escherichia coli, Haemophilus influenzae, Bacillus subtilis and Borrelia hermsii. It has been also reported that there is putative protein containing GDPD domain in Mus musculus,
Gene_Symbol=Tceb2 Transcription elongation factor B polypeptide 2	IPI00131224	67673	Transcription elongation factor
Gene_Symbol=Sugt1 Suppressor of G2 allele of SKP1 homolog	IPI00408957	67955	It was originally identified as a suppressor of the G2 allele of Skp1 and was found to be important for both the G1/S and G2/M transitions in the cell cycle. Most importantly, a large body of evidence implicates SGT1 in the kinetochore assembly in yeasts and humans
Gene_Symbol=2410146L05Rik ES cells cDNA, RIKEN full-length enriched library, clone:2410146L05 product:hypothetical protein, full insert sequence	IPI00109043	67968	Mater, Floped(2410146L05Rik), TLE6, and Filia form a subcortical maternal complex, that is essential for preimplantation mouse embryogenesis.
Gene_Symbol=Rpa3 Replication protein A 14 kDa subunit	IPI00132128	68240	Replication protein A (RPA) is a heterotrimeric DNA-binding complex comprised of RPA1,RPA2,RPA3 subunits that is essential for DNA replication, recombination, and repair in eukaryotes. Recent studies using have suggested an important role for RPA in the initiation of cell cycle checkpoints following exposure to DNA replication stress
Gene_Symbol=Polr2d DNA-directed RNA polymerase II subunit RPB4	IPI00268215	69241	Polr2d (rbp4) was associated with retinoids and carotenoids in juvenile and adult trout ovaries.
Gene_Symbol=Obox1 In vitro fertilized eggs cDNA, RIKEN full-length enriched library, clone:7420700M11 product:OBOX2 homolog	IPI00135372	71468	Oocyte-specific
Gene_Symbol=Usp19 16 days embryo kidney cDNA, RIKEN full-length enriched library, clone:I920015N15 product:ubiquitin specific protease 19, full insert sequence	IPI00420483,IPI00457619,IPI00762408	71472	USP19 is a ubiquitin-specific protease regulated in rat skeletal muscle during catabolic states
Gene_Symbol=Rbpms2 RNA-binding protein with multiple splicing 2	IPI00121434,IPI00461350	71973	Rbpms2 is similar to Rbpms in structure. Rbpms plays a role in regulation of Smad-mediated transcriptional activity and stimulates Smad-mediated transactivation possibly through enhanced phosphorylation of Smad2 and Smad3 at the C-terminus and promotion of the nuclear accumulation of the Smad proteins.
Gene_Symbol=Zbed3 In vitro fertilized eggs cDNA, RIKEN full-length enriched library, clone:7420443B10 product:weakly similar to Zinc finger BED domain containing protein 3	IPI00132691	72114	Identification of zinc-finger bed domain containing 3 (ZBED3) as a novel axin-interacting protein that activates WNT-catenin signaling
Gene_Symbol=Rab38 Ras-related protein Rab-38	IPI00154087	72433	A Mutation in Rab38 Small GTPase Causes Abnormal Lung Surfactant Homeostasis and Aberrant Alveolar Structure in Mice
Gene_Symbol=Dppa3 Developmental pluripotency-associated protein 3	IPI00154079	73708	Dppa3(stella) is a maternal effect gene required for normal early development in mice.
Gene_Symbol=Dtx2 Isoform 2 of Protein deltex-2	IPI00111429	74198	Deltex activity is required for neural crest formation in avian by positively regulating Bmp4 expression in the epidermis.
Gene_Symbol=Eif4enif1 Isoform 1 of Eukaryotic translation initiation factor 4E transporter	IPI00113532	74203	Eif4enif1(Clast4) is highly expressed in developing oocytes and post-translationally modified at meiotic maturation.
Gene_Symbol=Pgs1 Adult male corpora quadrigemina cDNA, RIKEN full-length enriched library, clone:B230346M03 product:PHOSPHATIDYLGLYCEROPHOSPHATE SYNTHASE homolog	IPI00221857	74451	Phosphatidylglycerolphosphate synthase catalyses the committed step in the synthesis of cardiolipin (CL).
Gene_Symbol=Nlrp14 NACHT, LRR and PYD domains-containing protein 14	IPI00460862	76858	A member of multifunctional NACHT nucleoside triphosphatase (NTPase) family.
Gene_Symbol=Zfp313 Zinc finger protein 313	IPI00113520	81018	transcriptional activity
Gene_Symbol=Ube2n Ubiquitin-conjugating enzyme E2 N	IPI00165854,IPI00850217	93765	Ube2n(Ubc13) is implicated in Rad6/Rad18-dependent postreplication repair (PRR) in budding yeast. Disruption or siRNA depletion of UBC13 in chicken DT40 or human cells confers severe growth defects due to chromosome instability, and hypersensitivity to both UV and ionizing radiation, consistent with a conserved role for Ubc13 in PRR.
Gene_Symbol=Mtmr14 Myotubularin-related protein 14 precursor	IPI00396726	97287	Functions of MTMR14 have not reported to date.
Gene_Symbol=Nlrp4f NACHT, LRR and PYD domains-containing protein 4F	IPI00471050	97895	A member of multifunctional NACHT nucleoside triphosphatase (NTPase) family.
Gene_Symbol=Oas1d In vitro fertilized eggs cDNA, RIKEN full-length enriched library, clone:7420445E17 product:2'-5' oligoadenylate synthetase 1D, full insert sequence	IPI00128954	100535	Mice deficient in oocyte-specific oligoadenylate synthetase-like protein OAS1D display reduced fertility.
Gene_Symbol=Ccdc117 Coiled-coil domain-containing protein 117	IPI00321929	104479	Functions of Ccdc117 have not reported to date.
Gene_Symbol=Mat2b Isoform 1 of Methionine adenosyltransferase 2 subunit beta	IPI00468802,IPI00649402	108645	MAT II, the extrahepatic form of methionine adenosyltransferase (MAT), consists of catalytic a2/a2’ subunits and a noncatalytic b subunit, believed to have a regulatory function.
Gene_Symbol=Tle6 Transducin-like enhancer protein 6	IPI00125810	114606	Mater, Floped(2410146L05Rik), TLE6, and Filia form a subcortical maternal complex, that is essential for preimplantation mouse embryogenesis.
Gene_Symbol=Rfpl4 Ret finger protein-like 4	IPI00127657	192658	RFPL4 is an E3 ubiquitin ligase and RFPL4 targets cyclin B1 for proteasomal degradation, a key aspect of oocyte cell cycle control duringmeiosis and the crucial oocyte-to-embryo transition to mitosis.
Gene_Symbol=Utp14b;Acsl3 UTP14, U3 small nucleolar ribonucleoprotein, homolog B	IPI00345617	195434	The mouse juvenile spermatogonial depletion (jsd) phenotype is due to a mutation in the X-derived retrogene, mUtp14b
Gene_Symbol=Eif2b1 Translation initiation factor eIF-2B subunit alpha	IPI00116761	209354	eIF2B (eukaryotic initiation factor 2B) is a GEF (guanine nucleotide-exchange factor) that plays, with its substrate eIF2, a key regulatory role in the translation initiation phase of protein synthesis.
Gene_Symbol=Nlrp4b NACHT, LRR and PYD domains-containing protein 4B	IPI00226298	210045	A member of multifunctional NACHT nucleoside triphosphatase (NTPase) family.
Gene_Symbol=Astl Isoform 2 of Astacin-like metalloendopeptidase precursor	IPI00283246,IPI00621570,IPI00756542	215095	Oocyte-specific
Gene_Symbol=E330017A01Rik 2 days pregnant adult female ovary cDNA, RIKEN full-length enriched library, clone:E330017A01 product:hypothetical Ferritin-like structure containing protein, full insert sequence	IPI00225235	224247	Oocyte-specific
Gene_Symbol=Ube1l2 Ubiquitin-activating enzyme E1-like protein 2	IPI00226815	231380	Ube1l2 is a novel E1 enzyme specific for ubiquitin.
Gene_Symbol=Oas1e 2'-5'olygoadenylate synthetase 1E, 45kD isoform	IPI00172238	231699	mouse Oas2/Oas3 genes have a genomic structure similar to that of human OAS2/OAS3, while the mouse equivalent of human OAS1 is composed of eight (Oas1a to Oas1h) tandemly arranged transcription units.
Gene_Symbol=Nlrp2 NACHT, leucine rich repeat and PYD containing 2	IPI00226332	232827	A member of multifunctional NACHT nucleoside triphosphatase (NTPase) family.
Gene_Symbol=Edc4 Isoform 1 of Enhancer of mRNA-decapping protein 4	IPI00330066,IPI00831141	234699	A component of the decapping subcomplex
Gene_Symbol=Fbxw19 2 days pregnant adult female ovary cDNA, RIKEN full-length enriched library, clone:E330023O18 product:F-BOX PROTEIN FBX12 homolog	IPI00224866	235612	This protein contains a F-box domain and has high mRNA expression level in oocyte and fertilized egg.
Gene_Symbol=Padi6 Protein-arginine deiminase type-6	IPI00170156	242726	Inactivation of the PAD6 gene in mice leads to female infertility whereas male fertility is not affected. The absence of the PAD6 protein and consequently absence of citrullination activity in oocytes results in dispersal of the cytoskeletal sheets in oocytes, indicating an essential role of these germ cell-specific structures in zygote/embryo development.
Gene_Symbol=Oog4 2 days pregnant adult female ovary cDNA, RIKEN full-length enriched library, clone:E330017M15 product:weakly similar to HYPOTHETICAL PROTEIN DJ1198H6.2	IPI00403108,IPI00626554	242737	Oog1-4 own oocyte-specific expression pattern.
Gene_Symbol=Elmod2 ELMO domain-containing protein 2	IPI00467315	244548	ELMOD2 belongs to a protein family that expresses a highly conserved domain found in a number of eukaryotic proteins, including Ced-12 and ELMO1-3. These molecules are known to interact in signaling pathways involved with apoptosis, phagocytosis, cell engulfment, and cell migration.
Gene_Symbol=Igf2bp2 Isoform 1 of Insulin-like growth factor 2 mRNA-binding protein 2	IPI00761863	319765	Igf2bp2(Imp2) prevents oxidative damage by regulating the expression of genes that are directly required to repair DNA damage in Saccharomyces cerevisiae
Gene_Symbol=E330009P21Rik 2 days pregnant adult female ovary cDNA, RIKEN full-length enriched library, clone:E330009P21 product:similar to F-BOX PROTEIN FBX12	IPI00221970	320082	This protein contains a F-box domain and has high mRNA expression level in oocyte and fertilized egg.
Gene_Symbol=Fbxw16 F-box and WD-40 domain protein 16	IPI00844813	320083	This protein contains a F-box domain and has high mRNA expression level in oocyte and fertilized egg.
Gene_Symbol=Npm2 Nucleoplasmin-2	IPI00330555	328440	Npm2 is a well characterized maternal effect protein, which is required for nuclear and nucleolar organization during embryonic development.
Gene_Symbol=EG382106 Predicted	IPI00471457	382106	This protein contains a F-box domain and has high mRNA expression level in oocyte and fertilized egg.
Gene_Symbol=Dppa5 ES cells cDNA, RIKEN full-length enriched library, clone:2410016M12 product:hypothetical protein, full insert sequence	IPI00173116,IPI00282073,IPI00752097	434423	A marker of pluripotency

## Sheet: F-box proteins
Six F-box proteins were identified in the MII oocyte proteome.
IPI number	Protein name	NO. unique peptides	Graphical scheme obtained from Pfam
IPI00471457	EG382106	8
IPI00224866	Fbxw19	7
IPI00844813	Fbxw16	5
IPI00221970	E330009P21Rik	4
IPI00785224	Fbxw14	4
IPI00420248	Fbxl10	3
The table contains data derived from SMART and Pfam algorithms. Squares in the graphic represent F-box domains.

## Sheet: Oocyte-mESCs
Protein name	Protein accession numbers	GeneID	mESC	mESC_enriched	Protein molecular weight (Da)	Protein identification probability	Number of unique peptides
Gene_Symbol=Dppa5 ES cells cDNA, RIKEN full-length enriched library, clone:2410016M12 product:hypothetical protein, full insert sequence	IPI00173116,IPI00282073,IPI00752097	434423	434423	434423	16644.7	1	2
Gene_Symbol=EG432987 Predicted	IPI00330480	432987	432987	432987	35147.8	0.982	1
Gene_Symbol=Ssbp1 single-stranded DNA binding protein 1 isoform 1	IPI00408243	381760	381760	381760	17138.3	0.9	1
Gene_Symbol=Krt78 keratin Kb40	IPI00348328,IPI00752759	332131	332131	332131	112240	0.998	2
Gene_Symbol=Gmppb 2 days neonate thymus thymic cells cDNA, RIKEN full-length enriched library, clone:E430010H19 product:GDP-MANNOSE PYROPHOSPHORYLASE B homolog	IPI00113992	331026	331026	331026	39898.2	0.9	1
Gene_Symbol=Pisd Phosphatidylserine decarboxylase proenzyme	IPI00310099	320951	320951	320951	45909.5	1	2
Gene_Symbol=LOC677429;9630033F20Rik Uncharacterized protein C12orf5 homolog	IPI00227451	319801	319801	319801	29173	0.998	1
Gene_Symbol=Apoa1bp Apolipoprotein A-I-binding protein precursor	IPI00170307	246703	246703	246703	30955.6	0.9	1
Gene_Symbol=Mpst 3-mercaptopyruvate sulfurtransferase	IPI00114957,IPI00604945,IPI00762185	246221	246221	246221	33279.8	1	2
Gene_Symbol=Dnajc13 DnaJ (Hsp40) homolog, subfamily C, member 13 isoform 1	IPI00378580,IPI00458074	235567	235567	235567	274988	1	1
Gene_Symbol=Ahsa1 Activator of 90 kDa heat shock protein ATPase homolog 1	IPI00153740	217737	217737	217737	38099.3	1	2
Gene_Symbol=Tmem11 Transmembrane protein 11	IPI00222447	216821	216821	216821	21293.9	0.9	1
Gene_Symbol=Dhrs7b Dehydrogenase/reductase	IPI00114878	216820	216820	216820	34969.5	0.9	1
Gene_Symbol=Eif2b1 Translation initiation factor eIF-2B subunit alpha	IPI00116761	209354	209354	209354	33799.5	0.998	2
Gene_Symbol=Utp14b;Acsl3 UTP14, U3 small nucleolar ribonucleoprotein, homolog B	IPI00345617	195434	195434	195434	88620.9	0.9	1
Gene_Symbol=Pecr Peroxisomal trans-2-enoyl-CoA reductase	IPI00331596,IPI00652845	111175	111175	111175	28310.4	1	6
Gene_Symbol=Cse1l Exportin-2	IPI00112414	110750	110750	110750	110442	0.999	1
Gene_Symbol=Aldh7a1 13 days embryo liver cDNA, RIKEN full-length enriched library, clone:I920089D15 product:aldehyde dehydrogenase family 7, member A1, full insert sequence	IPI00230084	110695	110695	110695	58843.7	1	12
Gene_Symbol=Mat2b Isoform 1 of Methionine adenosyltransferase 2 subunit beta	IPI00468802,IPI00649402	108645	108645	108645	36192.1	1	3
Gene_Symbol=Zfp313 Zinc finger protein 313	IPI00113520	81018	81018	81018	25726.7	1	2
Gene_Symbol=Ube2s Ubiquitin-conjugating enzyme E2 S	IPI00121891	77891	77891	77891	24166	0.998	1
Gene_Symbol=Wdr82 WD repeat protein 82	IPI00221414	77305	77305	77305	35062.4	1	2
Gene_Symbol=Chmp5 Charged multivesicular body protein 5	IPI00110729	76959	76959	76959	24558.8	0.9	1
Gene_Symbol=Ckap5 Cytoskeleton associated protein 5	IPI00317134,IPI00337930	75786	75786	75786	225624	0.9	1
Gene_Symbol=Armet ARMET protein precursor	IPI00110350,IPI00404019,IPI00775791	74840	74840	74840	18995.2	0.9	1
Gene_Symbol=Dnm1l Isoform 2 of Dynamin-1-like protein	IPI00172221,IPI00556723,IPI00556781	74006	74006	74006	77994.9	0.9	1
Gene_Symbol=Tubb2b Tubulin beta-2B chain	IPI00109061,IPI00338039	73710	73710	73710	49889.1	0.998	2
Gene_Symbol=Ppp2r1b Adult male testis cDNA, RIKEN full-length enriched library, clone:4933415I16 product:SERINE/THREONINE PROTEIN PHOSPHATASE 2A, 65 kDa REGULATORY SUBUNIT A, BETA ISOFORM (PP2A, SUBUNIT A, PR65-BETA ISOFORM) (PP2A, SUBUNIT A, R1-BETA ISOFORM) homolog	IPI00222306,IPI00655135	73699	73699	73699	65932.5	0.998	1
Gene_Symbol=Pgam5 Isoform 2 of Phosphoglycerate mutase family member 5 precursor	IPI00226387,IPI00461730,IPI00848970	72542	72542	72542	31849	0.998	1
Gene_Symbol=Rbpms2 RNA-binding protein with multiple splicing 2	IPI00121434,IPI00461350	71973	71973	71973	22445.4	0.998	1
Gene_Symbol=March5 E3 ubiquitin-protein ligase MARCH5	IPI00131895	69104	69104	69104	31213.8	1	4
Gene_Symbol=Ndufb10 NADH dehydrogenase [ubiquinone] 1 beta subcomplex subunit 10	IPI00121288	68342	68342	68342	21006	0.998	2
Gene_Symbol=Ndufc2 Adult male small intestine cDNA, RIKEN full-length enriched library, clone:2010300P09 product:1810004I06RIK PROTEIN (SIMILAR TO NADH DEHYDROGENASE (UBIQUINONE) 1, SUBCOMPLEX UNKNOWN, 2) (14.5KD, B14.5B) homolog	IPI00110825	68197	68197	68197	14304.6	0.9	1
Gene_Symbol=Dcxr L-xylulose reductase	IPI00395140,IPI00649563	67880	67880	67880	24971.4	0.9	1
Gene_Symbol=Lsm3 U6 snRNA-associated Sm-like protein LSm3	IPI00230388	67678	67678	67678	11827.5	0.9	1
Gene_Symbol=Anp32b Isoform 2 of Acidic leucine-rich nuclear phosphoprotein 32 family member B	IPI00113536,IPI00831258	67628	67628	67628	31061.2	1	2
Gene_Symbol=1110007L15Rik Isoform 1 of UPF0363 protein C7orf20 homolog	IPI00272521,IPI00742325	67604	67604	67604	30542.2	0.9	1
Gene_Symbol=Armc10 10, 11 days embryo whole body cDNA, RIKEN full-length enriched library, clone:2810037C14 product:hypothetical protein, full insert sequence	IPI00757909	67211	67211	67211	33277.7	1	4
Gene_Symbol=Lsm1 U6 snRNA-associated Sm-like protein LSm1	IPI00121579	67207	67207	67207	15218.9	0.9	1
Gene_Symbol=Eif2s2 Eukaryotic translation initiation factor 2 subunit 2	IPI00116302,IPI00480398	67204	67204	67204	38103.6	0.9	1
Gene_Symbol=1700012G19Rik RIKEN cDNA 1700012G19 gene	IPI00380195	67078	67078	67078	34523.1	0.9	1
Gene_Symbol=Chordc1 18-day embryo whole body cDNA, RIKEN full-length enriched library, clone:1110001O09 product:cysteine and histidine-rich domain	IPI00134017	66917	66917	66917	37332.5	0.9	1
Gene_Symbol=Mtap S-methyl-5-thioadenosine phosphorylase	IPI00132096	66902	66902	66902	31044.1	0.9	1
Gene_Symbol=Rps23 11 days embryo whole body cDNA, RIKEN full-length enriched library, clone:2700086E01 product:ribosomal protein S23, full insert sequence	IPI00131357,IPI00605025,IPI00750216,IPI00761494,IPI00762201	66475	66475	66475	15484.1	0.9	1
Gene_Symbol=Cyc1 Isoform 1 of Cytochrome c1 heme protein, mitochondrial precursor	IPI00132728,IPI00845772	66445	66445	66445	35310.4	1	2
Gene_Symbol=Fis1 Mitochondrial fission 1 protein	IPI00132217	66437	66437	66437	16991.1	0.9	1
Gene_Symbol=Tsfm Elongation factor Ts, mitochondrial precursor	IPI00113052	66399	66399	66399	35316.4	0.998	1
Gene_Symbol=Atp6v1c1 Vacuolar ATP synthase subunit C 1	IPI00130186	66335	66335	66335	43870.8	0.998	1
Gene_Symbol=Pycrl pyrroline-5-carboxylate reductase-like	IPI00153234	66194	66194	66194	28702.6	1	1
Gene_Symbol=Htra2 Serine protease HTRA2, mitochondrial precursor	IPI00275992,IPI00830249,IPI00830364,IPI00831347	64704	64704	64704	31829.3	0.9	1
Gene_Symbol=Hibadh 3-hydroxyisobutyrate dehydrogenase, mitochondrial precursor	IPI00116222	58875	58875	58875	35422.6	0.9	1
Gene_Symbol=Ube2d2 Ubiquitin-conjugating enzyme E2 D2	IPI00125135,IPI00411116	56550	56550	56550	16670	1	3
Gene_Symbol=Dnaja2 DnaJ homolog subfamily A member 2	IPI00136251	56445	56445	56445	45727.6	0.9	1
Gene_Symbol=Hsd17b12 Isoform 1 of Estradiol 17-beta-dehydrogenase 12	IPI00119219,IPI00458208	56348	56348	56348	34725.1	0.9	1
Gene_Symbol=Mad2l1 Mitotic spindle assembly checkpoint protein MAD2A	IPI00323422	56150	56150	56150	23580.2	0.998	1
Gene_Symbol=Eef1b2 Elongation factor 1-beta	IPI00320208	55949	55949	55949	24676	0.999	2
Gene_Symbol=Nit2 Nit protein 2	IPI00119945	52633	52633	52633	30484.6	0.9	1
Gene_Symbol=Vapa Vesicle-associated membrane protein-associated protein A	IPI00125267	30960	30960	30960	27837.9	1	3
Gene_Symbol=D10Jhu81e ES1 protein homolog, mitochondrial precursor	IPI00133284	28295	28295	28295	28071.8	0.998	1
Gene_Symbol=Atp5o ATP synthase O subunit, mitochondrial precursor	IPI00118986	28080	28080	28080	23346.4	1	5
Gene_Symbol=Rps3 40S ribosomal protein S3	IPI00134599	27050	27050	27050	26656.5	1	5
Gene_Symbol=Gcat 2-amino-3-ketobutyrate coenzyme A ligase, mitochondrial precursor	IPI00136655	26912	26912	26912	44913.9	1	3
Gene_Symbol=Cops7a Isoform 1 of COP9 signalosome complex subunit 7a	IPI00123465,IPI00317701	26894	26894	26894	30206.6	1	6
Gene_Symbol=Cops5 COP9 signalosome complex subunit 5	IPI00135087	26754	26754	26754	37531.7	0.998	1
Gene_Symbol=Cops3 COP9 signalosome complex subunit 3	IPI00131870,IPI00650021	26572	26572	26572	27875.3	0.9	1
Gene_Symbol=Psma1 Proteasome subunit alpha type 1	IPI00283862	26440	26440	26440	29529	1	1
Gene_Symbol=Eif4h Isoform Long of Eukaryotic translation initiation factor 4H	IPI00124742,IPI00222560	22384	22384	22384	25168.7	0.9	1
Gene_Symbol=Vdac3 Voltage-dependent anion channel 3	IPI00122548,IPI00762642	22335	22335	22335	30867.2	1	8
Gene_Symbol=Usp9x Ubiquitin specific peptidase 9, X chromosome	IPI00798468	22284	22284	22284	290569	1	1
Gene_Symbol=Upp1 Uridine phosphorylase 1	IPI00323353	22271	22271	22271	34068.1	0.998	1
Gene_Symbol=Tyms Thymidylate synthase	IPI00130734	22171	22171	22171	34941.1	1	2
Gene_Symbol=Tuba4a Tubulin alpha-4A chain	IPI00117350	22145	22145	22145	49906.6	1	10
Gene_Symbol=Tuba3b;Tuba3a Tubulin alpha-3 chain	IPI00466390	22144	22144	22144	49941.6	1	2
Gene_Symbol=Surf4 Surfeit locus protein 4	IPI00133249	20932	20932	20932	30364.5	0.9	1
Gene_Symbol=Srprb Signal recognition particle receptor subunit beta	IPI00111271	20818	20818	20818	29562.1	1	3
Gene_Symbol=Rps4x 40S ribosomal protein S4, X isoform	IPI00331092,IPI00662162,IPI00752798	20102	20102	20102	29581.3	1	1
Gene_Symbol=Rad51 DNA repair protein RAD51 homolog 1	IPI00118524,IPI00750989,IPI00756623	19361	19361	19361	25980.1	0.9	1
Gene_Symbol=Psme3 Proteasome activator complex subunit 3	IPI00113660,IPI00649191	19192	19192	19192	29489.3	0.995	1
Gene_Symbol=Psma2 In vitro fertilized eggs cDNA, RIKEN full-length enriched library, clone:7420458H06 product:proteasome (prosome, macropain) subunit, alpha type 2, full insert sequence	IPI00420745	19166	19166	19166	27491.7	0.998	1
Gene_Symbol=Ppp2cb Serine/threonine-protein phosphatase 2A catalytic subunit beta isoform	IPI00111556,IPI00120374,IPI00473972,IPI00751938	19053	19053	19053	35590.6	0.998	1
Gene_Symbol=Plaa Phospholipase A-2-activating protein	IPI00226234,IPI00828952	18786	18786	18786	87205.3	0.998	1
Gene_Symbol=EG665511;Phb Prohibitin	IPI00133440	18673	18673	18673	29802.6	1	7
Gene_Symbol=Pfn1 Profilin-1	IPI00224740	18643	18643	18643	14939.3	1	6
Gene_Symbol=Mtx1 Metaxin-1	IPI00112327	17827	17827	17827	35607.4	1	2
Gene_Symbol=Mllt4 myeloid/lymphoid or mixed lineage-leukemia translocation to 4 homolog isoform 1	IPI00137836,IPI00660193,IPI00753111,IPI00845596	17356	17356	17356	100420	0.9	1
Gene_Symbol=Rpsa 40S ribosomal protein SA	IPI00123604,IPI00553810,IPI00622968,IPI00677305,IPI00850840	16785	16785	16785	28872.2	1	3
Gene_Symbol=Kpna2;LOC670551 Importin subunit alpha-2	IPI00124973	16647	16647	16647	57911.2	1	4
Gene_Symbol=Gstp1 Glutathione S-transferase P 1	IPI00555023	14869	14869	14869	23592.1	1	3
Gene_Symbol=Gsta4 Glutathione S-transferase A4	IPI00323911	14860	14860	14860	25547.2	1	1
Gene_Symbol=Gnb1 Guanine nucleotide-binding protein G(I)/G(S)/G(T) subunit beta 1	IPI00120716	14688	14688	14688	37359.5	0.998	1
Gene_Symbol=Gclm Glutamate--cysteine ligase regulatory subunit	IPI00114329	14630	14630	14630	30517.2	0.9	1
Gene_Symbol=Fkbp2 FK506-binding protein 2 precursor	IPI00133948	14227	14227	14227	15326.5	0.998	2
Gene_Symbol=Dpm1 Dolichol-phosphate mannosyltransferase	IPI00115668,IPI00751087	13480	13480	13480	29158.3	0.9	1
Gene_Symbol=Dnmt1 Dnmt1 protein	IPI00469323	13433	13433	13433	183999	1	25
Gene_Symbol=Slc25a1 NOD-derived CD11c +ve dendritic cells cDNA, RIKEN full-length enriched library, clone:F630026H16 product:solute carrier family 25 (mitochondrial carrier; citrate transporter), member 1, full insert sequence	IPI00276926	13358	13358	13358	33984.3	0.9	1
Gene_Symbol=Ddx6 Probable ATP-dependent RNA helicase DDX6	IPI00109932	13209	13209	13209	54175.6	1	10
Gene_Symbol=Cops2 Isoform 1 of COP9 signalosome complex subunit 2	IPI00120513,IPI00480307,IPI00756831	12848	12848	12848	51581.7	0.9	1
Gene_Symbol=Cnbp Isoform 2 of Cellular nucleic acid-binding protein	IPI00137229,IPI00330767,IPI00454151	12785	12785	12785	18723.3	0.9	1
Gene_Symbol=Cdc2a Cell division control protein 2 homolog	IPI00114491	12534	12534	12534	34090.3	1	6
Gene_Symbol=Capzb Isoform 1 of F-actin capping protein subunit beta	IPI00406800	12345	12345	12345	31328.5	1	2
Gene_Symbol=C1qbp complement component 1, q subcomponent binding protein	IPI00132799	12261	12261	12261	31007.5	0.9	1
Gene_Symbol=Atp6v1e1 Vacuolar ATP synthase subunit E 1	IPI00119115	11973	11973	11973	26140.3	0.9	1
Gene_Symbol=Anxa7 Annexin A7	IPI00114017	11750	11750	11750	49922.8	1	6
Gene_Symbol=Akr1b3 Aldose reductase	IPI00223757,IPI00663309	11677	11677	11677	35727.8	1	4
Gene_Symbol=Adss Adenylosuccinate synthetase isozyme 2	IPI00135969	11566	11566	11566	50003.4	1	6
Gene_Symbol=Adsl Lung RCB-0558 LLC cDNA, RIKEN full-length enriched library, clone:G730029K06 product:adenylosuccinate lyase, full insert sequence	IPI00265471,IPI00308217	11564	11564	11564	54791.3	0.9	1
Gene_Symbol=Adk Isoform Long of Adenosine kinase	IPI00126940,IPI00138084	11534	11534	11534	40131.5	1	1
Gene_Symbol=Adh5 Alcohol dehydrogenase class 3	IPI00555004	11532	11532	11532	39529.2	0.998	1
Gene_Symbol=Nsfl1c Isoform 3 of NSFL1 cofactor p47	IPI00387232,IPI00399449	386649	386649		40692.2	1	3
Gene_Symbol=LOC382492 similar to 40S ribosomal protein S17	IPI00381546,IPI00465880,IPI00755495,IPI00756135,IPI00848900	382492	382492		15506.4	0.9	1
Gene_Symbol=Flnb similar to Filamin-B (FLN-B) (Beta-filamin) (Actin-binding-like protein) (ABP-280-like protein) isoform 1	IPI00381295,IPI00663627,IPI00845852,IPI00850928	286940	286940		277469	1	4
Gene_Symbol=Eif5a Eukaryotic translation initiation factor 5A-1	IPI00108125,IPI00648714	276770	276770		16285	1	1
Gene_Symbol=Rab5a Ras-related protein Rab-5A	IPI00132410	271457	271457		23580.8	1	1
Gene_Symbol=Vcp Transitional endoplasmic reticulum ATPase	IPI00622235	269523	269523		89306.8	1	10
Gene_Symbol=Edc4 Isoform 1 of Enhancer of mRNA-decapping protein 4	IPI00330066,IPI00831141	234699	234699		152467	1	1
Gene_Symbol=Tufm Isoform 1 of Elongation factor Tu, mitochondrial precursor	IPI00274407,IPI00460132,IPI00625588	233870	233870		49490.8	0.998	1
Gene_Symbol=Dera Putative deoxyribose-phosphate aldolase	IPI00130333	232449	232449		34958	1	1
Gene_Symbol=Krt79 Keratin 79	IPI00124499	223917	223917		57535.3	0.9	1
Gene_Symbol=Rab21 Ras-related protein Rab-21	IPI00337980	216344	216344		24088.6	1	4
Gene_Symbol=Arhgdia Rho GDP-dissociation inhibitor 1	IPI00322312	192662	192662		23390	1	2
Gene_Symbol=EG667682;Rpl31;LOC676592 60S ribosomal protein L31	IPI00123007,IPI00126910,IPI00676466,IPI00677102,IPI00753412	114641	114641		14317	0.9	1
Gene_Symbol=Etfa Electron transfer flavoprotein subunit alpha, mitochondrial precursor	IPI00116753	110842	110842		34991.8	1	3
Gene_Symbol=Etfb Electron transfer flavoprotein subunit beta	IPI00121440	110826	110826		27605.2	1	1
Gene_Symbol=Acat1 Acetyl-CoA acetyltransferase, mitochondrial precursor	IPI00154054	110446	110446		44798.4	1	6
Gene_Symbol=Qdpr Dihydropteridine reductase	IPI00459279	110391	110391		25552.2	0.998	1
Gene_Symbol=Akr7a5 Aflatoxin B1 aldehyde reductase member 2	IPI00331490	110198	110198		40580.3	1	3
Gene_Symbol=Cyb5r3 13 days embryo liver cDNA, RIKEN full-length enriched library, clone:2500002N19 product:NADH-CYTOCHROME B5 REDUCTASE (EC 1.6.2.2) homolog	IPI00110885	109754	109754		33614.5	1	3
Gene_Symbol=Cops8 COP9 signalosome complex subunit 8	IPI00187407	108679	108679		23238	1	3
Gene_Symbol=Napa Alpha-soluble NSF attachment protein	IPI00118930	108124	108124		33172.8	1	2
Gene_Symbol=Eprs Bifunctional aminoacyl-tRNA synthetase	IPI00339916	107508	107508		170220	0.998	1
Gene_Symbol=Otub1 Ubiquitin thioesterase OTUB1	IPI00154004,IPI00755837	107260	107260		28019.1	1	5
Gene_Symbol=Iars Isoleucyl-tRNA synthetase, cytoplasmic	IPI00225201	105148	105148		144242	1	2
Gene_Symbol=Arl1 Arl1 protein	IPI00608124	104303	104303		15282.8	0.977	1
Gene_Symbol=Lrrc59 Leucine-rich repeat-containing protein 59	IPI00123281,IPI00653744	98238	98238		20390.9	1	1
Gene_Symbol=Nans N-acetylneuraminic acid synthase	IPI00114925	94181	94181		40006.7	0.9	1
Gene_Symbol=Ube2n Ubiquitin-conjugating enzyme E2 N	IPI00165854,IPI00850217	93765	93765		25926.4	0.997	1
Gene_Symbol=Echs1 Enoyl-CoA hydratase, mitochondrial precursor	IPI00454049	93747	93747		31457.3	0.988	1
Gene_Symbol=Dlst Isoform 1 of Dihydrolipoyllysine-residue succinyltransferase component of 2- oxoglutarate dehydrogenase complex, mitochondrial precursor	IPI00134809	78920	78920		48976.5	0.998	2
Gene_Symbol=Rps9 40S ribosomal protein S9	IPI00420726	76846	76846		22574.5	1	1
Gene_Symbol=Rpl18a 60S ribosomal protein L18a	IPI00162790	76808	76808		20714.6	0.998	2
Gene_Symbol=Immt Isoform 1 of Mitochondrial inner membrane protein	IPI00228150,IPI00381412,IPI00381413,IPI00554845	76614	76614		83883.1	0.998	1
Gene_Symbol=Rab1b Ras-related protein Rab-1B	IPI00133706	76308	76308		22169.9	1	2
Gene_Symbol=Grhpr Glyoxylate reductase/hydroxypyruvate reductase	IPI00130530	76238	76238		35311.7	0.9	1
Gene_Symbol=Arpc5l Actin-related protein 2/3 complex subunit 5-like protein	IPI00111117	74192	74192		17011.7	0.998	2
Gene_Symbol=Nat13 Isoform 4 of N-acetyltransferase NAT13	IPI00400163,IPI00753284,IPI00845843	72117	72117		19396.9	1	3
Gene_Symbol=Cand1 TBP-interacting protein isoform 1	IPI00420562,IPI00753059	71902	71902		156918	1	4
Gene_Symbol=Pdia6 CRL-1722 L5178Y-R cDNA, RIKEN full-length enriched library, clone:I730077L17 product:thioredoxin domain containing 7, full insert sequence	IPI00222496	71853	71853		48640.1	1	5
Gene_Symbol=Ap2b1 Isoform 1 of AP-2 complex subunit beta-1	IPI00119689,IPI00378063	71770	71770		104567	0.9	1
Gene_Symbol=Pgrmc2 Membrane-associated progesterone receptor component 2	IPI00351206	70804	70804		23316.9	0.998	1
Gene_Symbol=Ranbp5 Isoform 2 of Importin beta-3	IPI00409936,IPI00626994	70572	70572		116900	0.9	1
Gene_Symbol=St13 Hsc70-interacting protein	IPI00116308	70356	70356		41638.7	1	4
Gene_Symbol=Sec31a SEC31-like 1	IPI00377592,IPI00850448	69162	69162		144056	0.999	1
Gene_Symbol=Rab14 Ras-related protein Rab-14	IPI00126042	68365	68365		23879.6	1	7
Gene_Symbol=Ndufs3 NADH dehydrogenase [ubiquinone] iron-sulfur protein 3, mitochondrial precursor	IPI00121309	68349	68349		30131.4	1	3
Gene_Symbol=0610008C08Rik similar to Novel transmembrane domain containing protein	IPI00807819	68316	68316		22682.7	0.996	1
Gene_Symbol=Pdhb Pyruvate dehydrogenase E1 component subunit beta, mitochondrial precursor	IPI00132042	68263	68263		38919	1	4
Gene_Symbol=Rpa3 Replication protein A 14 kDa subunit	IPI00132128	68240	68240		13566.1	0.9	1
Gene_Symbol=Dcakd 9 days embryo whole body cDNA, RIKEN full-length enriched library, clone:D030055P10 product:weakly similar to DEPHOSPHO-COA KINASE	IPI00221828	68087	68087		26459.4	1	4
Gene_Symbol=Rps13;EG625298 40S ribosomal protein S13	IPI00125901,IPI00673997,IPI00751092	68052	68052		17231.5	0.999	1
Gene_Symbol=Sugt1 Suppressor of G2 allele of SKP1 homolog	IPI00408957	67955	67955		38141.9	1	2
Gene_Symbol=Tceb1 Transcription elongation factor B polypeptide 1	IPI00323130	67923	67923		12455.4	0.998	2
Gene_Symbol=Idh3a Isoform 1 of Isocitrate dehydrogenase [NAD] subunit alpha, mitochondrial precursor	IPI00459725,IPI00608078	67834	67834		39621.4	1	3
Gene_Symbol=Polr2g DNA-directed RNA polymerase II subunit RPB7	IPI00263106	67710	67710		19276.6	1	3
Gene_Symbol=Tceb2 Transcription elongation factor B polypeptide 2	IPI00131224	67673	67673		13152.2	0.9	1
Gene_Symbol=Rps20 40S ribosomal protein S20	IPI00323819	67427	67427		13355	0.9	1
Gene_Symbol=Snrpd3 Small nuclear ribonucleoprotein Sm D3	IPI00119224	67332	67332		13898.6	0.9	1
Gene_Symbol=Cltc Clathrin heavy chain	IPI00169916,IPI00648173	67300	67300		191972	1	26
Gene_Symbol=Arl8b ADP-ribosylation factor-like protein 8B	IPI00133218	67166	67166		21522	1	4
Gene_Symbol=Eef1g Elongation factor 1-gamma	IPI00318841,IPI00467651	67160	67160		50043.3	1	2
Gene_Symbol=Tomm34 Mitochondrial import receptor subunit TOM34	IPI00165694	67145	67145		34261.2	1	9
Gene_Symbol=Rpl14 60S ribosomal protein L14	IPI00133185,IPI00473728,IPI00848835	67115	67115		23475.8	1	1
Gene_Symbol=Psmc6 26S protease regulatory subunit S10B	IPI00125971	67089	67089		44156.9	1	1
Gene_Symbol=Rpl11 60S ribosomal protein L11	IPI00331461,IPI00340036,IPI00474856,IPI00624735,IPI00626239	67025	67025		20235.2	0.9	1
Gene_Symbol=Uqcrc2;4930408O21Rik Ubiquinol-cytochrome-c reductase complex core protein 2, mitochondrial precursor	IPI00119138	67003	67003		48218	1	3
Gene_Symbol=Psmd5 26S proteasome non-ATPase regulatory subunit 5	IPI00457661	66998	66998		55954.9	1	7
Gene_Symbol=Them2 Thioesterase superfamily member 2	IPI00132958	66834	66834		15164.9	0.9	1
Gene_Symbol=Actr2 Actin-like protein 2	IPI00177038,IPI00457901	66713	66713		37304.3	0.998	1
Gene_Symbol=Eef1d eukaryotic translation elongation factor 1 delta isoform a	IPI00118875,IPI00515654,IPI00831202	66656	66656		15713.7	1	2
Gene_Symbol=Stoml2 Stomatin-like protein 2	IPI00115117	66592	66592		38366.9	1	2
Gene_Symbol=2400001E08Rik UPF0404 protein C11orf59 homolog	IPI00315187	66508	66508		17731.2	0.998	2
Gene_Symbol=Magmas Mitochondrial import inner membrane translocase subunit TIM16	IPI00133167,IPI00762013	66449	66449		13766.6	0.989	1
Gene_Symbol=1500019G21Rik Hsp70-binding protein 1	IPI00120257	66245	66245		39148.8	0.9	1
Gene_Symbol=Pgls 6-phosphogluconolactonase	IPI00132080	66171	66171		27237.3	1	2
Gene_Symbol=Rpl23 60S ribosomal protein L23	IPI00139780,IPI00849782	65019	65019		14441.4	0.997	1
Gene_Symbol=Actn4 Alpha-actinin-4	IPI00118899	60595	60595		104962	1	6
Gene_Symbol=Cope Coatomer subunit epsilon	IPI00130840	59042	59042		34549.8	1	3
Gene_Symbol=Rab2 Ras-related protein Rab-2A	IPI00137227	59021	59021		23530.2	1	5
Gene_Symbol=Akr1a4 Alcohol dehydrogenase	IPI00466128	58810	58810		36569.2	1	5
Gene_Symbol=Aldh9a1 aldehyde dehydrogenase 9, subfamily A1	IPI00124372	56752	56752		55869.7	1	7
Gene_Symbol=Asna1 Arsenical pump-driving ATPase	IPI00624501	56495	56495		38933.7	1	1
Gene_Symbol=Copz1 Coatomer subunit zeta-1	IPI00139637,IPI00761970	56447	56447		20176.8	0.9	1
Gene_Symbol=Vps29 Isoform 1 of Vacuolar protein sorting-associated protein 29	IPI00136936,IPI00230513	56433	56433		20899.5	0.9	1
Gene_Symbol=Dstn Destrin	IPI00127942	56431	56431		18504.1	0.9	1
Gene_Symbol=Ykt6 Synaptobrevin homolog YKT6	IPI00453771	56418	56418		22296.8	0.9	1
Gene_Symbol=LOC670174;Ptges3 Prostaglandin E synthase 3	IPI00127989,IPI00762817,IPI00830960	56351	56351		18703.9	1	2
Gene_Symbol=Arl3 ADP-ribosylation factor-like protein 3	IPI00124787	56350	56350		20469.3	0.9	1
Gene_Symbol=Pdcd5 Programmed cell death protein 5	IPI00116120	56330	56330		14517.7	0.998	1
Gene_Symbol=Arl2 ADP-ribosylation factor-like protein 2	IPI00315504	56327	56327		20847.1	0.999	2
Gene_Symbol=Snx12 10 day old male pancreas cDNA, RIKEN full-length enriched library, clone:1810035A22 product:sorting nexin 12, full insert sequence	IPI00468902,IPI00762269	55988	55988		19790.4	0.9	1
Gene_Symbol=Prdx5 Isoform Mitochondrial of Peroxiredoxin-5, mitochondrial precursor	IPI00129517,IPI00759999	54683	54683		21879.6	1	5
Gene_Symbol=Nudt5 ADP-sugar pyrophosphatase	IPI00123572	53893	53893		23966.2	1	6
Gene_Symbol=Hip2 Ubiquitin-conjugating enzyme E2-25 kDa	IPI00322440	53323	53323		22389.1	1	4
Gene_Symbol=Zcd1 Zinc finger CDGSH domain-containing protein 1	IPI00128346	52637	52637		12079.1	1	3
Gene_Symbol=Vps26a Isoform 2 of Vacuolar protein sorting-associated protein 26A	IPI00329942	30930	30930		41531.2	0.998	1
Gene_Symbol=Txnl2 Thioredoxin-like protein 2	IPI00315550	30926	30926		37760.7	1	1
Gene_Symbol=Iqgap1 Ras GTPase-activating-like protein IQGAP1	IPI00467447	29875	29875		188744	1	3
Gene_Symbol=Rps11 Adult male cerebellum cDNA, RIKEN full-length enriched library, clone:1500004H08 product:ribosomal protein S11, full insert sequence	IPI00117569	27207	27207		19397.2	0.982	1
Gene_Symbol=Bcap31 B-cell receptor-associated protein 31	IPI00230422,IPI00828225	27061	27061		27905.7	0.9	1
Gene_Symbol=Vat1 Synaptic vesicle membrane protein VAT-1 homolog	IPI00126072	26949	26949		43077.8	0.998	1
Gene_Symbol=Cops6 COP9 signalosome complex subunit 6	IPI00131873,IPI00830393,IPI00830412	26893	26893		13444.1	0.9	1
Gene_Symbol=Cops4 COP9 signalosome complex subunit 4	IPI00131871	26891	26891		46268.1	1	7
Gene_Symbol=Psmb3 Proteasome subunit beta type 3	IPI00314467	26446	26446		22947.5	0.998	2
Gene_Symbol=Psmb2 Proteasome subunit beta type 2	IPI00128945	26445	26445		22889.5	1	2
Gene_Symbol=Psma7 Proteasome subunit alpha type 7	IPI00131406	26444	26444		27837.2	1	2
Gene_Symbol=Psma4 Proteasome subunit alpha type 4	IPI00277001	26441	26441		29453.6	1	1
Gene_Symbol=Pcbp1 Poly(rC)-binding protein 1	IPI00128904	23983	23983		37480.2	0.998	1
Gene_Symbol=Pebp1 Phosphatidylethanolamine-binding protein 1	IPI00137730	23980	23980		20812.5	1	6
Gene_Symbol=Ywhaz 14-3-3 protein zeta/delta	IPI00116498	22631	22631		27753.9	1	5
Gene_Symbol=Ywhaq Isoform 1 of 14-3-3 protein theta	IPI00408378,IPI00656269	22630	22630		27683.6	1	4
Gene_Symbol=Ywhag 14-3-3 protein gamma	IPI00230707	22628	22628		28285.1	1	4
Gene_Symbol=Ywhae 14-3-3 protein epsilon	IPI00118384	22627	22627		29157	1	4
Gene_Symbol=Vdac2 Voltage-dependent anion-selective channel protein 2	IPI00122547	22334	22334		31715.6	1	2
Gene_Symbol=Vdac1 Isoform Pl-VDAC1 of Voltage-dependent anion-selective channel protein 1	IPI00122549,IPI00230540	22333	22333		32334.7	1	1
Gene_Symbol=Uqcrc1 Ubiquinol-cytochrome-c reductase complex core protein 1, mitochondrial precursor	IPI00111885,IPI00653598	22273	22273		52750.8	1	1
Gene_Symbol=Uchl1 Ubiquitin carboxyl-terminal hydrolase isozyme L1	IPI00313962,IPI00653686	22223	22223		24820.2	1	7
Gene_Symbol=Ube1y1;Ube1x Ubiquitin-activating enzyme E1 X	IPI00123313	22201	22201		117792	1	7
Gene_Symbol=Ube2m NEDD8-conjugating enzyme Ubc12	IPI00169448	22192	22192		20882.9	1	2
Gene_Symbol=Tubb5 Tubulin beta-5 chain	IPI00117352	22154	22154		49652.6	1	13
Gene_Symbol=Rpl13a 60S ribosomal protein L13a	IPI00223217,IPI00654400	22121	22121		23446.9	0.9	1
Gene_Symbol=Tsn Translin	IPI00124684	22099	22099		26183.4	0.998	2
Gene_Symbol=Tpt1 Translationally-controlled tumor protein	IPI00129685	22070	22070		19444.9	0.998	2
Gene_Symbol=Hsp90b1 Endoplasmin precursor	IPI00129526	22027	22027		92460.6	1	15
Gene_Symbol=Tpi1 Triosephosphate isomerase	IPI00467833	21991	21991		26694.2	0.986	1
Gene_Symbol=Tpd52 Tumor protein D52	IPI00408626,IPI00473743,IPI00622606,IPI00622833,IPI00625441	21985	21985		20041.4	0.979	1
Gene_Symbol=Dtymk Isoform Long of Thymidylate kinase	IPI00130997,IPI00230524,IPI00831272	21915	21915		8929.5	0.9	1
Gene_Symbol=Tkt Transketolase	IPI00137409	21881	21881		67613.9	1	2
Gene_Symbol=Prdx2 Peroxiredoxin-2	IPI00117910	21672	21672		21761.1	1	4
Gene_Symbol=Tcp1 Isoform 1 of T-complex protein 1 subunit alpha B	IPI00459493,IPI00845611	21454	21454		60431.9	1	2
Gene_Symbol=Skp1a S-phase kinase-associated protein 1A	IPI00331163	21402	21402		18654.4	1	4
Gene_Symbol=Stip1 Stress-induced-phosphoprotein 1	IPI00121514	20867	20867		62566.9	0.996	1
Gene_Symbol=Ssr4 10 day old male pancreas cDNA, RIKEN full-length enriched library, clone:1810061C01 product:signal sequence receptor, delta, full insert sequence	IPI00122346	20832	20832		18989.5	0.9	1
Gene_Symbol=Srm Spermidine synthase	IPI00136912	20810	20810		33976.9	1	3
Gene_Symbol=Spr Sepiapterin reductase	IPI00129164	20751	20751		27910.8	0.998	2
Gene_Symbol=Sod1 Superoxide dismutase	IPI00130589	20655	20655		16432.6	1	1
Gene_Symbol=Snrpd1 Small nuclear ribonucleoprotein Sm D1	IPI00322749	20641	20641		13263.9	1	1
Gene_Symbol=Sfrs3 Isoform Long of Splicing factor, arginine/serine-rich 3	IPI00129323,IPI00221826,IPI00346575,IPI00474970,IPI00756474,IPI00850997	20383	20383		14185.3	0.9	1
Gene_Symbol=Sec22b Vesicle-trafficking protein SEC22b	IPI00114368	20333	20333		24723.4	1	3
Gene_Symbol=Rps8 40S ribosomal protein S8	IPI00466820,IPI00475203,IPI00621229,IPI00828628	20116	20116		24188.4	1	5
Gene_Symbol=Rps5 40S ribosomal protein S5	IPI00125521	20103	20103		22872	0.984	1
Gene_Symbol=Rps3a 40S ribosomal protein S3a	IPI00331345,IPI00473521	20091	20091		29867.3	0.999	2
Gene_Symbol=Rps19 40S ribosomal protein S19	IPI00113241,IPI00125787,IPI00665513	20085	20085		16067.5	0.997	1
Gene_Symbol=Rps16 Rps16 protein	IPI00469918,IPI00755046,IPI00849364	20055	20055		16338.9	1	2
Gene_Symbol=Rpl9 60S ribosomal protein L9	IPI00122413,IPI00407917,IPI00473762,IPI00850681	20005	20005		21835.5	0.9	1
Gene_Symbol=Rpl6 60S ribosomal protein L6	IPI00313222,IPI00626312	19988	19988		33464.6	0.998	1
Gene_Symbol=Rpl5 60S ribosomal protein L5	IPI00308706,IPI00469084,IPI00828516	19983	19983		34252.3	0.998	2
Gene_Symbol=LOC675088;EG621100;Rpl27;LOC669376 60S ribosomal protein L27	IPI00122421,IPI00626531,IPI00674087	19942	19942		15372.8	0.998	1
Gene_Symbol=Rpl19 60S ribosomal protein L19	IPI00122426,IPI00264398,IPI00354889,IPI00466604,IPI00648315,IPI00850221	19921	19921		23449.4	0.9	1
Gene_Symbol=Rdx In vitro fertilized eggs cDNA, RIKEN full-length enriched library, clone:7420453D08 product:radixin, full insert sequence	IPI00653921	19684	19684		68526.2	1	4
Gene_Symbol=Ran GTP-binding nuclear protein Ran	IPI00134621	19384	19384		24405.1	1	3
Gene_Symbol=Rac1 Mammary gland RCB-0527 Jyg-MC(B) cDNA, RIKEN full-length enriched library, clone:G930005L08 product:RAS-related C3 botulinum substrate 1, full insert sequence	IPI00127408,IPI00761613	19353	19353		23414.9	0.998	1
Gene_Symbol=Rab7 Ras-related protein Rab-7a	IPI00408892	19349	19349		23472	1	5
Gene_Symbol=Rab5c Ras-related protein Rab-5C	IPI00224518,IPI00404579	19345	19345		23394.7	0.998	2
Gene_Symbol=Rab5b Rab5B	IPI00116563,IPI00458976,IPI00849548	19344	19344		25256.7	0.9	1
Gene_Symbol=Rab4a Ras-related protein Rab-4A	IPI00113127	19341	19341		24447.7	1	2
Gene_Symbol=Rab11b Ras-related protein Rab-11B	IPI00135869,IPI00651918	19326	19326		21771.8	1	1
Gene_Symbol=Rab1 Ras-related protein Rab-1A	IPI00114560	19324	19324		22660.5	0.9	1
Gene_Symbol=Psmb5 proteasome (prosome, macropain) subunit, beta type 5	IPI00317902	19173	19173		28515	1	3
Gene_Symbol=Psmb1 Proteasome subunit beta type 1 precursor	IPI00113845	19170	19170		26355	0.9	1
Gene_Symbol=Ppib peptidylprolyl isomerase B	IPI00135686	19035	19035		23695.8	1	2
Gene_Symbol=Pkm2 Isoform M2 of Pyruvate kinase isozymes M1/M2	IPI00407130	18746	18746		57985.8	1	13
Gene_Symbol=Pfdn2 Prefoldin subunit 2	IPI00119545	18637	18637		16515.7	0.998	1
Gene_Symbol=Pdha1 Pyruvate dehydrogenase E1 component alpha subunit, somatic form, mitochondrial precursor	IPI00337893	18597	18597		43214.5	0.997	1
Gene_Symbol=Pcna Proliferating cell nuclear antigen	IPI00113870,IPI00848977	18538	18538		28767.5	1	3
Gene_Symbol=Pcmt1 Isoform 1 of Protein-L-isoaspartate(D-aspartate) O-methyltransferase	IPI00329913,IPI00480558,IPI00757109	18537	18537		24659.9	0.9	1
Gene_Symbol=Pcbp2 Isoform 1 of Poly(rC)-binding protein 2	IPI00127707,IPI00221796,IPI00221799	18521	18521		34899.9	1	2
Gene_Symbol=Prdx1 Peroxiredoxin-1	IPI00121788	18477	18477		22159.5	1	8
Gene_Symbol=Pafah1b3 Platelet-activating factor acetylhydrolase IB subunit gamma	IPI00118819	18476	18476		25834.9	0.992	1
Gene_Symbol=P4hb 17 days embryo kidney cDNA, RIKEN full-length enriched library, clone:I920160L24 product:prolyl 4-hydroxylase, beta polypeptide, full insert sequence	IPI00122815,IPI00133522	18453	18453		57042.6	1	1
Gene_Symbol=Ogdh Isoform 4 of 2-oxoglutarate dehydrogenase E1 component, mitochondrial precursor	IPI00420882,IPI00626237,IPI00719841,IPI00845652	18293	18293		118163	1	1
Gene_Symbol=Nipsnap1 Protein NipSnap1	IPI00115824	18082	18082		33346.3	0.998	2
Gene_Symbol=Sept2 Septin-2	IPI00114945	18000	18000		41508.3	0.998	1
Gene_Symbol=Nap1l4 Bone marrow stroma cell CRL-2028 SR-4987 cDNA, RIKEN full-length enriched library, clone:G430136P17 product:nucleosome assembly protein 1-like 4, full insert sequence	IPI00133977	17955	17955		47344.1	1	2
Gene_Symbol=Naca Nascent polypeptide-associated complex subunit alpha, muscle-specific form	IPI00111831	17938	17938		220583	0.998	2
Gene_Symbol=Myh9 15 days pregnant adult female amnion cDNA, RIKEN full-length enriched library, clone:M421002E03 product:myosin heavy chain IX, full insert sequence	IPI00788324	17886	17886		226360	1	6
Gene_Symbol=Mdh1 Malate dehydrogenase, cytoplasmic	IPI00336324	17449	17449		36494.1	1	4
Gene_Symbol=Mdh2 Malate dehydrogenase, mitochondrial precursor	IPI00323592	17448	17448		35593.9	1	7
Gene_Symbol=Mif Macrophage migration inhibitory factor	IPI00230427	17319	17319		12486.4	0.9	1
Gene_Symbol=Ldhb L-lactate dehydrogenase B chain	IPI00229510	16832	16832		36554.4	1	11
Gene_Symbol=Lamb1-1 laminin B1 subunit 1	IPI00338785	16777	16777		202421	0.998	1
Gene_Symbol=Krt1 Keratin, type II cytoskeletal 1	IPI00625729,IPI00828242	16678	16678		65589.1	0.998	1
Gene_Symbol=Fabp5 Fatty acid-binding protein, epidermal	IPI00114162	16592	16592		15119.3	1	4
Gene_Symbol=Itgb4bp Eukaryotic translation initiation factor 6	IPI00115862	16418	16418		26492.1	1	1
Gene_Symbol=Kpnb1 Importin subunit beta-1	IPI00323881,IPI00742334	16211	16211		97167.3	1	3
Gene_Symbol=Hspa9 Stress-70 protein, mitochondrial precursor	IPI00133903	15526	15526		73511.1	0.9	1
Gene_Symbol=Hspa4 Heat shock 70 kDa protein 4	IPI00331556	15525	15525		94115.4	1	2
Gene_Symbol=Hsp90aa1 Heat shock protein HSP 90-alpha	IPI00330804	15519	15519		84773.2	1	21
Gene_Symbol=Hsp90ab1 Heat shock protein 84b	IPI00229080	15516	15516		83266.3	1	3
Gene_Symbol=Hspd1 Isoform 1 of 60 kDa heat shock protein, mitochondrial precursor	IPI00308885	15510	15510		60938.8	1	8
Gene_Symbol=Hsp110 Isoform HSP105-alpha of Heat-shock protein 105 kDa	IPI00123802,IPI00224109,IPI00830204	15505	15505		91679.6	1	6
Gene_Symbol=Hsd17b4 Peroxisomal multifunctional enzyme type 2	IPI00331628	15488	15488		79464.7	1	5
Gene_Symbol=Hspa8 Heat shock cognate 71 kDa protein	IPI00323357,IPI00480560,IPI00753407	15481	15481		70854.7	1	6
Gene_Symbol=Hrsp12 Ribonuclease UK114	IPI00130640	15473	15473		14237.5	0.998	2
Gene_Symbol=Hmox2 Heme oxygenase 2	IPI00309322	15369	15369		35721.4	0.9	1
Gene_Symbol=Hint1 Histidine triad nucleotide-binding protein 1	IPI00108189	15254	15254		13759.2	0.9	1
Gene_Symbol=Hsd17b10 Hydroxyacyl-Coenzyme A dehydrogenase type II	IPI00626132,IPI00830581	15108	15108		28355.9	1	6
Gene_Symbol=Hadh Hydroxyacyl-coenzyme A dehydrogenase, mitochondrial precursor	IPI00121105	15107	15107		34446.7	0.9	1
Gene_Symbol=Guk1 18-day embryo whole body cDNA, RIKEN full-length enriched library, clone:1110048P09 product:guanylate kinase 1, full insert sequence	IPI00228828	14923	14923		24015.2	0.9	1
Gene_Symbol=Gstm5 Glutathione S-transferase Mu 5	IPI00114380	14866	14866		26618.5	1	6
Gene_Symbol=Hspa5 78 kDa glucose-regulated protein precursor	IPI00319992	14828	14828		72405.6	1	2
Gene_Symbol=Pdia3 Protein disulfide-isomerase A3 precursor	IPI00230108	14827	14827		56662.4	1	10
Gene_Symbol=Gpx1 Glutathione peroxidase 1	IPI00319652	14775	14775		22265	1	2
Gene_Symbol=Gpi1 Glucose-6-phosphate isomerase	IPI00228633	14751	14751		62750.8	1	2
Gene_Symbol=Gnb2l1 Guanine nucleotide-binding protein subunit beta 2-like 1	IPI00317740	14694	14694		35059	1	6
Gene_Symbol=Gnai3 Guanine nucleotide-binding protein G	IPI00338854	14679	14679		40521.3	0.998	2
Gene_Symbol=Gnai2 Guanine nucleotide-binding protein G(i), alpha-2 subunit	IPI00228617,IPI00652902	14678	14678		40472.1	1	2
Gene_Symbol=Gdi2 Isoform 1 of Rab GDP dissociation inhibitor beta	IPI00122565,IPI00416577	14569	14569		46641.6	1	9
Gene_Symbol=G6pdx Glucose-6-phosphate 1-dehydrogenase X	IPI00228385	14381	14381		59245.6	1	7
Gene_Symbol=Ganab Isoform 2 of Neutral alpha-glucosidase AB precursor	IPI00115679	14376	14376		109388	0.985	1
Gene_Symbol=Fkbp1a 14 days pregnant adult female placenta cDNA, RIKEN full-length enriched library, clone:I530022I01 product:FK506 binding protein 1a, full insert sequence	IPI00653179	14225	14225		17102.6	0.9	1
Gene_Symbol=Fh1 Isoform Mitochondrial of Fumarate hydratase, mitochondrial precursor	IPI00129928,IPI00759940	14194	14194		54353.1	0.996	1
Gene_Symbol=Chchd2 Coiled-coil-helix-coiled-coil-helix domain-containing protein 2	IPI00284925,IPI00407413	14004	14004		84250.4	1	1
Gene_Symbol=Esd S-formylglutathione hydrolase	IPI00109142	13885	13885		31487.5	1	2
Gene_Symbol=Eno1;EG433182 Alpha-enolase	IPI00462072,IPI00756027	13806	13806		47107.6	1	5
Gene_Symbol=Eif4a1 Eukaryotic initiation factor 4A-I	IPI00118676	13681	13681		46137.3	1	4
Gene_Symbol=Ddx19a ATP-dependent RNA helicase DDX19A	IPI00123651	13680	13680		53871.6	1	1
Gene_Symbol=Eef2 Elongation factor 2	IPI00466069	13629	13629		95298	1	9
Gene_Symbol=Eef1a1 Elongation factor 1-alpha 1	IPI00307837	13627	13627		50736.9	1	5
Gene_Symbol=Mapre1 Microtubule-associated protein RP/EB family member 1	IPI00117896	13589	13589		29998.7	1	1
Gene_Symbol=Dld TIB-55 BB88 cDNA, RIKEN full-length enriched library, clone:I730035F24 product:dihydrolipoamide dehydrogenase, full insert sequence	IPI00331564	13382	13382		54580.6	0.998	1
Gene_Symbol=Ddt D-dopachrome decarboxylase	IPI00230034	13202	13202		13059.6	1	3
Gene_Symbol=Ddost Dolichyl-diphosphooligosaccharide--protein glycosyltransferase 48 kDa subunit precursor	IPI00117705,IPI00410819	13200	13200		48997.1	1	3
Gene_Symbol=Ddb1 DNA damage-binding protein 1	IPI00316740	13194	13194		126895	1	4
Gene_Symbol=Dci Dodecenoyl-Coenzyme A delta isomerase	IPI00331692	13177	13177		32233.5	1	2
Gene_Symbol=Cycs;LOC672195 Cytochrome c, somatic	IPI00222419,IPI00265239	13063	13063		11588	0.9	1
Gene_Symbol=Cs Citrate synthase, mitochondrial precursor	IPI00113141	12974	12974		51720.1	1	2
Gene_Symbol=Cox4i1 Cytochrome c oxidase subunit 4 isoform 1, mitochondrial precursor	IPI00117978	12857	12857		19513	1	4
Gene_Symbol=Copa 7 days neonate cerebellum cDNA, RIKEN full-length enriched library, clone:A730099C22 product:COATOMER ALPHA SUBUNIT	IPI00229834,IPI00761529	12847	12847		138432	1	4
Gene_Symbol=Clta clathrin, light polypeptide (Lca) isoform d	IPI00648658,IPI00828932	12757	12757		23460.7	0.998	1
Gene_Symbol=Ckb Creatine kinase B-type	IPI00136703	12709	12709		42696.1	1	10
Gene_Symbol=Cfl2 Cofilin-2	IPI00266188	12632	12632		18692.3	1	2
Gene_Symbol=Cct8 T-complex protein 1 subunit theta	IPI00469268	12469	12469		59538.1	1	3
Gene_Symbol=Cct7 T-complex protein 1 subunit eta	IPI00331174	12468	12468		59635.2	1	2
Gene_Symbol=Cct5 T-complex protein 1 subunit epsilon	IPI00116279	12465	12465		59607.6	0.9	1
Gene_Symbol=Cct4 T-complex protein 1 subunit delta	IPI00116277	12464	12464		58049.8	1	3
Gene_Symbol=Cct3 T-complex protein 1 subunit gamma	IPI00116283	12462	12462		60613.1	1	2
Gene_Symbol=Cct2 T-complex protein 1 subunit beta	IPI00320217	12461	12461		57460.8	1	7
Gene_Symbol=Cbr1 Carbonyl reductase [NADPH] 1	IPI00314191	12408	12408		30623.4	1	6
Gene_Symbol=Capza1 F-actin capping protein subunit alpha-1	IPI00330063,IPI00653841,IPI00848950	12340	12340		32921.9	0.995	1
Gene_Symbol=Cap1 Adenylyl cyclase-associated protein 1	IPI00137331	12331	12331		51557.1	0.9	1
Gene_Symbol=Canx Calnexin precursor	IPI00119618	12330	12330		67262.1	1	2
Gene_Symbol=Calr Calreticulin precursor	IPI00123639	12317	12317		47978.1	0.9	1
Gene_Symbol=Hyou1 Hypoxia up-regulated protein 1 precursor	IPI00123342	12282	12282		111165	1	6
Gene_Symbol=Grcc10;Phb2 Prohibitin-2	IPI00321718	12034	12034		33279.6	1	6
Gene_Symbol=Atp5f1 ATP synthase B chain, mitochondrial precursor	IPI00341282,IPI00758392	11950	11950		28931.4	0.9	1
Gene_Symbol=Atp5c1 ATP synthase gamma chain, mitochondrial precursor	IPI00313475,IPI00750074,IPI00751391,IPI00775853,IPI00776084,IPI00776275	11949	11949		32754.3	0.998	2
Gene_Symbol=Atp5b ATP synthase subunit beta, mitochondrial precursor	IPI00468481	11947	11947		56283.2	1	10
Gene_Symbol=Atp5a1 ATP synthase subunit alpha, mitochondrial precursor	IPI00130280	11946	11946		59736.1	1	6
Gene_Symbol=Atp1a1 Sodium/potassium-transporting ATPase subunit alpha-1 precursor	IPI00311682	11928	11928		112967	0.998	1
Gene_Symbol=Arf5 ADP-ribosylation factor 5	IPI00221615	11844	11844		20512.1	0.9	1
Gene_Symbol=Arf1 ADP-ribosylation factor 1	IPI00221613,IPI00221614	11840	11840		20679.6	1	5
Gene_Symbol=Arbp 60S acidic ribosomal protein P0	IPI00314950,IPI00626366	11837	11837		34199.4	1	3
Gene_Symbol=Prdx3 Thioredoxin-dependent peroxide reductase, mitochondrial precursor	IPI00116192	11757	11757		28109	0.999	2
Gene_Symbol=Slc25a5 ADP/ATP translocase 2	IPI00127841	11740	11740		32914.6	1	2
Gene_Symbol=Slc25a4 ADP/ATP translocase 1	IPI00115564,IPI00676622	11739	11739		27960.3	0.998	1
Gene_Symbol=Aldoa Fructose-bisphosphate aldolase A	IPI00221402	11674	11674		39338.5	1	5
Gene_Symbol=Aldh2 Aldehyde dehydrogenase, mitochondrial precursor	IPI00111218	11669	11669		56519.6	1	7
Gene_Symbol=Alb Serum albumin precursor	IPI00131695	11657	11657		68674.9	1	3
Gene_Symbol=Ak3l1 Adult male medulla oblongata cDNA, RIKEN full-length enriched library, clone:6330443H16 product:adenylate kinase 4, full insert sequence (Fragment)	IPI00651878	11639	11639		37885.7	1	3
Gene_Symbol=Ak2 Adenylate kinase isoenzyme 2, mitochondrial	IPI00269076,IPI00648318,IPI00648541	11637	11637		26451.9	1	3
Gene_Symbol=Actb Actin, cytoplasmic 1	IPI00110850,IPI00473320,IPI00652436,IPI00828459	11461	11461		41783	1	6
Gene_Symbol=Acta1 Actin, alpha skeletal muscle	IPI00110827,IPI00114593,IPI00480406,IPI00653007,IPI00654242	11459	11459		42034.1	0.9	1
